# Supplementary material for: Phages infecting Faecalibacterium prausnitzii belong to novel viral genera that help to decipher intestinal viromes
Source: Microbiome. 2018 Apr 3;6:65. doi: 10.1186/s40168-018-0452-1 (PMC5883640; doi:10.1186/s40168-018-0452-1)
Supplement: Supplementary file 10 — Number of virome reads homologous to each prophage for all 171 viromes. Number of reads homologous to each prophage (N reads), as determined with BLASTn (E value < 10−9, > 75% identity). For each phage/virome pair, the number of 500 bp interval covered by reads (N int) is also reported. (XLSX 81 kb) [file 40168_2018_452_MOESM10_ESM.xlsx]

## Sheet: tot matches
virome name	IBD status	Number of reads	first50kb_A2_165	middle50kb_A2_165	Mushu		Lagaffe		Lugh4544		Lugh4542		Lugh		Lugh4540		Lughl2-6		LughKLE1255		Taranis		TaranisL26		Toutatis		ToutatisSL3/3		ToutatisKLE1255		Epona		EponaM21/2		Brigit		Oengus		crAssphage
			N reads	N reads	N reads	N int (72)	N reads	N int (96)	N reads	N int(76)	N reads	N int(72)	N reads	N int(68)	N reads	N int(68)	N reads	N int(62)	N reads	N int(73)	N reads	N int(83)	N reads	N int (93)	N reads	N int(105)	N reads	N int (103)	N reads	N int(104)	N reads	N int (/99)	N reads	N int (96)	N reads	N int(118)	N reads	N int(119)
ERR843912	1	205021	1	0	0	0	0	0	1	1	0	0	0	0	0	0	0	0	0	0	0	0	0	0	0	0	0	0	0	0	0	0	0	0	0	0	25	7	33
ERR843913	1	323891	0	3	0	0	0	0	2	2	3	3	1	1	1	1	0	0	1	1	0	0	2	2	0	2	1	1	1	1	0	0	1	1	1	1	17	14	2786
ERR843914	1	189625	16	11	0	0	562	75	1	1	1	1	0	0	9	2	0	0	3	3	16	14	18	13	16	1	0	0	1	1	70	10	15	5	1	1	93	15	8
ERR843915	1	622894	32	2	0	0	10	7	45	11	45	10	14	7	13	6	9	2	37	7	17	5	3	3	17	1	0	0	3	2	6	3	20	5	2	1	3	3	86010
ERR843916	1	603370	4	1	0	0	0	0	0	0	0	0	0	0	1	1	0	0	0	0	0	0	0	0	0	0	0	0	0	0	0	0	0	0	1	1	1	1	61
ERR843917	0	687165	8	4	0	0	1	1	0	0	0	0	27	14	21	12	1	1	0	0	0	0	1	1	0	0	0	0	0	0	4	4	0	0	0	0	0	0	115131
ERR843918	1	236603	0	3	0	0	4	4	5	5	4	4	3	3	5	4	1	1	3	3	0	0	1	1	0	1	0	0	1	1	0	0	0	0	1	1	25	13	225
ERR843919	1	433969	27	14	0	0	4	3	319	9	337	10	106	4	76	5	67	6	270	8	6	5	4	4	6	0	0	0	0	0	0	0	267	6	3	3	60	12	275662
ERR843920	1	478930	22	1	0	0	12	11	284	9	296	10	63	3	57	4	54	5	232	8	1	1	0	0	1	0	1	1	0	0	2	2	167	15	0	0	8	4	22997
ERR843921	1	752543	67	83	3	2	17	5	25	3	30	3	182	12	181	12	176	10	23	2	7	2	23	9	7	3	15	3	10	5	22	14	2	1	2	1	291	11	116
ERR843922	0	494766	14	0	0	0	1	1	0	0	0	0	0	0	1	1	0	0	0	0	0	0	1	1	0	1	4	1	4	2	1	1	0	0	0	0	12	6	107488
ERR843923	1	312693	1	0	0	0	0	0	0	0	0	0	0	0	6	2	0	0	0	0	1	1	0	0	1	0	0	0	0	0	0	0	0	0	0	0	91	12	96
ERR843924	1	598936	18	7	44	30	34	19	16	5	16	4	14	3	42	6	0	0	6	3	9	7	8	6	9	0	0	0	0	0	1	1	1	1	10	1	378	27	64
ERR843925	1	276714	3	1	0	0	12	3	21	3	22	3	10	1	9	2	0	0	0	0	0	0	0	0	0	0	0	0	0	0	3	2	4	4	0	0	15	9	0
ERR843926	1	443299	0	0	43	29	1	1	0	0	0	0	2	2	1	1	1	1	0	0	0	0	0	0	0	0	0	0	0	0	0	0	7	6	0	0	16	16	1
ERR843927	1	344299	0	0	0	0	0	0	0	0	0	0	0	0	0	0	0	0	0	0	0	0	0	0	0	0	0	0	0	0	0	0	0	0	0	0	15	12	0
ERR843928	1	420465	0	0	0	0	2	2	0	0	0	0	0	0	0	0	0	0	1	1	0	0	1	1	0	0	0	0	0	0	0	0	5	4	0	0	19	19	1
ERR843929	1	401430	32	78	0	0	0	0	4	4	4	4	5	5	17	9	13	6	5	5	6	5	42	15	6	0	0	0	6	3	3	3	6	6	6	4	90	61	13
ERR843930	1	490731	5	9	0	0	0	0	4	1	0	0	0	0	0	0	0	0	0	0	0	0	3	3	0	0	0	0	2	2	0	0	0	0	0	0	13	9	29
ERR843931	1	385767	1	1	0	0	1	1	1	1	1	1	1	1	1	1	1	1	0	0	3	2	0	0	3	0	0	0	0	0	0	0	0	0	0	0	26	19	205
ERR843932	1	439357	0	0	0	0	0	0	0	0	0	0	0	0	0	0	0	0	0	0	0	0	0	0	0	0	0	0	0	0	0	0	1	1	0	0	16	12	2
ERR843933	1	385452	0	3	89	43	41	12	0	0	1	1	33	6	54	8	1	1	1	1	142	22	114	18	142	15	17	7	32	16	7	3	1	1	14	4	29	11	7921
ERR843934	0	495176	1	3	0	0	0	0	6	4	6	3	8	6	12	8	1	1	1	1	1	1	4	4	1	3	8	2	0	0	0	0	0	0	5	2	6	5	83
ERR843935	1	788129	66	72	1	1	14	6	110	6	34	5	86	6	137	7	1	1	1	1	70	11	53	19	70	0	0	0	2	2	1	1	0	0	25	3	37	2	1
ERR843936	0	581300	12	2	0	0	6	5	0	0	0	0	4	3	2	2	2	2	0	0	0	0	0	0	0	0	0	0	0	0	4	2	0	0	0	0	0	0	303071
ERR843937	0	204394	0	0	0	0	0	0	1	1	1	1	0	0	0	0	0	0	0	0	2	1	2	1	2	0	0	0	0	0	0	0	0	0	0	0	0	0	0
ERR843938	0	278244	5	0	0	0	0	0	10	4	4	2	0	0	1	1	0	0	1	1	1	1	1	1	1	0	1	1	0	0	0	0	0	0	0	0	1	1	0
ERR843939	1	266624	0	0	27	6	0	0	0	0	0	0	0	0	1	1	0	0	0	0	0	0	1	1	0	0	0	0	0	0	0	0	52	1	0	0	0	0	0
ERR843940	1	363224	3	5	68	5	0	0	0	0	0	0	0	0	0	0	0	0	0	0	0	0	0	0	0	0	0	0	0	0	0	0	93	1	0	0	0	0	0
ERR843941	1	255626	1	2	0	0	0	0	3	2	3	2	41	15	44	17	1	1	0	0	0	0	0	0	0	0	1	1	0	0	6	4	0	0	0	0	1	1	0
ERR843942	1	475713	7	59	1	1	0	0	187	2	187	2	1	1	8	3	3	1	186	1	0	0	11	10	0	0	2	1	1	1	1	1	1	1	12	3	2	1	0
ERR843943	0	211782	0	2	1	1	0	0	0	0	0	0	0	0	0	0	0	0	0	0	0	0	0	0	0	0	0	0	0	0	0	0	0	0	0	0	0	0	61
ERR843944	0	219219	0	0	0	0	0	0	0	0	0	0	0	0	0	0	0	0	0	0	0	0	0	0	0	0	0	0	0	0	0	0	0	0	0	0	1	1	10
ERR843945	1	259486	2	2	0	0	1	1	4	3	1	1	6	4	6	5	1	1	0	0	0	0	0	0	0	2	1	1	2	2	7	6	0	0	0	0	8	4	0
ERR843946	1	287302	0	0	0	0	0	0	0	0	0	0	1	1	0	0	0	0	0	0	0	0	0	0	0	0	0	0	0	0	0	0	2	2	0	0	40	6	1161
ERR843947	0	451723	1	4	0	0	2	1	1	1	1	1	3	2	10	4	1	1	2	2	0	0	0	0	0	1	4	1	0	0	0	0	4	4	9	5	26	12	1629
ERR843948	1	455189	1	0	0	0	0	0	7	5	8	6	3	2	3	3	4	2	7	5	0	0	1	1	0	3	1	1	5	5	1	1	0	0	0	0	6	3	70
ERR843949	0	540679	12	3	3	3	1	1	2	1	3	2	0	0	1	1	0	0	0	0	4	4	11	8	4	0	0	0	0	0	6	2	0	0	0	0	13	4	5299
ERR843950	1	226717	2	2	2	2	0	0	17	3	17	3	10	1	12	2	0	0	0	0	0	0	0	0	0	0	0	0	0	0	0	0	0	0	26	2	0	0	0
ERR843951	1	282862	18	37	0	0	159	58	120	34	125	35	390	49	323	38	148	49	56	25	3	2	8	6	3	2	4	3	6	4	0	0	0	0	4	2	34	11	0
ERR843952	1	446603	1	2	9	9	2	2	10	10	10	10	2	2	5	3	0	0	9	8	1	1	3	2	1	0	0	0	0	0	0	0	0	0	1	1	69	12	349
ERR843953	1	388921	3	5	13	13	3	3	5	5	3	3	24	15	23	14	1	1	1	1	0	0	0	0	0	5	0	0	5	5	1	1	0	0	0	0	6	3	0
ERR843954	1	367450	0	0	0	0	0	0	0	0	0	0	0	0	1	1	0	0	0	0	0	0	1	1	0	0	0	0	0	0	0	0	0	0	0	0	25	9	80
ERR843955	1	490720	0	0	0	0	0	0	1	1	0	0	0	0	3	2	3	2	0	0	1	1	0	0	1	0	2	2	0	0	0	0	0	0	0	0	1	1	0
ERR843956	1	471296	0	2	0	0	7	3	42	3	35	2	29	3	50	4	0	0	1	1	45	18	31	12	45	0	0	0	0	0	0	0	0	0	0	0	5	4	0
ERR843957	1	601454	0	6	0	0	13	4	37	8	17	7	113	20	63	17	22	2	5	3	0	0	1	1	0	0	0	0	0	0	447	13	44	2	41	1	5	4	5
ERR843958	1	431294	24	5	0	0	0	0	14	5	8	5	9	4	12	5	6	2	3	1	3	1	8	2	3	0	0	0	0	0	0	0	0	0	0	0	264	6	0
ERR843959	1	525120	16	2	0	0	6	2	21	5	9	4	70	15	25	10	18	1	6	2	0	0	1	1	0	0	0	0	0	0	41	13	4	2	29	1	10	4	4
ERR843960	1	422585	0	0	0	0	0	0	0	0	0	0	0	0	0	0	0	0	0	0	1	1	1	1	1	0	0	0	0	0	0	0	0	0	0	0	0	0	0
ERR843961	0	512446	3	4	0	0	0	0	5	1	0	0	7	2	1	1	6	3	0	0	2	1	4	3	2	1	0	0	0	0	0	0	0	0	7	5	15	6	4492
ERR843962	1	581312	70	16	1	1	59	11	525	14	200	10	1354	23	666	25	367	3	96	5	1	1	5	3	1	0	4	1	0	0	110	13	17	3	710	2	38	10	1
ERR843963	0	726116	6	1	0	0	0	0	0	0	1	1	2	2	1	1	4	3	1	1	3	1	5	1	3	1	0	0	0	0	2	2	0	0	0	0	137	10	4533
ERR843964	1	651591	58	17	0	0	58	4	302	13	216	9	1395	23	1094	22	132	4	101	5	0	0	10	3	0	0	0	0	0	0	286	14	21	2	12	3	1192	10	11
ERR843965	1	354551	2	6	0	0	0	0	1	1	1	1	13	10	15	8	0	0	4	1	0	0	0	0	0	0	0	0	0	0	0	0	0	0	1	1	48	5	0
ERR843966	1	403017	0	0	0	0	1	1	0	0	0	0	0	0	0	0	3	1	0	0	0	0	0	0	0	0	0	0	0	0	0	0	0	0	1	1	5	5	45398
ERR843967	1	300180	8	12	0	0	0	0	0	0	0	0	1	1	4	4	0	0	0	0	2	2	3	3	2	0	0	0	0	0	1	1	0	0	0	0	6	4	7
ERR843968	1	415653	2	15	2	2	3	2	0	0	0	0	1	1	3	3	1	1	0	0	0	0	8	6	0	6	4	4	16	9	17	4	12	3	3	2	1180	8	0
ERR843969	1	346026	7	6	12	12	1	1	37	26	36	26	162	19	148	26	7	6	23	19	3	1	14	9	3	0	0	0	2	2	29	3	29	4	3	2	112	9	0
ERR843970	1	563328	35	8	0	0	8	2	163	12	38	8	464	22	171	20	58	3	20	5	0	0	3	2	0	0	0	0	0	0	58	13	5	1	288	2	17	8	3
ERR843971	0	462385	1	0	0	0	0	0	0	0	0	0	0	0	1	1	2	1	0	0	0	0	0	0	0	1	0	0	0	0	3	3	0	0	1	1	19	6	7999
ERR843972	1	368992	0	1	7	6	0	0	1	1	1	1	3	3	5	4	0	0	0	0	0	0	0	0	0	0	0	0	0	0	0	0	0	0	0	0	0	0	0
ERR843973	1	640799	32	7	1	1	2	2	90	12	42	8	1519	22	134	22	927	2	15	4	0	0	23	6	0	0	0	0	0	0	8	5	3	2	1571	1	23	9	16
ERR843974	1	329509	1	0	3	3	0	0	2	2	7	4	12	7	9	5	4	4	7	6	0	0	0	0	0	3	1	1	11	4	0	0	5	4	0	0	2	1	0
ERR843975	1	416153	2	3	0	0	3	2	1	1	7	4	9	4	5	3	4	3	6	4	1	1	0	0	1	3	1	1	10	5	0	0	9	5	1	1	5	4	0
ERR843976	0	419198	1	0	0	0	0	0	0	0	0	0	1	1	0	0	1	1	0	0	1	1	1	1	1	0	0	0	0	0	1	1	0	0	0	0	0	0	563
ERR843977	0	530780	69	42	27	20	35	11	54	7	79	8	7	4	33	8	23	7	42	6	24	3	39	14	24	6	1	1	14	10	1	1	0	0	5	2	43	16	0
ERR843978	0	388289	0	0	0	0	0	0	0	0	0	0	0	0	0	0	0	0	0	0	0	0	0	0	0	0	0	0	1	1	0	0	0	0	0	0	2	2	68
ERR843979	0	565678	0	0	0	0	0	0	1	1	1	1	0	0	1	1	0	0	1	1	0	0	0	0	0	0	0	0	0	0	1	1	1	1	1	1	140	10	32659
ERR843980	0	585203	0	0	0	0	1	1	0	0	0	0	0	0	0	0	0	0	0	0	0	0	1	1	0	0	0	0	1	1	5	5	0	0	0	0	0	0	17390
ERR843981	1	724524	4	3	0	0	0	0	16	1	15	1	14	2	4	1	5	2	11	2	0	0	0	0	0	0	0	0	0	0	0	0	0	0	0	0	1	1	444
ERR843982	1	510799	20	6	13	10	447	13	4	2	7	3	78	7	69	7	29	4	1	1	0	0	1	1	0	3	22	1	16	3	1401	26	8390	18	0	0	441	26	0
ERR843983	1	563747	0	7	11	10	0	0	8	4	10	5	1	1	2	2	3	3	10	3	0	0	0	0	0	0	0	0	3	3	0	0	0	0	0	0	9	4	271003
ERR843984	1	454925	14	18	13	12	10	6	384	20	107	23	146	43	39	20	72	21	26	14	6	6	13	11	6	18	2	2	38	20	32	17	12	6	3	2	101581	117	1
ERR843985	0	490751	0	0	0	0	0	0	0	0	0	0	0	0	0	0	2	1	0	0	0	0	0	0	0	0	1	1	1	1	1	1	0	0	15	1	0	0	41868
ERR843986	0	695453	3	2	0	0	0	0	3	2	3	3	2	2	4	4	0	0	2	2	0	0	0	0	0	0	0	0	0	0	0	0	0	0	3	3	1	1	321125
ERR843987	1	486607	3	0	0	0	1	1	277	1	277	2	298	2	0	0	0	0	61	1	0	0	0	0	0	0	1	1	13	1	14	13	1008	7	0	0	23	20	126
ERR843988	1	595215	1077	1160	0	0	9	1	18	1	22	4	20	5	357	17	34	9	19	2	4	1	600	17	4	35	216	13	998	43	17	12	1	1	881	118	11666	63	226
ERR843989	1	721605	256	421	0	0	0	0	5	4	6	5	11	8	81	12	46	36	4	4	0	0	116	13	0	0	2	2	54	4	0	0	0	0	3	1	55	4	112
ERR843990	1	570239	342	103	0	0	1	1	32	11	70	12	49	18	86	28	46	15	19	4	108	25	152	29	108	5	5	2	34	12	9	5	2	2	2	2	277	74	1
ERR843991	1	510061	84	23	0	0	0	0	1	1	0	0	101	6	87	6	3	1	0	0	0	0	1	1	0	0	0	0	0	0	0	0	0	0	0	0	2	2	424
ERR843992	0	433343	0	0	0	0	0	0	0	0	0	0	0	0	1	1	0	0	0	0	1	1	1	1	1	0	0	0	0	0	0	0	0	0	0	0	3	2	512
ERR843993	1	339949	0	0	0	0	0	0	1	1	1	1	0	0	1	1	0	0	0	0	0	0	0	0	0	0	0	0	0	0	0	0	0	0	1	1	10	3	68
ERR843994	1	643329	0	1	0	0	0	0	0	0	0	0	0	0	0	0	0	0	0	0	0	0	0	0	0	0	0	0	0	0	0	0	0	0	1	1	0	0	317470
ERR843995	1	546274	910	395	17	13	1012	94	19	4	30	7	10	6	65	19	7	3	23	5	0	0	394	27	0	0	22	7	74	5	2	1	3	3	1	1	696	99	1
ERR843996	1	432493	0	1	0	0	0	0	0	0	0	0	0	0	1	1	0	0	0	0	0	0	0	0	0	0	0	0	0	0	0	0	1	1	0	0	0	0	571
ERR843997	1	353885	3	3	0	0	0	0	12	4	12	3	8	1	10	2	0	0	0	0	0	0	0	0	0	0	0	0	0	0	1	1	0	0	0	0	10	9	0
ERR843998	1	208733	2	2	0	0	0	0	2	2	5	3	0	0	0	0	0	0	1	1	0	0	0	0	0	0	2	1	0	0	1	1	0	0	0	0	153	69	2039
ERR843999	1	437581	1	4	0	0	0	0	0	0	0	0	0	0	3	2	1	1	0	0	0	0	5	5	0	1	3	1	4	2	0	0	0	0	4	2	0	0	46
ERR844000	0	737494	55	4	2	2	0	0	2	2	3	3	8	5	2	2	0	0	1	1	0	0	2	2	0	2	0	0	2	2	2	2	0	0	0	0	14	4	271734
ERR844001	1	630072	76	38	26	17	40	1	7	3	31	7	23	8	13	4	23	10	2	2	48	1	28	4	48	7	0	0	15	9	52	12	9	2	6	6	619	104	1034
ERR844002	1	684502	1	1	0	0	0	0	0	0	0	0	1	1	2	2	1	1	0	0	0	0	0	0	0	0	0	0	0	0	7	2	2	2	0	0	89	9	41
ERR844003	1	536902	107	232	0	0	0	0	89	13	55	19	41	18	66	28	110	37	63	13	2	2	122	17	2	28	52	9	183	35	1	1	0	0	73	33	49	7	42
ERR844004	1	623467	2	0	0	0	0	0	2	1	0	0	2	2	3	3	1	1	0	0	0	0	0	0	0	2	0	0	0	0	1	1	0	0	7	2	2	2	100
ERR844005	1	308144	1	22	0	0	3	3	12	2	13	2	1	1	3	3	1	1	11	2	0	0	0	0	0	1	0	0	0	0	0	0	0	0	1	1	0	0	14
ERR844006	1	570368	1	2	0	0	0	0	2	1	3	2	2	1	0	0	0	0	1	1	0	0	0	0	0	0	0	0	1	1	0	0	0	0	0	0	25	6	240109
ERR844007	0	457233	0	0	0	0	1	1	0	0	0	0	1	1	0	0	0	0	0	0	0	0	0	0	0	0	0	0	0	0	0	0	0	0	0	0	0	0	304
ERR844008	1	682396	0	0	0	0	8	5	0	0	0	0	0	0	0	0	0	0	0	0	0	0	0	0	0	0	0	0	0	0	2	2	1	1	0	0	1	1	172064
ERR844009	1	256914	3	4	1	1	0	0	0	0	0	0	3	2	3	2	9	3	3	2	0	0	2	2	0	3	0	0	3	3	0	0	3	1	2	1	2	2	38
ERR844010	0	614923	70	37	14	12	6	6	28	20	29	23	25	17	25	16	17	13	28	22	2	1	19	10	2	0	1	1	5	3	20	5	6	4	1	1	54	10	301401
ERR844011	1	408256	5	1	2	2	5	1	0	0	1	1	2	2	3	3	2	1	0	0	6	1	0	0	6	0	0	0	0	0	8	5	0	0	1	1	0	0	497
ERR844012	1	431171	0	0	0	0	5	2	18	3	15	3	1	1	1	1	15	2	16	2	16	1	0	0	16	0	0	0	0	0	0	0	0	0	2	2	291	18	51
ERR844013	1	414881	3	5	0	0	0	0	0	0	0	0	0	0	1	1	2	1	0	0	0	0	0	0	0	0	0	0	0	0	0	0	0	0	0	0	0	0	43
ERR844014	1	610272	0	0	0	0	0	0	1	1	1	1	0	0	0	0	0	0	0	0	0	0	0	0	0	0	0	0	0	0	0	0	0	0	0	0	0	0	31
ERR844015	1	481848	0	2	11	11	0	0	2	1	2	1	31	8	28	8	0	0	0	0	0	0	0	0	0	0	0	0	0	0	0	0	0	0	0	0	0	0	37
ERR844016	0	708006	2	0	0	0	2	2	1	1	0	0	0	0	0	0	0	0	0	0	0	0	1	1	0	0	0	0	0	0	2	1	1	1	1	1	30	10	425
ERR844017	1	489819	0	1	0	0	0	0	0	0	1	1	4	3	8	4	0	0	0	0	0	0	0	0	0	0	0	0	0	0	0	0	0	0	0	0	2	2	273289
ERR844018	0	570228	34	6	0	0	1	1	99	11	149	14	41	9	46	11	92	7	107	8	0	0	13	8	0	0	0	0	1	1	5	5	0	0	3	2	26	12	15219
ERR844019	0	585349	2	0	0	0	1	1	5	3	8	5	2	1	4	2	5	3	7	5	0	0	0	0	0	1	0	0	3	3	1	1	3	3	0	0	1	1	160
ERR844020	0	473569	0	0	0	0	0	0	3	1	3	1	1	1	1	1	0	0	3	1	1	1	0	0	1	0	0	0	0	0	9	7	2	1	4	1	7	5	30
ERR844021	0	474780	0	2	0	0	0	0	0	0	0	0	7	1	6	1	8	2	0	0	0	0	0	0	0	0	0	0	0	0	15	13	0	0	0	0	3	1	130
ERR844022	0	512229	9	4	0	0	1	1	66	20	76	23	18	4	44	11	26	4	55	20	5	5	5	5	5	2	0	0	12	4	1	1	1	1	0	0	10	5	180101
ERR844023	0	497228	1	1	0	0	0	0	0	0	0	0	1	1	1	1	0	0	0	0	0	0	0	0	0	0	0	0	0	0	0	0	0	0	0	0	0	0	191
ERR844024	0	337053	1	3	0	0	0	0	0	0	0	0	0	0	1	1	0	0	0	0	0	0	0	0	0	0	0	0	0	0	0	0	0	0	1	1	2	2	1599
ERR844025	0	656223	8	38	0	0	10	2	1	1	1	1	1	1	11	3	1	1	1	1	0	0	24	12	0	0	0	0	0	0	13	8	1	1	3	1	16	8	17
ERR844026	0	264846	0	0	0	0	0	0	2	2	2	2	1	1	2	2	1	1	1	1	0	0	1	1	0	0	0	0	0	0	0	0	0	0	0	0	1	1	508
ERR844027	0	976826	15	11	0	0	33	9	5	2	3	2	2	1	11	7	17	2	1	1	19	2	2	2	19	1	4	1	10	1	4	3	1	1	0	0	16	6	400
ERR844028	0	456405	18	1	0	0	3	1	0	0	0	0	1	1	12	5	1	1	0	0	0	0	0	0	0	0	0	0	0	0	2	2	0	0	26	2	30	19	254
ERR844029	0	717029	1	7	0	0	1	1	0	0	0	0	0	0	0	0	0	0	0	0	0	0	0	0	0	0	0	0	0	0	0	0	1	1	0	0	59	9	569
ERR844030	0	677742	18	18	34	26	1	1	3	3	6	4	61	11	18	9	7	5	4	3	0	0	108	6	0	0	0	0	2	2	3	1	0	0	0	0	181	8	58
ERR844031	0	451315	3	1	0	0	28	23	0	0	0	0	0	0	0	0	0	0	0	0	0	0	2	2	0	1	0	0	1	1	0	0	0	0	0	0	6	1	90
ERR844032	0	552400	4	1	0	0	0	0	0	0	0	0	0	0	1	1	0	0	0	0	0	0	0	0	0	0	0	0	0	0	0	0	0	0	0	0	3	3	27222
ERR844033	0	498080	0	0	0	0	0	0	0	0	0	0	0	0	0	0	0	0	0	0	0	0	0	0	0	0	0	0	0	0	0	0	0	0	0	0	0	0	127
ERR844034	0	507879	3	2	0	0	0	0	2	1	0	0	0	0	1	1	0	0	2	1	0	0	0	0	0	0	0	0	0	0	5	4	0	0	1	1	0	0	122549
ERR844035	0	538759	10	1	1	1	5	3	3	3	2	2	8	7	4	4	1	1	3	3	0	0	1	1	0	1	1	1	4	1	6	3	1	1	4	1	32	15	12287
ERR844036	0	891201	52	97	11	10	13	4	5	4	5	4	1	1	23	11	3	2	2	2	18	14	71	26	18	0	4	3	16	4	8	3	14	8	3	3	177	50	164
ERR844037	0	396447	0	2	0	0	0	0	6	2	7	3	2	1	5	2	0	0	2	2	0	0	3	3	0	1	0	0	5	2	1	1	0	0	0	0	10	8	9638
ERR844038	0	628993	0	0	0	0	1	1	0	0	0	0	1	1	0	0	1	1	0	0	0	0	0	0	0	0	0	0	0	0	1	1	0	0	0	0	59	19	241941
ERR844039	0	376564	0	0	0	0	0	0	27	4	22	3	18	2	0	0	1	1	25	4	0	0	0	0	0	0	0	0	0	0	0	0	0	0	0	0	2	2	31
ERR844040	0	380500	1	0	0	0	0	0	0	0	0	0	0	0	7	2	0	0	0	0	0	0	0	0	0	2	0	0	0	0	4	1	0	0	0	0	21	9	18379
ERR844041	0	576934	81	104	83	42	59	14	8	5	12	6	24	16	30	18	51	18	16	4	379	29	319	37	379	4	5	4	39	9	20	7	1	1	21	6	2186	84	58
ERR844042	0	511801	1	1	0	0	2	2	7	1	0	0	0	0	0	0	1	1	0	0	0	0	0	0	0	0	0	0	0	0	0	0	0	0	1	1	4	4	99
ERR844043	0	534482	2	9	6	5	5	4	3	2	7	4	6	5	7	6	0	0	2	2	0	0	2	2	0	17	25	12	25	15	4	3	0	0	8	4	49	16	48
ERR844044	0	567577	24	6	0	0	6	2	22	8	35	12	15	4	17	8	6	4	36	12	8	2	6	6	8	2	7	7	4	4	1	1	11	3	4	2	107	21	343933
ERR844045	0	522977	0	0	1	1	8	7	0	0	0	0	0	0	0	0	0	0	0	0	14	8	17	7	14	1	0	0	3	1	8	4	16	7	0	0	0	0	170367
ERR844046	0	593245	64	10	1	1	6	5	6	5	61	8	9	8	17	12	29	9	9	8	10	3	2	2	10	0	12	3	3	3	1	1	0	0	2	2	25	10	59
ERR844047	0	550142	41	5	0	0	18	13	28	6	21	6	27	9	6	6	18	3	23	5	3	3	4	4	3	1	5	5	1	1	1	1	185	9	5	1	20	10	107
ERR844048	0	584283	33	10	4	4	2	2	3	2	5	3	3	3	4	4	16	5	3	2	2	1	5	5	2	0	2	1	5	2	0	0	1	1	8	2	26	15	52
ERR844049	0	500825	37	28	2	2	19	13	78	11	73	13	7	5	15	12	5	5	24	9	2	1	13	8	2	1	1	1	4	2	5	1	0	0	6	4	206	63	60
ERR844050	0	1060077	2	3	4	4	2	2	5	3	7	4	5	5	4	4	0	0	2	2	0	0	0	0	0	1	1	1	3	3	5	4	0	0	0	0	30	16	39869
ERR844051	1	562823	2	4	0	0	0	0	5	2	5	2	2	1	5	2	0	0	3	1	2	2	2	2	2	0	0	0	0	0	0	0	0	0	0	0	0	0	274
ERR844052	1	628570	0	8	0	0	0	0	0	0	0	0	0	0	2	1	0	0	0	0	0	0	0	0	0	0	0	0	0	0	0	0	0	0	0	0	0	0	92
ERR844053	1	673899	78	2	6	6	0	0	0	0	0	0	1	1	1	1	0	0	0	0	0	0	0	0	0	0	0	0	0	0	2915	19	349	4	0	0	0	0	65
ERR844054	1	659300	1	0	0	0	0	0	0	0	0	0	0	0	0	0	0	0	0	0	0	0	0	0	0	0	0	0	0	0	0	0	0	0	0	0	0	0	247340
ERR844055	1	691775	40	151	0	0	0	0	0	0	0	0	0	0	50	1	0	0	0	0	0	0	0	0	0	0	0	0	0	0	0	0	0	0	0	0	0	0	264
ERR844056	1	683537	1	2	2	2	0	0	2	2	2	2	1	1	2	2	11	2	0	0	0	0	2	2	0	0	0	0	2	2	1	1	3	3	0	0	10	6	907
ERR844057	1	750558	363	53	0	0	0	0	3	3	5	4	5	2	6	4	40	8	2	1	0	0	20	8	0	1	0	0	11	6	25	5	19	3	12	3	3	3	204
ERR844058	1	710576	8	0	1	1	74	27	3	2	3	2	1	1	2	2	1	1	1	1	3	2	2	1	3	0	1	1	0	0	63	26	9	5	0	0	15	6	1032
ERR844059	1	533088	3	1	3	3	0	0	3	1	3	1	4	2	5	2	1	1	3	1	0	0	0	0	0	0	0	0	0	0	0	0	0	0	1	1	0	0	263
ERR844060	1	682019	1	4	1	1	0	0	0	0	0	0	1	1	0	0	0	0	0	0	0	0	0	0	0	0	0	0	0	0	0	0	0	0	87	2	0	0	224
ERR844061	1	722032	30	46	0	0	3	3	0	0	6	2	10	5	27	11	6	2	0	0	17	12	40	21	17	0	2	2	5	4	0	0	0	0	1	1	19	6	126
ERR844062	1	725340	1	0	0	0	1	1	0	0	0	0	0	0	0	0	1	1	0	0	0	0	0	0	0	0	0	0	0	0	0	0	0	0	0	0	2	2	279363
ERR844063	1	221603	0	4	0	0	1	1	1	1	1	1	5	3	2	2	2	2	0	0	0	0	1	1	0	0	0	0	0	0	0	0	1	1	7	4	34	27	1224
ERR844064	0	237776	1	0	0	0	15	13	0	0	0	0	0	0	1	1	0	0	0	0	0	0	0	0	0	0	0	0	0	0	2	2	0	0	0	0	3	3	8765
ERR844065	1	682085	50	44	0	0	0	0	1	1	1	1	0	0	0	0	0	0	1	1	0	0	1	1	0	0	0	0	0	0	0	0	0	0	1	1	0	0	156978
ERR844066	0	424499	0	0	0	0	0	0	1	1	1	1	0	0	0	0	0	0	0	0	0	0	0	0	0	0	0	0	0	0	0	0	0	0	0	0	22	4	1286
ERR844067	1	799419	4	11	10	7	4	4	4	3	4	3	2	2	38	3	3	3	1	1	15	7	19	9	15	0	0	0	5	3	0	0	1	1	7	4	57	16	9105
ERR844068	0	462516	1	3	0	0	2	2	27	3	76	5	0	0	37	4	1	1	2	2	0	0	0	0	0	4	69	3	0	0	0	0	0	0	1	1	30	3	12
ERR844069	1	363260	568	372	0	0	5	5	0	0	52	3	46	5	196	15	44	5	9	1	0	0	334	23	0	0	3	2	96	5	0	0	0	0	28	4	13	3	48
ERR844070	1	493754	11	7	3	2	188	25	3	3	2	2	5	4	2	2	1	1	0	0	7	3	26	3	7	0	0	0	1	1	13	3	2	2	7	4	418	18	84
ERR844071	0	302294	10	4	0	0	3	2	2	2	3	3	1	1	3	3	3	3	1	1	7	1	2	2	7	0	7	1	1	1	1	1	0	0	1	1	89	16	940
ERR844072	0	394020	0	4	0	0	19	18	0	0	0	0	0	0	3	2	75	1	0	0	56	14	30	13	56	0	0	0	1	1	1	1	0	0	1	1	639	17	74
ERR844073	1	610563	40	15	0	0	0	0	14	8	83	9	64	8	163	19	12	8	5	3	17	15	26	20	17	19	4	4	148	19	0	0	6	5	25	5	86	37	7976
ERR844074	1	324522	73	6	4	3	9	5	15	11	12	10	14	11	15	11	4	3	11	8	4	2	5	4	4	0	2	2	0	0	0	0	0	0	0	0	26	11	98
ERR844075	1	667680	3	7	0	0	0	0	0	0	0	0	0	0	0	0	0	0	0	0	0	0	0	0	0	0	0	0	0	0	0	0	0	0	0	0	0	0	249880
ERR844076	0	691544	1	0	1	1	2	1	6	4	3	3	0	0	0	0	0	0	0	0	0	0	0	0	0	0	2	1	0	0	4	4	0	0	3	3	76	39	2138
ERR844077	1	560551	1	1	0	0	0	0	0	0	2	1	1	1	0	0	0	0	0	0	6	5	5	5	6	0	0	0	2	2	0	0	2	2	1	1	0	0	863
ERR844078	1	568367	0	0	0	0	0	0	0	0	0	0	0	0	0	0	0	0	0	0	0	0	0	0	0	0	0	0	0	0	0	0	0	0	0	0	7	2	1213
ERR844079	0	557800	2	0	0	0	0	0	1	1	1	1	0	0	0	0	0	0	0	0	0	0	1	1	0	0	0	0	0	0	2	1	0	0	5	1	0	0	191640
ERR844080	0	401567	1	57	0	0	0	0	1	1	2	2	1	1	2	2	0	0	0	0	0	0	0	0	0	0	0	0	0	0	0	0	2	2	0	0	189	57	56
ERR844081	1	658313	0	4	0	0	0	0	0	0	0	0	0	0	0	0	0	0	0	0	0	0	0	0	0	1	4	2	0	0	0	0	0	0	0	0	33	5	97
ERR844082	1	610359	2	0	0	0	0	0	0	0	0	0	0	0	0	0	0	0	0	0	0	0	0	0	0	0	0	0	0	0	1	1	0	0	0	0	0	0	154629
