# Supplementary material for: Phages infecting Faecalibacterium prausnitzii belong to novel viral genera that help to decipher intestinal viromes
Source: Microbiome. 2018 Apr 3;6:65. doi: 10.1186/s40168-018-0452-1 (PMC5883640; doi:10.1186/s40168-018-0452-1)
Supplement: Supplementary file 11 — Genome sequences of the 18 F. prausnitzii prophages (multifasta format). multifasta file of the 18 F. prausnitzii prophages. (FA 976 kb) [file 40168_2018_452_MOESM11_ESM.fa]

>Lagaffe A2-165
ggcgagcccaaaacacgcgcagactcagaaaaattttttcaggccgtttcgtttcgtttg
cctcaaagaaaggaggtggcgccatggcggagggcaagcagaatctccaaaacgctgcca
ttattgcgaagctgttcggcgtcaccgaccgccggatccagcagctcgcaaaagatggaa
ttattccagccgcccagaagcggccgtatatgttcgacctgcttccgacggtgcaatctt
acatccgttacctgagtgacaaagccaacggccgagaggccaaaagcgccgacaccgctc
aggttgaaatggagaagctgcgggctgaggctgacatgaaacgcagtaaggcagacatgg
cagccatgcaactgaaagagctcgaaggcaaaatgcaccgcagcgaggacgtggaggccg
tgacgaatgacctcgtttacactgtccgcagcatgataatggcactccccggacgtttgg
ccatggacgttgtgcaggtggcaagcgccaacgaagcctcggcactgatccgggcggagt
gctacaaaattctgaacgagctcgcaaactacaactacgatccggcggtatatcagcggc
gggtgcgggatcgtgaaggctggagcgacgttatagtggccgctgatgaagccgacgact
aaaaaatccaccgcgaaactcaacgcagccatagcaccggccattcgcaactttaagcca
cccgaagatctgacggtggccgaatgggccgatagacaccgccgcctatccccggagaac
tccgcggagtctggcccgtggcgcacttcgcgcacgccgtacctgcgggaacctatggaa
gcgttcacggatccgaagatccgtaagatcgtaatggtggcagcgtctcaggtgggaaaa
tctgagctggagctgaacataatcggctacattatcgaccaagatcccggctcgatcctg
ttcgtccagccttccctcgacgacgcccgaaagttctcacgcctccgtatcgctccaatg
atacgagacagcaaggtgctgagggcgaaagtttccgacgtcaaaagcaaagactccggg
aacacaatcctccagaagtcattccccggcggtatgctcacgatcacaggatccaacagc
gcctccgctctggcttccactcccgcccgctacattctcggcgacgagcgcgaccgctgg
gccgtgtctgccggtgctgagggtgatccgtgggctctggccgaagccagacaggccacg
ttctacaatgcgaaggccgtcgaggtatcaactccgaccataaaaggcgcttcaaatatc
gaaagcagctactacctcggaacacaggaacgctggtgccaccagtgccctgagtgtgga
gagtacggcgagatcaccttcgaccgcgtacacttcgatcatacagtggccaaagtccgc
gggaaaaaggcgtacaagatcgtgggcccgattacatggtgctgcccatcctgcggctgc
atagtaccggaggagaaaatgcggaagcagcctgcaaagtggatcgccgagaacccggcg
gcctacgacgagggcgtccgctccttctggctgaacgctttttcttctccatggactcca
tgggaaaagatcgcgctcaaattcctgcaagccaaggacgatcctcagaagctcaaagta
gtttataacacgctgctgggtgagctctgggaggatcgcggcgacatagcagacgaggac
accatgctggcccggcgcgaggactacggtaccaatgccgacggctctcccgtcgaagtt
ccggagggcgttctcgttctcacctgcggcgtagatactcaggacaaccgtttggagtac
gaagtcgtgggccatggcttctacggtgaaacgtggggcataaaaaagggctacatcatg
ggaaaacccgacaccgacgaggtatggcagcagctcgacgacgtgatcgaccacgtttac
cgcttcaaggacggaaaagggctgcggatctcaatcacctgcgtggactccggcggccat
tacacccaagaggtatacacacgctgccgtgagcgtaagaacaagcgcgtttttgctatc
aagggcaagggcggcgacgggatcccgttcgtgacgcctccgtcaaaggttccgatcaag
gacaacaagcggatcacctgctggctctacacgctcggcgttgacgctggaaaggaaacg
atcatgtcgagcctgaaagttcaggaggctggcccaaaatattgccatttcccgatccac
gagtcctgcggctacgacacctactatttcaatggactgctctccgagcgtctggagctc
acgcaaacaaagcgcggcaaccagtggcactgggtaaaaatccccggacacaaccggaac
gaggccctcgactgccgaaactatgcgaacgccgggctaaaaatcatagatccggacatg
ttcgcggtggagcgacgtctgaaaaatgtccaagaaacgccgcaaaccaaaccggcgcaa
cgccgcaaaccaaaaccggcagcccggaactacttcgacgagtggtaaggaggtgaaccc
atgagatcaaaagaaaccatacagcaagagctcacagaaacgaggacgcgactcagtgcg
tatctggcccgtgaggctgacatgctcagcaaggacggggtgcagctctacacaatcggc
tccagaaacctgcaacggtaccagacttcgctcgcttccgttcaggacatgatcgcgaag
ctgcaaaagcgagtccgcgagctggaggccgaactggcgggcggatctgctcgccgcgcc
gtgggggtagtcccccgcgactggtaaatgggtaaacgctggccgatcggctggctttac
tacggcgacgactgcgggacattttcgctcctttagataccgcggccgctgccgttttta
attacttgcaaggaggtgagaaaaacgaagtacgaccaaacgagggggctatatctcccg
gataacgtacgccctcagaataagggctacggagaggcgggcgcaagctggagaaaaaaa
gccgtgaaaggttttaatgctcccagcggatccgctcacgaggacatagacttcaacaac
tacaccatgcgacagcgtgcccgcatgttatacatggccgcgccgatcgctacctcggcg
atcaaaaccaaccgcacaaacgtggtaggcgtcgggctcaggcttaaaagccggatcgac
cgcgaagtgctcggactctcaccggatcaggcagaacggtggcagaaagaaacagagcga
gagttttccctctgggccagcaacaagagagcctgcgacgccaccggcatgaataacttc
tacgggctccagcagcttgcgctgatctcgtggctgctctccggcgactgcatagggtta
atcaagcagtacgaaaccactcggctgctcccctactctctccgcgtccacctgatcgag
tccgacagaatcgcaacaccgaacaactacggggccgggactacgctctactacacaacc
ggtaagaacccagaaacgggcaacaccatatacgacggcgtggaagtagacaagaacggc
atggtggtagcatatcacatacgcagcaactacccgtatgagctcggcgctccggttact
gaatgggcccgcgttctggcataccagcaaagcaccggccttccgaatgtgctccacgtc
attgacacagagcgcccggatcagtaccgcggcgtgagttatctcgcgcaggtgatcgag
ccgctgctgcagcttcgcaggtataccgagtccgaactcatggccgcagtcgtcgagagc
ttttacactgccttcattaagacagaagccccgactgatgaaatgccattcaatgaggtg
gatccggtaccacccggagaaatgcggaacccgaacgagtacagcatggggccgggccag
atcaatgtcatggggccgggtgaaagcgtagaatttgcaaacccgacgcacccgaacggc
agcttcgacaagttcgccgtagcgatcagtgcacaagtaggcgccgcgctggaaattccc
agcgatctgctcctgaaatccttcaacgcctcatacagtgcgagccgtgctgctctgctg
gaagcgtggaaggcgttcaaaatgcgccgcgaatggctggcggacgacttttgccgccca
tgctatgaagtgtggatgagcgaagccgtggcccgtggccgcatatatgcgccgggcttt
ttccagaatccagcgatccgcgccgcgtatctcggcagcgaatggctcggcccgtctcag
ggacagctcgatccggtgaaggaaatcacggccgagatcctcgcgtgcagtgaaggcttc
tccactcacgagcagagcacgatccgcttaaacggtggccaatgggacagcaatgtggaa
cagctcagacgtgaaaacgaaaagctcggaggcaatcaaccagatccgcaccagagcggc
accggaacagcggaaccggacggcgaacaggatccgccagaaggcgacgacaatccacac
aaccccgaaacagctcgcaagaggggcacggtggctctccgcagtctcgtgatcggcgag
cagataaagcaaaccatacaaggaggataagccaatgaaaaccaaacatagcggcctaat
catgggcccggctgctgctccacaagctcccacggcgacaaagttctggaatatggccag
caccggcgacgacgagggagaaatcactctctacggcgacgttatgagccagcagcccgt
tgactggtggacaggcgaaccggagcccggccttttcatcacaccggagggcttcatgga
ggatctggcagcagtcaaagacaaggggcacatcaccgtcaagctcaatagctgcggcgg
cgatctctacaccgggatcgcaatccacaacgcgctgaaagctctcagcggtgaggtgaa
cgtcattgtcgagggaatcgcggccagcgctgcgagcgttatcatgtgcgcgggtgatac
cgtgaccgtgtaccccggttccctaattatgatccacggcgtaagcgttatgctctggga
ctacatgaacatgcaggacatgaagcaacttatgaaaggcatggacgccagcgagcgggc
cgtggccgagatttacaacagcaagacagggatcgaagtcgatactctccgcagcatgat
gaccaaggagacgtggttcaccggccgcgaagctctggagaagggcttcgctgacgcgat
caaagaggacgaggacgatccagaaatgagcatgagcgccgacagaaaggtgctttttgt
taatggagtacgccacaatgttgacgggctccagcatgtgccgggcactatcccggtgaa
agcaatcgcgactccaccggctgcaaagcccggagcaaataaaaagaagccgaccacaaa
ggcggcaaaaaaagaaggaggtaacaaacctatggacgagaaggaactgagagcagcata
cccggagatcgtggcccagattgaggccaacgcaagaaccgaagcgcagaacacttccag
cgaggctgtggcggcagagcgccagagaatcgagcagatcgactcgatcgccgcctctat
cccggatcagcagctcgtacacgacgccaagtacggcgacaacccttgcacagctcagga
gctttgcttccgtgttatgcaggccagcgcagcgtcaggccagaatttcctcgcagcata
tcaggcagagggagcaaaatccggagccgcagacgtaggcgcagcacctaacggcggcac
gcctgcaagcgctcaggaacaggacgcagcagacattcaggcggtagtttccgcctataa
ccagaccaaaggaggtatgaagtaatgagtaaaagactcgacgagacgatcggggccgta
ggcttcgacaacctgatcaatggccagtacccgcccgcagaggttttaactgtgaagatc
cgcaaggaagccacagaagccaaaatctacaagcgcggcactgttctggcactctccgcc
ggtacagcaggcgacggcttgcgtgtaattctcggtaccactgcgaaaagcaacgagacg
ctgacggccaactgcgtgctggctgacgacgtggaagtcggaacggcttccgacgcggtg
gcgactgcataccgtaccggccattttaacgagaacagcctgatcactgacaacagccat
gcgatcagcgaaacggacaaggaagcgctccgctctgccggaatcctgctctctgacgcc
gtagcatactaaaaaacaaggaggacagacaaatggcttttaatttttatgatacccaca
cactgctcgcctccgtgcagcagctcccgccgcttcactctttccttttggatcgctatt
tccctactaacgccgcctctgacgtgttcgccactgacgacgtgctggtggaataccgca
agggatccaagaaagcagcaccttttgtagcacctcgcaagggcggaatcacgatcctgc
gcgaaggctacaccatgaagcgcttcactccggcgtatattgcaccgaagcgcccactct
ccattgacgacctgaaaaagagaggcttcggggaggctctttatactaacctgactccgg
cccagagacagggcgtgatcatgctcggagatctcgacgaactccgcgacatgaacaccc
gcagaaaagaggccatggctgccgaggtaatcttcaccaacggctgcattatgcacgagt
acacgaacgacctcggcacttacgaggaaaaggaagtccgttactatgacggcaccagca
acccggcaaaatataccccttccgcagactgggccgacactgaggcaggcggcaagcaga
tgatcgacgacgtggccgccatgatctccatgttgagcaaaagagggctccctgcgactg
agtgcctcatggctccagacgttgcggatcttttcctccgcaatccgtggatcctgaaac
tgctcgacaaccgcaactacaatatcggaggcgtagatcctgagactctgcctgccggtg
cttccaagatcgcccgcctgaatatcaagggccgaatgatcgacttcctcacttatgagg
acacatacaccgagctggacggaactgtaaagcagtatatcccgcagggcatgatcgcgg
taggcgctccggctgctggccgtactgtttacggcgcgatcactcaggtggagcaggccg
acggtgagttccatacttacaccggcgtgaacgtgccgaagtatatcagcgacgctgctc
acaacatccgcgagctcactctcagctctgcgccgctgcctatgcctaacaacgagtgcc
cgttcagcgtggcgaaagttatcaactaagcgtaccgagtagaaaggagcaaaaccatga
gaaaaatcagggtaacagtgggaaccgtcggctattatgacgccaagcacgcccacaaga
gaatgacagcagcggatggcccgtttgagtgcgaggacactcaggcggaacacttcgtct
ctgctggtgtcgctgaatacgtcggcggcgcaatcgaagtagacgaggcggacgagcagg
aagtgaccggccaccttgcaaagagccagctcgaagaaatgacgatccagcagctccaga
acctcgccggggatctcggcgttgacgttaccggctgcaaaaagaaagccgattatgtgg
acgcgatcgcagccgcagaagtaaacgctggcggcatggttgatgacgaggacacagacg
gcgacgatctcccggatctgaacgcagcagatccggaataatggaggtgagcacatgatc
cgaatgatcaaaggcacctacgggctcgttaaaaacggaaccgtggaacctatgacgaaa
cactctcccgccttctctatcaacgcaacccgcgaggctgagctggtggaggcaggcgtg
gccgtgtacgaggcagagccggaaaacaccccctcggaatacaacggcctgaacatgacg
gagctcagagaagctgcagcagcgtatggcgtagacgcgagcacagtccgcagcaaaaag
gaagtgatcgccctgatcgaagcagccaaggcaaaagccgacagctccgcagaaatcgag
gcggaaccttccgaggcgtaagctcgtgagcttcaaagaccaaataaagcaggatctctc
ggacgttttcctgaatctggacgagttcgcagaccttcaccggatcgaagggaacgaagt
cccggtggtaattgacagcgacataatggccaagctgagcaaaatcggcgacaaccgtat
tcacggaatggacgaggccgacatggtaatcatgggaaaagcctccgatcttccgaaaaa
tctggatcccggccgccttctcaatctggacggccgcgaggtgatcgtcgtcactaccac
gtcggaaatggggctcgtacagatcgcggttcgccagaatcgcatgagctaaggaggtga
cggcagcatgacactggtaaacagtatcgacaaaatagtgagctggctcactgaaaacgt
atgcagcaagatcaccctcaaactgccggacgactaccggaacgacaccggctacgacgt
cgtaatggtgaaccctgcggcgttccctttatacgttccgggaaaggatcgactaccacc
aaacgtggccgctccgatcccttctgtctgcgtgcagctcatggaaggaagcgacgagct
cattcagaaaaagaggcagctccagatccggctctgcctcgcctgctggaatcccggcca
acacggcggggagattttcaaccctcgcgaaaatgcgaaggcaaccggcggctactccta
ctacgtcaataccggagaagctgccaaaacatactcgcgaaatatggacggctggcgcga
ctgctacaatctggccgacctcgtgctccgcgagattgaaactgcggaatatatcgcagg
ccataggctcgtaaaagagcaagggatcaagttcggcccgttcacagaggacggcaatgt
ctgggactactacccgtactggcatagctggatcagcttcgcgctggaaatcggaacgac
tccggcaatcccgcaagaatacgaaaaatttttataaggaggactaaaacatggcatatt
tgcatggcgcatatggcgaaatcggcgaaagtaaagtggcttccgtcactcaggccgacg
tggtggccgcgtatatcggcaccgcaccggtgaacctgatcaggggttacgctgacaagg
atctcgttaatatgccggtaaaagtaaccaatatgagcgaagtccagagcctcgtcggct
actccgacgactgggaaacattcaccctcggttctgcgttcgctgagcacttcgacaaca
ccgtcggaaatgtgggcccgatctatatcgtgaacgtgctcgatcctgcggttcataaat
ccgcacagaaaaccaccaaggccctgaccttcaccgacggcaaggcagagtttgagagtg
acaagatcattctcgacaccttcgcgatcgcagacaaggccgagggcgtggactatgctc
tctcttatagcatggcaaagcacaccgtaaccgtgacgctgctcaaagagactgacgggg
ccgaactctccgcaaccttcaacaccgtggacacttccaaggtgcaggcggccgacatta
tcggcgagaaaaccgaaaccggagaatataccggactggcttccatggctctgctctacc
agtaccacaacgtcgtactcaatattctggcagctccgggctggagccatatcccggccg
tatataaggccatggtgagcactatccagaaactcaacggccactgggacggcttcgttc
acgctgacgttcctctggaggacaaaggaaccaagatcgacacactcgcaaaggctcaga
aatgggctattgacaacggctacaccagcgagttctcgaaggtatactggcctaaaatta
aggacggcagcggccggatcttctggctgtccacagtaggcgccgccactatgcagcgcg
tagacctgagccacgacggcgttccgtttgaatctccgtccaacaaggaaatcatggcca
cgagccagtatttcggtgaggactccaagagccgcggcttcgatcaggaaactgcgaaca
agctcaacgaaaaaggaatcacaacggcctgcttctggggtggccgctgggtattgtggg
gccctcatactgctgcgtacaagtacaacggcagcatggacgcccgcgcaatcttcgatg
taaatatccgtatgctggagcatatcacgaacagcttccagaaggatcacggaactgaga
tcgacagccctatgactccacaggacaaggacagcgtgctgaattttgaaaaggaaaagc
tcgacacccttctgggaatcggtgccctgatcggtaccccgtccgtggaatttgtggaga
gcgcgaaccctaccagcaacatgctgaacggtgacttcgtttgggacttctccgtaacta
acacgcctccgttcaagtctggcaccgctcgcgtatgctacacagacgaaggcttccagt
ccttttttgctactgaataaggaggtgcagaacaatggcaaaatggctcgatattaaagg
cccggtagtggccgacactgtatacgcggacagcactctggtggcgaaggacgtctcctt
cactctgcccggtattgaatttttaaccgctgacgtgcaggccatgggtaacatgaccgt
gccactgatcggacttctggagaacatggagctctccattacaaagatcggcgtagacaa
cggcctgcgccgcatgaaccgccttgaaaagcagagcttcgagttccgctgggttcagaa
tgtcgtaaaatccgacggatccaccgcacccgaaggctgcaaggcttttgtgcgtactat
gccggcatccttccctgaattgggcgtcgaagttggcagcgcaaccgaagccgagaacgc
ttacaacgtgacaaggctccagatctacgcaaatggcgtcgagatctgctgcgttgaccg
tttggctcagatcctccgtatcaacggcaaggactacatgagccagatcaacaacctgct
ttaatgcagtaatcaaaaataaccacggcccgccggtcaagtcactggcgggctcttttt
tgtttgaaaggagaacaaaatgaacggaaccctcactctgaaaaatcccgtgatgatcaa
cggggacaaaatcacagaaatgaagtacgacacgaacgagatcgacggcgtgcttttcgc
aactgctgaggcaaagagaaaagcggctgcaggtatgaagaacctgtccgtgtccgcagc
ggcagagttcgacttcggcctccacctctacctcggctatgctgcgatcgtggccgtgaa
tccgacttatgacttttccgatctggagcgcatgaagggcgcggacgttgtggaggtaat
ggccctcggccgaaattttatgctgaaatcggagccggaaccacaggaaaacgactccgc
agagcctaccgcgactacgccagagtctaccacaccagcacgacagagctcgaaaaaaag
cgagtaactgacttcatcatagagtatgcagaagcggccgaggatctcgcagccgaaaaa
aaacgcgctgagaaaaatcggccgctaaacataaggaggccaaagcacacaaggaggtga
ggacgtggcagaccatactctacaatctacgatagagatcgccggatccctcagcccctc
ccttcaatcggctataaacgcggccgtctctcgtctggaggaaatgagcaaagaaacgct
cgaagccgccggtgcttccgcacagttggcagcaaagatcagcacgcaggagacagtcct
caaaaatctggaacaaggctacgccgactacattgtgaccggccaagaaggaaccgagga
agccgaacagctcgcgagtacaatccaagaactgtccggtgaactgacggaaaatcgcgg
cacgttggacgcggcagaaaaagccgcccgtgccctgtccgaaaccatggacgacgcagg
cggagaagctgaaacgctgcgctctacaatctccaaacaggaggacaccctccaacagtt
aaaacagcgatacgttgacgttgcaaccgaacaaggggaaaccagcgacgaagcgcggga
actcgccagacagatccaagacctgtccagcgaactgcacgaaaacaagaccaagctctc
ggacgcagaatacgcagcggacaagctggacaactctctggaggaagtcgaaagctcagc
caaaaaggcagacgacggcttcaccatgtttaaggcaacactggcaaacctcgccgccga
cgctatcatgcgagcggtggacggtatcaagaatctggccgggaacgtcatagaactggg
ccagaacttcaccagcaccatgtccgaggtatcggcaatcagcggcgcaaccggtgagga
cttcgagaaactggaagcctgcgccagagaatacggcgctactacggttttttcggccag
taatgcagccgaggccctcaaatacatgagtctcgccgggtgggacgccgatcagtccac
aagtgcgctgggcggcgttctgaatctggccgccgcttctggcatggaactgggagcagc
ttccgacatggtaacggactacctgagcgccttcgccatggaggccggagacgccgcata
cttcgcagatctgctctcctacgcgcaaagccacagcaacaccacggccgaagcactggg
cgaagcctacaagaactgcgcggctaacctaaacgcagccggacaggacgtcgaaaccgt
cacctcgctgctcgaaggaatggcaaaccaaggttacaaaggatccgaagccggaaccgc
catggccgcgattatgcgagacataaccaacggaatgaaggacggcgcgatcaagatcgg
agaaacctccgtggccgtaatggacgcacagggcaacttccgagatctcaccgacattct
cacagaagtggaagccgccacaaatggaatgggcgacgcagaacgagccgtcgcgctatc
ttccacttttaccgcagactccaccaagggcctgaatctgatcctcaacgaaggcatgga
caagatcgccgggtacgaggaagaactccgcggagcttctggatccgctgaggaaatggc
caatattatgaacgacaacctcagcggcgacgtggcagcaatgaacagcgccttcgagga
actggggctcaaaatttacgacgcgctggaaagtaagctacgagcaggcgtgcaatttat
caccaacggcgtgatcccggcgatcgaatggctcggcgggcatatcccagaagtgaccat
agcagtgagcggcctcggtgccgttatcgcagctatgaactggggaaccatatcgagcaa
gatcgcaatggtgaagggcgcactggtaaaactcgctgcagcactgggaggcgtatcgct
tccggctattgctattatcgcggtgatcacggccgtggctcttgcttttacgaatttatg
gaaaaacaacgaagaatttaggaataagatcacagcgatctgggacggaatcaaggccaa
gttcgacgagttcgggcaaggaattgtggacaggctcaacgcgctggggttcgagttcga
ggacataaccgaagtaatgaaggcagtctgggacggcttctgcgaggtgctcgctccgat
ttttgagggcgtattccagcagatcagcaatattctgagcgaggccctcgatattctgac
cggcctgtttgacatcttcgccggaatttttaccggcgactgggatatggtatggcaggg
cgtccaagaagttttcggcgcagtctgggacttcgttgtggcaaccttcgagaactggat
cagcacgttcacctctctggcggacaccgttctgggctggttcggcaccgactgggaaac
cgtctggacgaatgttaaaacatttttctcagacacatggaacgcgatctcgtcgttttt
ctctggaatcctgacgggaatcaaaacatttttcacggacacatggaacgcgatcgtctc
gtttttctctggaattttatccggaatttattcgagcgtcaccggaaccatgaccgaaat
ccacgacaccttcacgaatatctgggactcaatcaccggatttttgtccggagcatggga
aacaattaaaaacattgtgaccgtcgggatcatggccgtgaaggaaattatcagcgcagc
cttccagatcatcacgctgccgtttcggtttatctgggaaaactgcaaggacacggtgct
ctctatctgggagactatcaagagcgtgatcggcgaaaaaatcgacgccgtaaaagaaaa
gatcaccacggtgacgactgcgatctccaacgtagcaagcgcagcatggaacgcgatcag
ctccacggcttcctccctctgggaagggattaaaggcacgatcggttccaaaatcgacgc
agctaaggagaaagtaagcaccgcgacgagtgcgatcaccagcgtggcaagttccgcatg
gtcaagcgtaagctccacggcttcctctctctggaacacaatcagctccacagtgagcag
caagatctcggcggccagttccgccgtaagctcggcaacgagtacgatcaccagcgtggc
aagctctgcgtggtcaagtgtgagctctaccgcttcctctcaatgggaaagcatccggag
cacgatcagcagcaaactgagcagcgcaaagtctaccgtttccagcttaatgagtggaat
cacttccaccatgagttcaggactcagctccgcactcagcacagtgtcgggtaagttctc
cagtatttactcgacgatcagcagcaaaatgtcggcagcaagggacgccgtaggaaacgc
gatcagcgccctaaaatcaaagtttaatttctcgtggagcctgccacacctgaaactccc
tcatgtgagtatcagcggcagcttctcgatcaacccgccaagcgtaccacacttcggtat
ttcatggtacaaggacggcggtattctgacgcgcccgactattttcggcgcagcaggtaa
caatcttctggctggtggtgaagctggcgccgaggcggtggttcctcttgcaaccctctg
ggataagttggaaaccatgatcacctcagtgttcaacactgcaagcacaaccggcggatc
ttctggcgaaggactcacaagcacggccggaaggcttctgactctggacgacttctctct
cggaagtctggcagacagtggcggcgtggtagtttactacgacttctccggcttcacatg
gagcccacagatccagacagaaggaaccggcgacgacgcggacgacttcatggcgaagct
caaagcccacgaggccgagttcttcgactggctggaagaatttataaaaatgcgggaggt
ggctcaatatgcgtagagtaacaggctacaaagactacacgacacgcgaaggggacacct
tcgacgcgctggccctcgaaatgtacggggaggaaatgctggcgcactatatcgcagaat
ttaaccccgactatgcggacgtgctgatcttcgacgcgaacgtggccctccggctgccga
tcgtcgaaggtgcagagacgccggaaactctgccgccgtggcgtcgggactctgaggacg
aggacgacagcgcgtgaacctctactacaacggggtggatatatacggggacgtgtcggt
gaactactgcgtgcacgaaatgttcgcagaaaagcaagccgacaccctcgtgatccgctt
caatgacaccaagggaacatggagcaagtggcaaccggccgaaggtgacaccgtgcaatt
caaagaaggcgcgagtgatactgggaaaatgttcgtgcactccatgaaaccagaaaacgg
gctttttacgatccgagccatgtccatgccaaaaagcggcaagacaaaaaagagcaaaag
ctgggagggcgtccggttcctgcaactggcgaatgagttcgcaggaaatcacggactaac
attccagaactacggctgcgcggatcaggtttacccgtatattaagcaggacaacgagac
agacttcgccctattccaccggctctgcactctggaaggctgccaaatgcttatatttga
cggcaagctgctggcgtataacgagcagtacatagaggggcagactccagccggtagtct
ctccgtagatgaaaacggcgttttctcctatgaggacaaccggggcggaatgtacggatc
ctgcgaaattgcaagcggaagctactccggaaaatttatagccgacagctccaacagctc
agtgctccgccctgcggtgcctattcaggtaaccagcaatgcagaggcggcacgcttcgc
caaggggctgctgcggaacgcgaacaagttcgcccgatccggatacttttccaagtcact
tatgaccggatatgcagccgccagcattttgacactatcaacaccaagggcaaccatgtg
ggacggtaccgtttttgtgtataaagtccggcatgattttgtcggaaataaatccacgat
ctacttccgacacattctggagggctactaatgggaaacatcaataaaggcacgatcgcc
agcatatcaggaaacacggcccgcgttgtaccgtctgacgccggggctaagccaaccgca
aagatcacgatcccgtggcacctccgcggatccaccggaaacctctcaaaaggcacggcg
gtggtttatgtggagtttgacgactccaccgggctgctgctgggccgggcggacggtgaa
tgggggtgctacctgccgagactctcggccggtaatatcaacgtaccgaagggcgacgtc
acagctcgcggcataagcctgagcggacacacccacggaggcgtcgaaacaggcagcgga
tccactaaaaaaccagactaaggaggtacagccatgccaacaatggcacagtggggctca
aaaaaatgggccgtatcatcaaagcaagtcgtcgcgctggaggggctggccttttcctac
gagcaggtggccgacgaaaacaccagcaccgaggacaaaaagacgactaacgaacgaggt
accgagcttttccctctctcattcaccaccgtgctgcactcaggcgcaggcgttgacgta
tgggcggagatccagagctggaaggctctcgtcacaaaagtgaattatttctatctcggc
ggcaagaagctggggccgaagctccagctccgaaaagtcgcggtaagcaacacaaaggtg
gacggcaaggggaggctgcttctggccactctttccttcacattcaaggaatacgatccg
gccaccgccagcgtgaaggtaagcaccaccgcgctgaatgtgaaagcgagcaccgcctcg
aagtccgtcaagaaaacaaccaacacagcggccaaaaaggccacaaagaaaacgatcaaa
gtcggcgactatgtgaagccgaccggcagcaggtatgcaaccggccaaaagataccaaac
tgggtaaaacaacgaaaacatagggtgagccagatcaagagcagccaaaacaaggtgcta
ctgggccaccctaacgggatcaatagctgggtgtatctgtccgaagtaactctcgcataa
ggaggtgacgccatgagagcaagcggaaacgggagcccggaagtgtgcgccgccaatcta
ctgaggatcgtccgcggtgaagtcgcatacgatcgcgtgcgcggcgttgacgggactctg
atcgacaaaccgaacgcgaccgacgaggccgtggctgacgcggagtgggttctggaaacc
ttcgagccccgcgtggagtctgacagtatcgcctcagatccggcggctgccttctctggc
gacttcggcatgatcgtgaacattatccaaagaaaggaggacgaggacgcatgagcgagc
tcaaattcatagagacaaccgacgaaacaatctacaccgacatactggaagaattagaga
acggcgtcggcgagcctctctaccccggtgacgagcgccgaatcttcggcgacaccatgg
cgaaggtgatcgtcactgtttacaacacagtaaacgacgcctgccgccagaaaatgctcc
gatatgcaaggggcactgttctggacgctctgggagaaaacagagacgtgatccgtctcg
atcctacctatgccactaccaccctacggttcacagttaccgaagcggtgggctctaata
tcattatcccggccggacttcgagtaactggtgacttcgttcactatttcctgacagaca
ccacagccgtgctttatgcaggcagcctctatgtggacgtggcagcaaccgccgaggaag
gcggcacggactacaacaacatagacgagggcgagatctccgagatcgtggacgtctccg
acgttccactactcgacggagtaacaaacctgaccataacagaaggcggaggcgaccgtg
aggaggacgaaccgtaccgtgagagaatccgagaggctgagaacaaactcagcaccgcag
gcccggccaaagcctacaaatactgggcactgtccgcgaactctctcgtcacggacgcgg
tggtggaatccgaaaaggaaacgatcaccagaaccctgaaaacctacgccgggcacgcct
tccaaggtggtgccaatctcctgccggacactctggtagttttcctgagcgacggatccg
aagccacagcaggggcagactatacggccgagtatgccgacgagcttctgactctctcac
tctccggatctctcgctggagccgagacggtaaagatccagatcggccgcaatatgtacg
gccgtgtcaagatcgtgccgatctgcgccggaggacagattccgagcgaggacgtgctgg
ccgacgtgctggccgcctgctctgcggacgacgttcgacctctcactgacatggtaacgg
tggaagctccagaaactcacgagtatgacatagaactcacctactacaccactaaagcca
acgagtccgaagtggtgcagaacgtggaaggatccggcggggctattgatcaatatatca
actggcagggctccacactgaatcaggacataaacccagacgagctccggaagcggatcc
tctgccctgactgggccgacgatctaatcggagccacccgcgtgcagatcatcaaaccgg
aatacaccgagctcaacagcacgaccgtggccaagttctccggtaaaaagaccgtgaagc
atatcgtcagaggataaaggaggtggacagcatgggcggcatgaaagtgtcaaacatgga
ttttataaaactgctgcccgccttcatgcaggacgacgaggcagcgatcgcactcagcaa
ggccgtgaacaagctcataggtgagccgggcaaacgtctggccacaatccgcacatggga
caaggtagacgagctcacagaggcggagtgcaacgaaatggcgtgggagctggacattga
ctggtacgactccgaaggcatgagcctgacagagaagcggaacacaatcaagctcgcgca
gcagatcaaaagaaaacgcggtaccaagtgggccgttgagcgtctgatcggcgcatactt
cggcgagggctacgtcatggagtggttcgagatggacgactccccgtacaccttcgcggc
tctaaccacaaacgcgaacaccgacggcgaaaattttaataaatttgttgacgccgttca
ggctgccaaaaatgtgcgctcgcatatcgcgggcgttttctattactggcagcaggggcc
agatcccggcattgagtgtgcgctaaacacggagctgcaccgttatgattttgtgaaatg
cggtaccaacccgcgaacggccacgatcggcttcgtgataaagccgagcattgaaacaga
tccggaagtgaagccgtacctatacgactacactcacgccggaaccacaacctgcggaac
atatccgcagcccggaacactcggcgccgtcgtaaagcaagcggctgcagccgagcctga
caccgaggcgttccgctacaactaccctgaatgtggaataactccacggccggggacgtt
gggctcagttataaaacgcgcagcagccacgaacgaaaaggcggccctgttctgctatcc
gttcgtaaaatgcggaactaagcgctgcggggaataaaccgaaaggagggcacaaaatgg
catacttcggcgaagcctacatgggacgaaggcggcagcagtggctccgctctctcgcct
atgtcgaggctcagacaaacggcacatggcaccgcggaacgatcaaccagaaaaagatcg
aaggcgaaaacgtggtagttatggcgacgttcccgacgctggactctatcgcctgcacga
tcaacgcctcccgtctgatcgacacctacggggagcaggcagcataccagcagagaacta
tcaacaaagtggccggacagggaaccatgatcaagatcacgatcccgatctatgaagtca
cagcataaaggaaggaggaaacagacacatgtataacgcaacaaaatggctcgacaaagt
ggtagacgtcgatagcggcgaggtcattcaggccggaaccgatcagagcgccgcccactt
caacaacatggagagcgggatcacagacgccagcgtggccgctgccatgctcctgatcgc
agccggagagctccagtctcagacagagatcgagcgccacgtcgtagaactgaaaaacac
ggcgagctatccgttcaacaactccaccaagaccgtgagccttgcgatcactcgcgacaa
cacagactacaccgtggacgtggatattcaggcccacaccggaaatgtcggcgagatcca
gatctacgacaagcagctcaacggcttcaaggtcaagtacgacggaagcgccgagagcgc
cacccttattttaagaatcaaaggaggtaaataaaccatggcaaaaatcaacgacgtgca
ggtgatcgagaagaacaccggcgaaaagatccagtgggagcaggacggctaccgtctcag
cttcgacgacgacgcgctcagcgtcaaggttaccaagtatcagggcgacgaggcccgcac
cctcgacgtgtgcatggatcgcggcggtgatctcatgctcggcacccagcccggcggccg
ctatgtggcccagatcgagatcccggccgcaacctataccgagacaccgatcgaaccgca
ggaaggcgccgacgagtccggcgataccaaccgccagaccgtagagcgcacaaagaaccc
gctcgacatggcagaggtgaagctgatcctctggagcattgaataagcagaaaggagcac
aagaaaatggcaaattttgacctcaccaatctggcagtaaaaatgatctgcccgaacaac
gtcgtcaagacagacgacaccgatctcccttccgttctggtgtatatcccgaagtttaag
aactcggacgtactcaccggcggaaatgacagcacccacccggcctttatcgtcaacggc
gtggaaatccccggcttttactacggcaagtatcaggccaaggtttacaactccgtagcg
tacagcctgccgggagaagatccaaccgcaagtatcaacttcgacaccgcacgcgcacgc
tgcgaggccaagggcgcaggctggcacctgagcactaacgcagaatgggccgcgatcgct
ctctggtgcaagaaaaacggcttcctcccgtatggtaacaacaactacggcaaagacagc
cgcgaaagcaactacaaagccgtgccgagctactacgaaagcaacaagatcgcgagagtt
gcaaccggcaccggcccgatctcatggagccacgacaagaccatggctggtatctgggat
ctgaacggcaacgtgtgggaatggcagggaggaatccgccttgtttggggtgagcttcag
atccttgcaaacaacgacgcagccgatccggacaaccctcagaacgcaacgagcacatgc
tggaaggctatcaacgccgcagacggcgccctcgtggatcctgagagcaagacgaccgac
agctccgctcatgtttccggtaaaaccgtaaaactggactatgtgaacaacaagtggacg
tactctacttcgatcaccaacgccaaagatgaaagccgaagctgcgccttttatcaggtt
actgctgacagctcgatcggagacgctgccaaggttatgctgcgtgctctcgcccttctc
cctgactctgacgtcactacggacgtatacgagggcgactacatgtggtggaataacggc
gtagccgagcgctgcgtgtatcgcgggggcagctggggcgacggtgcgtccgctggtgtg
ttctccctctacggcctcaactcccgcagctatgcgtacacgtacatcggcttccgtgcc
gcttatatcccggaaatccggtaatctggcaatctgaaaatctggcatgagggtggccca
ccaagccaccctctacccttttaaggagtaacaacatggacaacttacaactgcgacagc
gtatcgtccggagcatgatccgggtgagcgaacgcaccgcaaatatgcggaaacccgaaa
aattcgagtatcgcaaacacatgacggcggcgttcatggatatgctggagctctgcattg
aggctaaccgggccagaggctcgcgccgggcagaactccagaacaaaatggacaccaagc
tggacgtgctgcgctctctcgtagacacggcagtttctccggaggatcgcctgatctctc
cggggctccacgaaatatggagcaaggagctgaacgaaatcgggcgtatgctcggcggct
ggaaaaagtcgaacgagtaaagcccgtggggaatgtgtcgagataaaggaggcgctgcgt
gtatcgcgggggcaactggaacaacggtgcgaacgctggtgtgttctacctcaacggcaa
caactcccgcagcaatgcgaacacgaacatcggcttccgtgccgctcttgccttatttgt
ttattttctgagggccaaggcccagcagaaacaccaaggcaaaagggatgcatttcccgg
ccgacaaggccaaagatacacgctcgtgctgctctgccggtggaggccaccggggacacc
gagcaaaccgcgcaggctggccgttgtctgctatgcgggcagaagggggatccggatcct
gcggcgtggcggccgcagaggaaagatctcaccgaggaatgtcacaacgcgggccataat
tatgacaacacaaggaggaacgaggacatggatccaagaaaccagccctcccttctggag
agaatatactcgtgggagaatcttctggacgcataccacgaggcagcaagcgagaagtgg
taccgcaacgacgtgaccgccttcgcggcgaatctggaggaaaacctgatcagcatacaa
aacgacttgatctggcacacctacaaagtgggccggtaccggcagttctacgtccatgaa
ccgaagaaacggctcgtcatggctctgggcttccgggatcgtgtcgtgcagtgggcgatc
tacctccagacaaaccagtacctcgacaatggcatgatataccacagctacgggtgcagg
gtgggaaaaggaaccaccagagcagccgaccggcttcaatactggtgcacgctcgtggat
cgaaagccgggcaaatggtactacctgaaactggacgtatcaaagtatttttaccgggtg
gatcacagggtactgctcgacatactccgccggaagttcccgaacgaggacggatacctc
tggcttatggaaacgattataaattgcgaccatacgcccttcggactgcctccgggaaag
tccgccgacgagatcccaccgtctgaaagactgttcgaggtaggtatgccgatcggaaac
ctcacgagccagctactcgcgaacgtctgcctcaatgagctggatcagtatatcaagcac
gagctgaaagcccatttttacgacagatacatggacgacatggcgctgctctatcctgac
gcggccaccctgaaccggtggaggactgcgatcgagaagtatctgaacgaagtcctgcac
ctcgaattgaacagcaaaaccacgatcgggctcgtcgagcgcgggatcaccttcgtgggc
tgccggatctatccggggtaccgcaagccgacggctcagtcggtcaagaaaatgaaggcc
cgtatgcgctacatagcgaaagaatacgaggccgggctgatcgacttcgacgcggtagac
gcgaccatgcagagctacttcggacttatggggcactgctccactcacgggctccagaaa
tggatcgagaaaaatattattttcaaacgcaaagaaatggcagacatagagctgccgcag
gaggtgacacaatgggaattgaatcagttttgatcgcctgccttccttcggcgatcactg
ggttctgtttctggtgtatcgagcagaaaatccagaaacagagcaagaaactggaggaag
aagaaaaaacacgacgagaagctcaggacaagcgcgaaaagctccacgaacagcaggagc
tttttttagtgcagggagtgaacgccgcgatcgccctcggagaagccacggccagagccg
tgcagcggatcccggacgcccactgcaacggtgacatgcacgcggccctcgactacgccg
ccaaggtcaaacacgagcagaaggacttcctgacaaagcaggggatcgagtccatttatg
aaagctaaggaggtgacaccatgaccgaggaaacactggaaccggtagaaaccggaacag
atccggaggaacggatccaagagctgacagccgaaaaccgtcggctccggaaacagatca
aacgaatgagagaggctgcagccgccagcaaaaaggtggaattttcaaaaattatcttct
gcggcgtttcaatcgtgacgatctcgatcaccgtcttttcctgctggatcatctactcca
ccatggacacctcggccctcgcctacctgatcccggccgtgttcgctgaaatggcgagcg
cgaccggtttttactacacgaaggccaaggctgaaaacaaaatcaaattgatgaacgcca
acggcgtgcagccagaggcggacaacttcaacgacttctaaggaggtggaacatgtcact
cacaggaaaaaacaacgaggaaaagatctggaattttctcaccggcaagggcctgaactc
atacggagccgccgggcttatggggaacctgttcgcagagagcgggctcaaccctcacaa
cctccagaacacctacgagaaaaagctcggctatacagacaacagctacaccgaagcggt
ggactccggaaagtataccggcttcacgcatgactccgcaggctacggcctcgcccagtg
gacatactggagccgcaaggaggcgctcctgaattatgtcaaggctgccggtgcctcgat
tggagatctggagactcagctcggcttcctctggaaagagctcggcgaaaactacgccgc
agtgctggccacgctgaaaaaggcaaccagtgtgagacaggcttccgacgccgtactgct
caaatatgaacagccaaaggatcagagcgcaagcgtccagacgaaacgggccagctacgg
gcagacctacttcgacaaatacgcaaccaagacaaccaacgacacacaaggaggtaaaac
catgagcaatagcccattagtggactgcacagtttacagccctaaccacagcggaaaaag
aacccattcgatcgaccgcctgactccgcactgcgtagtcggccagttatccgccgaaac
gatcggcgcctgcttccctaaaggcagggacgcaagctgcaactacgggatcgggtacga
cggccgcgtctgcctgatcgtggacgagtgcaaccgtagctggtgcagctccagcaacgc
aaacgaccagagagcgatcacgatcgagtgcgccagtgataagtccgaaccatacgccat
gaagtccgcagtttatgagaaactgatcaagctctgcgctgacatctgcaagagaaacgg
aaaaacgaaggtgctctggctcggcagcaaggagaaagctctcacatacgagccgaaggc
gaacgagatcgtcctcaccgcacaccgctggtttgcgaataaatcgtgccccggcgactg
gctttattccagatacggagagctcgccgacagaatcaatgcgctgctcggctctactga
ctccggcagctccggtggaagttctacgccttccggcggctctggcgtgaaatactacgt
ccagacgggagcctataagcagaaggcaaacgccgacactcagctcaaaaaggtgaaagc
tgccggttttgacgccattctcaaacagtccggcggcttctacaaggtgcagaccggcgc
ctactccaagaaagaaaacgccgacgccgaagtcaaaaagctgaaagcgaagggcttcga
cgcaatcgtgacgaccgacggcggaagcactgccggatccacgaactctgagatcaaagt
cggcgacgtggttcagttctctggcggctctcactacggaagcgctgcagcttcgactgc
tgccggaactccgaaagctggcccggccaaagtcaccagaattgtgaagggcgcaaagca
cccgtaccatatcgtacacactgacagccagtccaatgtctacggctgggtggacgcggc
caacgtctcgaaatgagcacggccgccaatgttctgctgctgatcgtggccgtggccgtc
catgcgatctggatccgctccctcgtggagtgggacggctcaccatgcgacgcagcagac
tgcaaaagctgcccgtactatccgggaaagaatagaaaggagaatcaacaccatgaacga
agctatgactcagatcctcaacgcagcgacgccgatcctctgcctgcttattactgccgg
tggtgcctacctcgtggcgctgctcaaacgccagacagcccagatcgagaaagatctgga
caatgagacggccaccaaatacatgaacatggcagtggacgccgtagctcaggccgtggc
ctacacagcccagacgttcgcggactcactgaaagccgagggcaaattcaccaaagagaa
gcagctcgaagccttcgagaagtccaaaaacaagacactggagatcctcggcgacacaac
cgtggccgccctccgtgagatttacggcgacttcgacgcatggctcgaaaccaagatcga
gcaggtatgcagagaaaccaaggccgccagcgagtcacagatcaaggcagcaacggccga
cgcagcaacaaccgcggcaagtgtagcggcaacgatcgccaccactgcggtgcagcagct
cgcagccgaagccccggccgctgaatctaaaacagaataggcccctgacacgttcaggac
ataaagaaagcccggcgggagtgttatctcctaccgggctattttttataagcaggccag
cgccgccttatatgccttcgatctcgtgtttggcttctgaaagtcgtagcgatcgcggcc
ctctactgactttgcaagagcaggatccgccaccacctgatcggcaaactggcaaaactt
caaatactgcggagcttttcgaggatcctccagagcggatccggaaacactggcagcaac
cgcatgggcgaaaaggatcgccttctccctgatcggaagctggcagaccatacagtcgag
cagaccaccctctccggccaacgtagagaaacaaacgccacagctctgagcatactccac
aagaccgggagcgggatcccgatcgtctccgatctccgccctgctgatcaacgcggtggc
gtccacaaccgtgcaaccttctgggagacgaacgccaagatctgcggcgtaccgctgctg
cttttcagatggcggcaggaatgggatcgcctcaacactctgcggatccacgcagccaag
ggctgccgccttctctactgctgccgcttctgaaccggcgtccacctttttgtacttttt
ctttcctgtccccggatcttttccccagatcccaaaaattccataattacaaaacccgcc
gaacgggcctttctttccaaccatgccatgccctcctaattcttttttgcgtttattcgc
ttttagtcatgtttgggataattataggcgcccggccatggtaaagtcaagaagctatca
gtcatgtttgggataaaggagggtgaaaggttgaaactctacaagtacacgaatggaacg
tgcaacgcctccggccctgcgatccgggccctccgcgaaagggcgggaatatctcaggaa
cagctcgccgccaagctacaactggctgggctgaatctgaatcagaaggcagtgagccgg
atcgaaaccggcgaccgtgtagtgccagacttcgagctgggctattttgcgacggtgctc
ggcgtgccagtttgcacactgctggaatatgaaaaatgaggcgggaaaccgtctcttttt
ttatgcgaaaaagcgcgaaaatgtgggaaatgagcttgactatatacacccgtaggtgta
taataatattacaaggtaagggaaaacctgagtaagaaaaaaggaggaaaacagaacaag
cgaaaggaggacacaacggtggacgaacagaaagaaaagcaaacaaaagaactgctcgaa
gttctcgaaaaggctttaagaagtgaagcggtggaacggatcacgataacaataaagcca
aatcaaaaacctaagcagtcctaaaggttccggcggtgggaaattcccacccaccgcctt
tattatatccaccggctacaacaaagtcaagaaggaggccgacacatggaaatcacggta
aaggtaaattataaaaacgaaaaactgcaaaagctcagacaggccgctggcctctcccag
tcgcagctcgcggaagccgccggggtaaacgtccgaatgtatcagaaatacgaacagggc
gaccgggatataagtaaggcgcagctcaccacgctgctgcggatctgcaaagcactgagt
tgtaaactttcggacattgtgaccgacgcggaaacgtccgagcttttagcagagtatgag
aaataagcaccacacattcaaggggcggcttcggctgccccttatttttgtatactggag
gtaaaaccatgagaagattcaaacacctgagcaagtccgaccggatccgaatcgaaaccc
tgaacaatgacggcaagactccgaaagagatcgcggaagtcgtcggcgtacatattagca
caatataccgcgagctgcagcgcggacagtacacgcaccggaatagcgactggacagagg
aaactcgatacagttcagacctcagcgaaatgaaataccgggccaaccttgcggccaaag
gcgccgacttgaaaatcggaaacgatcaccgcctcgctgaatatatagaaaccaagatcg
cagacgaaaagtacagcccggaggccgtgctgggagaaatcaaagcgcaagggctccagt
tcaacacagagatcaagagcaaaaacaccatttacagttatatcgagaaagggatcttcc
tcagactcacaaacaaagacctcccggtcaagggtgacaagaagcgcagctaccacaagg
tacagactcagaaacgcgcaccgaagggcgaaagcatagaaaagcgcccggagataatcg
gcgagcgttccaccttcgggcactgggaaatggacaccgtagtgagtgccagaccgggta
aggctgcgatcctcgtcctgactgagagactcacccggaacgagatcacggccaagctcc
cggacaagagcgcggccagcgtggtgcaggccctcgacgatctggaaaaggaatggggcg
agcttttccctcgcgtgttccaaacaatcaccgtagacaacggcagcgagtttgcggact
gtcccggcatagagcgcagcatactggcggagggatcccggacgaagtgctactactgcc
acccgtacagctcatacgagcgcggaagtaacgagaacctcaacaagatgatccgccgct
ggctgccaaaggggacgaacttcgacgagatcggcgccgaagtgattcagacaataacaa
actggctgaacaactacccgcggaagatcctcggatttttgccagccagtgcagtatttc
aagagcaaatggacgcccttttgggggcctaataaaatttatttaatttttttcgcattt
actcttgacttttccaacggaaaagataatattaaatgcgaaaggaagcgaaagcctccg
gacgcattatttttttacctgaaaagcacagaaagagaggtgagaacgtgcgaaactacc
gatatttgacattcggcgaccgcgagaaaatcgagacggaatacgcagccggaggacgtc
cggccgacattgcgatcgacctcggcgtccatgtggcgactatctataaagaactgaaaa
gaggcgacaccggccagctcgacaagaacatgcgccgagagtatagcgccgaactcgccc
agcgccgactcattgagagctttaagtgccgcgggcgaaaatcccccactatataaaaaa
gaaaggagcgacaacatggcagcattacacgaaatagctcggcagtacgccgacgaaatc
cgcgacggcatagcgtgggtgattatatggaaaactggccgaagctggcacgcggaaagc
gtctggctcaaccaagactctgacaccttcgagctggaggatctgagcactgccaccgaa
attctggagcaggatccgaacgctgtcatggtgaacggctactactgcgggcacttcggc
gagaacatgacgatcgcagaactggaggccggtattctctggcactacgaaggcggctgc
aatctcctgaaagactcgacggccttccctcctgagccgataccacgcccggaaaacctc
ccggcagatattccatggtacggaaaggaaaccaccgaggaaccggatccctatatattc
gacggctacatgagcgtcgaggactacgagaaacgccagcagctcatagctgcggatcag
gcgcgaagcgatccactcccggacgagtcgccaccagaacctcagcacacagagctcacg
atccagatcggcccacctgccgccactgccctgctcggcgctctcgccgacgcaataaag
gcagcagctcacgcagtccggcaactcatggacgagctcgcggagcggttccggaagttc
cggcaatacgcacgaaaggccgtgaacacttttgtggactccctactatatagaaccaac
acccacccgaaatggtggcacctatacaaacacgcacggaaatggagaacccggaagaaa
tacaagcggctgcttatgaggcagctatgcagcaggctggccgctggataggaggtgatc
ccatgaacgactcgcgaaacctaagcgggcccgtactcatgcccggcgcgacggctgccg
ctatgaagtatgccaagagtgcgggctggactggaatgtaagcaagcaggcggtgatccc
gtggtacggctacaagtgcccgatctgccgcagcaaatacagaaaaggagcaaaaccatg
agaaacgaagtaatttacgacaaaaacgggcgcccggacattatggtggtttttaccccg
tccgagctgggactccctgacaccctgagaggccgcaaggttaaggaatacgcgatcagc
aagtaccagaacacattgatcgacggcgttccgtactctctcccatttatgaaaccggct
gtgaatatcagccacgacgaagcaatccgcctctgcgagagcaagggtgaaggctggcac
ctgatcactaacgacgagtgggtggctctcggcttctggagctgggacaacgacaccatg
ccgaccggaaacaccgcaagcggcaagagtcacagccacccggagcagaccggcactaca
tacgaaggaggctgcggcaagaccttgaccggatccggcccggttcagtggaaccatgac
ggcacggcctacggcgtagctgacatgtgcggcaatatctgggagcatgtcggcggcgtt
cgatttatgaacggtatgccgcaggtgatcccgaacaacggcgcagcctatggctcggat
cagtccaaagactcgccggagtgggaggcgatctacaccgaggacggcgatccggtttac
tacaacgtacacgacggagagatcaccctccagccggtacacccggacggcaccgactac
gacggcgtaaagttcacggatctggaagttcgcagtgacatggacgcaccggacaagctg
aaaaaactcggcctctatcctgccgacgactacgaaagcgacgaatacttctggctcgac
tctaacggcgagcgggttatttatcgcgggggcaactggggcagcggtgcggacgctggt
gtgttctgcctcagcggctacaactcccgcggcaatgcgggcacgtacatcggcttccgt
gccgcttgcgttcggtttatctgcgactctgacactctggacgatctggactctgacaag
aagcagccagaaccgaaaaagcgtagcattttagctccggactttatcggacggatcaag
caggcactcgcccggcagtttcagaagctatacgaagccgcgcacggcgaggatccggaa
ggcttcgctgaactggccgagaaggcaacagacgaagaactcgccaaggctgcaaaactc
agcgccacactggctcaggtgaacgcagccgtggacatgtacgagctgaccgctaagcag
ttaaagctcgcagccacaacctcgatcacaatcaaaacggaggtgaacgaccatgaatga
gctccgggacatattcacgaaatacaaagcagtcgtattttttgacactgagacaaccgg
gctcgaagctgagagctgccagatcattgaactggcagcgatcagagtcgagaaaaccga
acggggcaccctccgcatggccgacagcgccgacgtgttcgtgaagctgccggaaggtga
gcggatccctcagaagatcgtcgagctgacggggatcacagacgagcagctcgaaaacga
aggaatcaccgaggctgaggctgcagctcgcttcactgagttgatcagcggcggccgtgt
ccttctggtagcccacaatgcacagtttgacctcctgtttactgctgaaatgctcaggag
acacggaaacggcggcccggaggctctgaaagctgccgactatctggacagcctgaccgt
ttacaaagaccgccgggcatatcctcacaagctggcgaacgcgatcctcacctataagct
ggagggcaaggttcagaactcccacagagcgatcgacgacgtggcggcactgtttgaggt
gtgcaaggccatggacgcggaacgctccgatcttctcaactatgtgaacgtgttcggata
taacccgaagtatggagtaagtgggaaacggatcgaaaaggtggcctactggccgcagaa
tttcaacaaatacatgcaggctccgagctatacgctcccggccaaactcagacaaagaag
gaggtaacagaaatgcgaagcagctcgctgaaagtatacagcccggtggaatacaccggg
tacaaagaaaaaagaagcggccacccgtcggaaccgggaagccgcacaggcaatcgaaaa
accacgcgaaagcctaagcctattttataccggctgcgccgtttttgcaagcgcctgaac
tggaaaaggatcggcgggctggcagtcaccacagtggtgattgtgttcgcggcgcgcggc
gtcgtgggtatgttctcagaacacacccagacaaaaacagccccggtcacaaccagcagc
ccggcggccgaggaatctcagccctacgttttctactacaaggacgggcaagccgtaagc
tgggaggacgtcacagacgcatgggccgcagaggcagggatccagaagcgctacgctctc
actgacgccgagcgactggagatcgctcaggtgctcacggccgaagctggaggcgaaccc
ttcgccggaaagatcgcagtagctcagtgtattctccagacctgtgaggacgaagggatc
cggccggacgaagtgctgcgcgtgtacgcatatagcaagcgccgcccggaaccgactcag
gaagccctcgaagccgtgcaggacgtgttcgacttcgggatcgtggcaacgaccgagccg
atcaaatacttttacgctcccgctctcacggacagcgagtggcacgagtcccagatctat
gtaatgaccattaacggacaccgattttttaaggaggcaaccgaatgaataacgaaaaca
agccaagcgtgatcgcagagctcacggctgcacttgccagcatggcggaacgcgccgtcg
ctgctgaggccgaagccgagcagtacaagaaaagctcaggcgagtggtaccagtttttta
ccagcaaggacaaggaactgagagacacgcaggcagaactccagaaagcccgcaaggctc
tggaagcaaaggaaggagaacagaaccatggcaacgacaaagaaagcaatagctgaggct
gagcaggccgcagaaatcaaagaaacaatcgcagcacccaccacagagccgggaactccg
gctgtaacactggacgaactggaaagcatggacatgaacatgttcgacgcagaggaaacc
gaaagcgctccacgcccggcatggcgtatcactgacgacggctgcgccgactgggcctgc
cgaaaaatcgcagaagaaaagaccgagctcgaccggatcaccgcactgggcgaaagccag
atcgagaagatccagcagagaattgacgctgctcagcgcagatatgaaaacggcacccgt
tttctcactggaaagctcgcggaatacttcgagacagtcccgcacaagacaaccaagaca
aaacacagctaccgccttctctccggcactctggtgaagaaaatcggcggcagcaccatg
aaacaggacgacgacacactgctggcctatctgaaagcctccggcaatgaggatatgatc
cagaacactgaaaagccgaagtggggcgagttcaggaagcgcctcgaaattgtaggcggc
cagatcgtagacaaaaccaccggcgagctggtggagggcgtgcagatcattgagaaaccg
gacaccttcacggtggacgtgtaaggaggtagcgcatggcaacaaccaaggaaacggcgg
ccacaaagacggccaccaccccaccggtaccgctgacgctgcagcagaagttcatcaagt
tgcgcgaagccgttccctctatcacccagaaggcccacagcgacggcgtaaagtacaagt
tcgcgaagatcttcgacgtgtaccagcttctcactccggccatgaatgagttcggcgtca
attttgacattgtaggcgagcaggcaacccggcacagcgaaaacggggatccgatctact
actccaacttcacgcagcacaccagaaacggcgaccgcattgtctgggtgtacgaggccg
acctcacgatccgctggacgaacgcagacaacccggatgagactctggaagttactctac
acgcaatcggaacgaacgacggaggcccggacaaggccaaaggctccgcgtggacgtact
gcctcaaatactacctgttcgagaagttcggcattgatcagggcgacgacgatccagaca
tgagcgaccacagcagcgaaccccctcagcagagccagaaacagcacacaggagctcaga
acgggaaccggcagggaaacacccagccgcaggcacaaaatggccagacggggcgctcag
gcgccgcacgaccactctcagacgctcagctctcccgcctctaccgtaaaggagaggacg
ccgggtactctcagcagtcgatcaacgaatggatcctgaaaaaatacggacagcaggatc
cacacaacctgacgcgggcccagtatgacgaagcctgcgccgctatggacaacgcaaagc
aacaaggaggacaagacaatgcttaatcatgtggagcttctgggccgtctggctcaggaa
cctgaaatcagatacacacagagcggcacggcagtggcgagcttcgacctcgccgtgcag
gtaccgagtaagaacaaggacgccgctccggactatatcccgatcgtgtgctggagagaa
cgtgccgagttttgcggccgttacctctccaaaggccgccagatcgtagttgagggccgg
atctccacccgtaaatggaaggacgagaaaaccgggcagaaccgcaaggccgtggaagtt
gtggcctcaaacatttacttcgcagacagcaacggaggcaacgcaaatggcaatcctcag
cccgccaacaacgacggattcatggacataccggacgacggacagcttccttttaactaa
taacaccgaccgaaggacgaccgccggacagaccggcggaactctacggccaaaccagaa
acaaaccacgaaaggaggtgccgacagtggcatggatccaaattcaccaacaactgaaag
accaccgcaaggtgctggctgctgctgacgagctcgacattgaaccggctcacatgctcg
gcctgctgatctcgttctggctctgggccattgataacgcaccggacggatccctcgctg
gaatatccgacagaatgatcgcaagagcagcccagtgggacaaagatccggaggaatttg
tggccgccctgacctctgcgtctctgctggacgtaacggaggacggcgttctggagatcc
acgactggagcgagtacaccggaaagctgatcgaacaacgagaaaatgagaaaaaccgtt
cgagagcccgccgcgctgctgctaagtcaaacgaccggaggacgaccgccggacagtctg
cggacgcaagcaagagcgaccagaaaaagaccgcaggtagagtagaccagaccagagtag
accagagtagaccagaaaataagggggatacccccataacccccgcagccgagaagcagc
caagcgctcaggaacgacgtttcgcagagttctggactgcatacccgaagaaagtcggca
agaaagcagcacagaaggcatgggaaaaggcaaaacccgacgctgaactgttcgagaaga
tcatgcaggcagtggcaacagctaaaacctcggaacaatggctgcgagaaggtggccgct
tcattcccaacccgtcaacatggatcaatcagggacgctgggacgacgaacctctcccac
ctgccggatccggaagctatcaacagcgaccgggtggaaattgtggaaaacctgacacca
tggacgtgctcgcggggataatcgcagacgaggaaggaggcttcgagatatgacaaaagc
agacgcggctcgactggtggcgatcgtcgtcaccgcctacccgaattttgacaagttcaa
ggacgcgaaagcaatcgaggccacggtgaatctctgggccatgatgtttgagcaagacga
atccgggatcgtagcgctggcagtaaaaaaacacattgcaacaaacaaatggccgccgag
tgtggccgaagtccgggagatcatgctggagatccagcacccggaactcatagagccgga
caaggcatggctggccgtgagcgacctcatgtacagcgccggacaattcaaccacggaga
tctctcccgccagctcccacctctggtggcgcgggccgttgagtcaatcggctggacttc
cctctgggaaatgcaccgcagcgcatacataggcggcaagcccggcatggatcgggtagc
cttcatgcaacagtacacgccaatgtacgaacgggaaaagtctcgcagcatgacaccggc
acaattaaccgagaagatcgacaacgcggccggatcccttccggacaaaggccaacgcct
gatagagtacagggaaagcgaacgccgcaggaaagagcaggaaatggaggctatcacccg
cggcgccctccgactggagagccagagcgtcgaacaaacgaagctcgaactcagagggga
ggtgctgggatgatcctacaaggtgacgcactggaggaactcagaaagctgccggacaaa
tgctgcagcgtctgcgtaacttcaccaccctactacaacgccagagactacggagcagcc
gatcagctcggaaccgaaagctctccggaggaatacacccgcaaactggtggaagccttc
cgggaagtcgccagagtcctgaaagacgacggcaccctctggctgaatatcggcgacagc
tacgcgaggcatatcgaggacggagggatcaagcgcaaggatctgatcgggatcccgtgg
ctgctggctctggctctcagaagtgacggctggtacctccgggcggacattatctggaac
aagcccaacgtcatgccagaaagcgccaaagacagaccggcaagatctcacgagtatgtt
tttttactcagcaaagcggccgcctattactacgacgccgaggccgtcaaggagctggct
gtcgggtacgatccgaaaaagcccggccggaagcgcggcaacgcaaaaaccttccgcggc
ggcactgcctacactcacgatcaggccaaagccaacaacgccgaggtggatcgaggcagc
cacgggctccagagaaatgaaaccggcaaacgaaaccgccgggacgtctggacgatcgcc
acacggccatataaaggcgcccacctctccacgttcccggaggaactggccaagatctgc
atactggccgggagcaaaccgggcgacacggttctggatccattctcaggaagtggaacc
acaggagccgcagccctcaaagaagggcggaactatatcgggatagagattaaccccgac
acctgcaaaatacaagagcagcgactcactgaggctgctcaggaaggagccaaaccatga
aacgcggtgaaatttattatatcgaaagcacataccgggaaaccggaagcgagcagagag
gcggccgccctgcggtgatcgtctccaatgacaagaacaacgaaaacagcgaggttgtgg
aagtggtatacatgaccaccaaaccaaagaacgacctccccactcatgtatttatccgga
gcgcactctccccttctaccgtcttatgcgaacaggtaaacagcgtaagcgtgaaaagga
tcgggacgctgatcggaaaattgacaaagagcgagctcgcagccgtggactctgctctgg
caatctctctggggatcgacttcatggatccgaagcccgcagccaaagaagcggagcatt
tactggaagaaataagcaagcagccactccggatcgtccagcaggatccagacgttgaaa
agatcaagctcgaaactgagcgcgatctctaccggaatttatacaatgagctgctgagca
aaaccatgaaaggagcaagtgcatgagaaaaaaactggtttacatctgctccccgtgccg
cggggacgttgaaaagaacatagaaaaagcccagcgctactgtcgcgaagccgtcgagct
ctgggacgacgtgatcccgatcgcgcctcatgtatattttacccagtttcttgacgacac
caagcaggaggaacgcgccgcgggcatggacatgggcctctcacttctggccatgtgtga
cgagctctgggtttacggtatcgagaatccgagcgagggcatgaggagcgagatcgaata
cgcaaagcagcaccagatcccgatccgggacgctgccgagctttacagaaaccgcgaagc
cgaaacacttccgatcggtgacgcactgatcgttctcccttctcacgtcgggcacctgaa
cggcgtcgccgcgattgaatccaccaccgtgcggatcaatggcgaaatgatcttagacct
tgcgatcgagctcagacgacaccccggccacgacatcacactggaggccgacaaaggcgc
agactcggaggtagatcaatgagctgggacacggttccgggaagaaatggcgaaggctac
ccggatccaacagcaagcaccgcccttgcacgggtgcagcatagccagaaaggactccag
agcaagcgagccggtgaacacttcgagaatatgatcaccgcaagcctgaactggtactgc
gacaagggcgtggccttcgttgaaaagactccggagcccatgaagccactcaggaagcca
gaccgacagggccggttccttgcttgctacaccaaagccgggcagccggacttcaaggga
acgctcaccggcggccgggccgtggtatttgaggcaaaacacaccgacagcgacaagatc
gaccagagccgcctcacccctgagcaggtggaaagcctgacgctccaccacaagctcgga
gctgctgccttcatcatggtgagcgtggggctggaaaacttctaccgggtaccgtgggaa
gtatggcgagacatgaaacagatctatggacgcaagcacatgaaactcgaagatctggag
ccgtaccgcgtgcaatatatcgccgggatcctcaaactgctggaaggtgtggagatcgac
tacaccgaggaagggagcacgccatgaaatgcgaatactgcgagctccgcagagtcgggc
cttttgtaatctcaaaagcctgcaccatgctgagcggaaagctcaaaaataaacagacgg
gcgaaccgttaaaaatttgtatgcaccacatgacctccccggatccgtgcatgaacggag
gggacggctgcgggctctacaaaacgcagaaaggagaacgaaccaatgaacgacgcactg
ctgagcagtaaaaacatgtgctggtgcactccgccggactttttcgcggaactggatcgc
gagtttcattttgagctggatccggccagcaccgacaaaagcgccaagtgcgcgaaacac
ttcacgccggacgacgacggcctaaagcaagactgggggggtattgcgtgttctgcaatc
cgccatacggccgagcaatcgccgactgggtgcgcaagggctacgaagaaagccggaagc
ccggcaccaccgtggttatgctcattccttcgcggactgacacggcatattttcacgact
ggatcttcggcaaggccagcgaggtgagattcctccgcggccgcctgaaattcaccgacg
aggacggaaacggcgaggacgcagctccgtttccttctgccgtcatagtgtggcggagtc
cggaaagcaccggacgcgagtttgccacatggcacatataaaagaaccagagccagcggg
gccactgctccgccggttcagataaggaggaaaccatgaacgggattactaaacagacac
gccgccaaagttacgacggcatacgaacacgcagcggcgagcgttgcaagctaatactgg
aaaccctcggaaatcggtcaatgaccgtggaagaaatcaccgacgagctggtggctgcgg
gccacctgaaatactacgaccgcaacttcgtggcgccaaggctcacggagttgaaaggcg
ccggagttctggaagtcgtcggaaagaaaccgagcaaaagaactggaaaaaatacagccg
tatgggctgcggtaaggaggtaagcacatgaaaaagcagaaagtacaggcaaagaccaac
ctcgaaaccctcgcaggtggagccttcgccgagaaactcaacgaggcactcatgcaggtg
gccgaaaacattcagaatccgaacacagacgccaccaccaagcgccagatcacggtaaat
attaaatttacgccgaacaaaacccgccaaatggtaggaacccagatcgctgtcacgaca
aagctcgcagctaccgaagcgatcgacacgcaaatggtgatgggcgtcaatatgagaacc
ggccagatcgagatcaccgaatacgacggccagatccgcggacagatggatctctccgac
ttcgcggccgccgatcaggatccggaaccggaagaaacaccggctgcagctcccgctccg
gtacagaatccgaccggaaagcctctggatctgaaaaacagaggaaaacaggcgcctgct
gccgctgctgaattagttccgggccgtgactacgatccagacaccggcgaagtgtacgaa
accgccggacagtccgtggacgaccaccagacaaccggcggacgcaataacataaaggtg
gtaaaaatcgcaccagtaaaagaagcataaggaggacaaggaaatggaaggaatcaaaga
agcaatcgcatatatcgcagggctggccgtaaaggccgagaagccggaaacaatcgagat
caacggccggacatactgtacgaaggatctcagacgctatgacgcagccgacaaggccga
gccgatcaaagcgaccaccctcacctctctggtggactatatcaaggaaagccgcgagga
actccgcgacagaatgatcattcaggtggtaagcgccacaaaggtgctgctctactccgg
actgctggccgaacgtgaccgtgagactctgttcgaggtcaacgccctgctgccgcagtt
tgagtatggccgcgagtatgatcaggagagcttcctcgtggctatgcagtcatgcttcca
gaaaacagacgaccgcgaagccgtcaccattatggcgagcaatatcgtgaatacacagca
gggaaccttctcagacgacggcgtaagccagcaggcaatcatcaaaaccggagtaaccac
aaaggacgccgccttcgttcctaacccggtgaacctgatcccgtaccgcacatttttgga
agttccgcagcctgcgagcgacttcgtgttcagaatcagcgagggacgcggcggagcccc
tgccttcaagctggtggctgctgacggtggcctctggaagtctcaggcggtggacaatgt
gaagaactacctcgtcaaagcactggcagacgttccggatcgcgagaaaatcacgatcat
tgcataatgtggccgacataaatgtcgggaacaaaccgggagggccaagctctcccggca
aaccaaaggaggacaagaacatgctgatcataaacatagtgctggcccttgtggctgctc
tcctgctttttggagttatcggagaaaaagacggactcaaacagcagaacatcacgatcg
ccttcgtagccgtaatcgtgctcattatcgcattaaatagatttttctaaggaggacaaa
accatggaatataaaccgaaagttatcaccggaaaagtaaccggcaccggctggccgatc
gacggccatgtgctttggttctcacagtgggactacgacaaccgcgagagctggcacctc
tacggctgggaggactcagaggacgaggcagtcatgcagaccgtattccagaccgaaacc
gaggcgggcctctgtctgttcgacactctggagaagttcacagagaactggaaggcgaag
aaatgggagccgcagggctcgttctgcctgccgctggacaaggtggaggtgctggaggta
aagcaggaagaaagcaccaacaacacccgcgaacgactccgggctcacggcttcgatctg
acgccgagaaagcagaccgaccggggcgggatcctctgcctcccgctggacaagaacctg
aacggcgacgtgcaggccaagcacccggactgggatcccgtcgagtgcccgacatgcggc
cggaaatgctggaaacacccggaagccgaccgactcgccaaggaacagggcgcgaaaatg
ctctgtactgagtgcgcgatcaaggccgggcttttgtcaccgttccgaaaggaaggccca
aaccgcgcgcagcgaaggagggcaaagcgtgaaagaagaaaataacacagaggggctcta
ctttctcaaaatagacgcgaggcgctacttccccggcggaaatataccgggggacgtgct
ggaggcactccagtgtaggcgatacgccgaagcgctggccttctatctggagcgtgacct
caacgacatagaaaaacaagctcacaggctggcggaaagcaccacactgagctactcgga
agcactctacaagatcggcggtgatatgctgcggggcaatccggaaaaaccggccccgct
ctaccactggccgatcaggcgagaaccggtgcgaccgaaccgcgcagcaagacgagcagc
caaaagaaaaggaggacgaaatggacgataacaagaacaagcctatgggctggccgatac
tctacacactggcaacactcgcaggcgtggccgtgctggcaatcctgaaagcctgcggaa
ttatttcaatgagctggccggtggtgatcgccgggctcgtgtgggtacccaccgcactgc
tgctgatcactctctgggtggccacgctcctgatctggatcgggcgaaccgggaaaaaga
tcagggaatacaatcgcaggagaaagatctcccgcactctggacgaatccatgaaagggc
tcacgctaaacggcgtcggccccatttatggtattagaagaaataaaggcgaaaacaaca
ccgactatgagaaaaggatccgcgaaaagctggggctctcccctcgcagtctaccgaaat
acgaaaccatggaacagctcaccctctccaatgtgggcccgatctatggcgtcgtaaaga
aacaggacgagagctggaagcactaccgccgcagaatcctgaaagcagcccgcactctgg
acaccgtaaacgtacagaacgcgccgaagccgcggaaggagtagccaatgccagaaatat
gcgaaaaatgctggaacaccggctgcaaagaaaacgaaatcctcagagcgtcaaagctgg
agatctgccgcgccttcgagtgcggactcattccagcagacgccggggagtatgtaaggg
aggacgaataaatggactacaaaacagaagcacagccaaaggcaaccgccggaggggtac
cagtattctgcgcccatgacgcgatcgtggccattgagaagctgatccccaacccgaaga
acccgaacacacacccggacgcacagatccaagcgctcggccgcattatccgccagaccg
ggtggagggcaccgatcacagtgtcgaagcgctccggcttcatagtaaagggccacggcc
gccttgctgctgccaagctcgaaggactcaccgaagtgccggtggactaccagaactaca
cgaacgaggccgaggaatacgccgatctggtggctgacaaccggatcgcagagctggcag
agatcgacaacaagctgctggctgacattttcgccgacattgacaccggcgagatcccca
tggagctgaccggctacaccgacaaggaagtggaaagcctcgtcaccggactggccgaag
ccctgcacaatgacctcacagagccggacgaaatcccggagatcccggaggaagatcaga
caatcacgcagcgcggcgacctctggatcctcggaaatcaccgtcttgtgtgcggagata
gcacaaacgaagctgatcgcgctctcctactcgacggggccgagcctcagatccttctca
tggatccaccgtactgctccggaggttttcaggaatccggacgcagcaccggaagtatcg
gaaccaaacgctacgacgcaaacgggaaagaaatcaaagtgacgatcgcgaacgataccc
tcagcacccgcgggtaccagcagctcatgcgctcgatcctgaaacagttcaccggtaccg
tggtttattgcttcaccgactggagaatgtggctctatctctacgacgtaatggaggaaa
gcgggttcggcgtcaagaatatgatcgtctggaacaagaaaacgccgggcatgggtatgg
gctggagaactcagcacgagctgataatgttcgcacaccgcacaaagccagcatgggaca
accacaagggctacgggaacgtaatcgaagccacccgctccgggaatgagctccacccga
cgcaaaagccggtggagatactggagaaactgctggacaatacacagtgggccgagggag
tcatggacgccttcggaggatccggcacgactctgatcgctgcggaaagtatcggccaga
agtcgtacctcatggagttgagtcctcagtttgttgacacaatcgtaaaacgatacataa
gaacaaccggcaagacgaccgggatccgactgttcaggaagggcaaagagctgggccgcg
agcacttcgagagaatgttcacggaataagccagcgaaaggaggtggaacccatgcacca
gaacagtgaggcaaaacagccgaaggaaaccgacgagatcaagaaaaagctggaaagcta
cgcagcactccaccgcaggatcgacaaccagatcgaacggctggagaatctggaggccgt
catgggctccatatcctcgccgagcttcgacggaatatccggaggcggtggcgacggaac
cagcaaacaggaacggcaggtgatccagaaggtaacactggaggaaacgatccgccgaat
gatcgcagacgaggatcaggaacgcagcgaactggaggccctgatctccgaaatggaaaa
gccagacgagcagaccgtcttagaaatgcactacttcgacgctgcgaactggtggacggt
atgcgccgcccttcatggtagccgggaggactacgacgaacacgagcagcgctacctcaa
aagaacgttcaagctgcacggctcggcgctccaatcgctggccagaatatacagagcaaa
acaggaacagggataacaacgcccgccagaagccacaggaaggccgacggcgggcttttt
tgtgcgcccgaagaaatacgcgcccactcaggagaaagccacaggcggaggactcacgag
cacacaggggataaaaagggacaaaaagggataaaaggggataaaccaccgtgctactct
gtataacagcgaaagccgtccggggacatgagaaagatccggacggtttttcctatgtgc
ctaccctcagaaaagaactgggaggggtgcaaattttccacaggaaggagcaaacgcatg
ggcggtctattctataccggccaaagccgccgaacctctggcagcttcaccgtgacatgc
tccggagctgaggacattgtgaagcgactcaacaaactggagaacggcgggcagacggca
atcaagaaaacagtcaacgactttatgagccgtgcgcctgcgtgggtatcgaagggaatc
cgcgaacactacggggtagacactgccgcaatcaacgaggccaaacaacaacctcggagg
gggcagagctcaatccaagtggcgggggttcaagttgatagtgcctcccttgtttataag
gggcggacactgacgccgacgcatttcaaaatgagcccgaagtccagaccaagcgctcag
caaaagaagccgatcagaatccccggccaactgatcgccggagctggcgacgttgcaatg
gttcgaccaccgcggccgtaccaagtcaaggcgacgatcatcaaaggctcccgcgtgagc
ctcggctcgaacgtattcctcaccggtggaaacggtggctccatgcttccgtttcaaaag
actgggagggggcgctccccgatcgaggccgtgcgtactctgtccgtgcctcagatgatc
gacggcaaagcacgccagaccattgagacaacaatctccgagaagctcggcgaacgcttc
aaccattacatagatcaggtaatgaagtagcccagcgctccgagctcacgagccaaagcc
aagccaacgaacacgcgccaagcagcaagcaaagcgcgaagcaatcgaacagcaaagcca
aagcgaaaccaaaagcaacagcaacaaagaacagcgaaacaaagcgaccaaagcaaagaa
gcaaaaggcaaagcaactcgaccgagcaaccgcgccgaaatttttccgcagcccgaaggt
actgtccgggccgccaaacgcctgcggtgct
>MushuA2-165
tgtggggagacaggatatttgagaaatgcgggatagggcgggatgagaggggagacggcg
ggaaaacccttgaaatacgcgggaaacggcgactttcggcgcgggacggaggcgcgaatt
atcaacaatcttgagatgaggatgcgtcggcggcggtcggcgcttttttcacgcccacga
ggccgcacaacggcggcggcgcggcgaggcgcacacatacgcagaatacaaaaaagcccc
ggaaacgcccgtataacggcatttctgaggcttttagatggtatgagccgctcggccccg
tcccggaagtcacagcagcagaccaagaggacgagagcttcgcggctcatgctgctattg
tagcagacgcggcggcggattgcaagaggggcaagcgtgctaacggagcgttagagcgtg
cgaattttcgggaaaacggggcttttcggcgcggatcggcggggattagggcgtgcgctg
gccgtgcgaggcgtgcgcggcgaggcggcgaaccgggccaaaacaagcggcgagcaattc
tacatttcagtcagaactgcgaaaagctgtagaattgccctgctttcaatggtttcgggc
gttttgcgagtgcggcgcgggcgtttttcaattctacagaaaacagatttacaactaaat
caaaacagcgcgaaaaatcaagcggttccaccttgggcttcagcgtcctcggcggggccg
ctttttgttgcggagctgccgttgtgatacgtccagtaaatagactcttttttccgttcg
acgtgctttcgatatttgagatgaacgaggtcaaaaatgtcctcctgttgctcctccggc
aagaggcgatacatggcgatcagatcagcctcctcgtcctccaacggcgaaccgtcgcag
gtcagaccttgttcttgcttgaggtgctcgaaagccgcattgcggtcattctcctgtgca
gtctccgaacagctacgcccaaagacgagatagtccagagagatttgtagatattcggag
acaaggacgagcttgtcgaggcgggggctctgttcaccccaccgctttatagtaccattt
ccgagaccacactcacgctcgacgcgcttgaaattactgcccttttcctttatggcctgt
tcaattctatcaactaattcggacataaaatgcctcccgtcaaaaagtagattttcagag
actttccgcttgacaagtagccgaacggagactataataggggtgtaatctgatttaagt
ataaagcaagtaaatcatagcacaccccgaccgaaaatgaaatagcaaatcggcgaacgg
tagagtaaaagcgagcggcggaggcgtttttcagaaggagaacgacaacatgaagaacga
catcgcagacatcctgttcaagtacaccactggcgaggccacactggaagagacgaacga
cgccttgaaggaggcggaggcgggtttcaacttggaaccgggccgcaacgagatcacccc
cgacgagatggccctcaccactgtcggagataccccggaggaggccaacggcttcggcct
gttggacaccggcaccggcagcatggagaaagtccacgtcaccaacggcaagctggacga
ggcgatcaatcaggtcaaccatgacggcacgaccaatatgctggccttcgtcatcatcgg
ccccaatcgttacgaggtcaagggcgacaccctgacgggctgctaaagcccaccaacacc
taagcgactcttagatttaattccgccgaccgccgttcgcttttgctctaccacaaacgc
cgagaaaaggaaaggaggcagatcatgagacgcggcaagaagcccacccgcaagcagaag
atccggctcgggcaagcgggcctcgccccggagaactggctggtcgtgaagcagaaagca
aacggcgagctaatcattctgaacaagtaccacgacacgatccgcgtcatcccgccactg
gccggatgagctttgcaggaaggagcagcagcatgaaggagcaaccgcacatctgcccgc
tgtgtgggcgagcatacgacgagccgcccgcgctgtcgcgagcggacaaccagacagaca
tctgcccgaggtgcggcatgatggaggcactggcggccatgccgaggcgggaaacgccac
aggagcggacgcggcgggccgtgtacgccacgggcaaccgctgggcgattgagaactttg
aagcgacccaccactaagccgaaacgcccggaagggcgtcaccgggaactgccccacccg
gtctgaagatggcagggcagaaaggaatgacggcagcatgagaaagatcaagaagatcaa
cggcttcctcgtggtcaagttcaacgaccgcgagaagcgtgagtacgagggcacggccct
cggagagtacggcgtgatcgacgcggaggtctacacgggcaatctggacatcgaccgggg
cgcgatggagtacgacgacgcggacacgctggaggtggccgtggagctggcacgggggct
ggagtccgaggaggacatcacggacgagccgcccacctacaccgccgccgtggaaacgaa
tgagagctataccgaggaggcggtggagcccgccgccctgatcgagggctggacgcgccg
ccttgccacgcaggtcaagagcaagcactaccccgacaccgacccgcgcaccgccgcgca
cgagctttacggcttcaagatggcgctgcatcagatcggcttcctgccggagagcgaggt
catcaccgacccggacaccttcggcgcgggacggctggacggccctatgccgcgcaaccc
cgaagagctgctggcgttcgtgtgcgacgaacggtgcaagaaccgggccggacacacgca
ggaggagctggacgccatttgcgcgaagtgcccgctgggacagctctacgaggacgcgga
ggcacgagacctacgcatccgggagcggagcgagcgagcgctgcgggagcacatcgaggg
cgtgaggcacgctgaggacaccctgaccgccctgcttggcgggcatgaggcgctggccta
ccttgcggcgctgcgggacggacagatcctgcaggagaacgagtgcgagcactatgcggc
gcagatcgccgaggcgggcgcagcgtgggagacggtgctggagggcgtgagctttgaaga
cctctcccggctgcggcacctgctgcgggaggtggacgaatacatcaaggacggcggcga
gctgttcaacggcttccagcacgagacagagcgcatcccggcgcatcggctggaggagct
ccaccagctcgggacggcgcttctcggcgagtgcccggagaacgactgcacgatctaccg
caacgtgttccgcatggcggtcgatgtcgacgggcagatgggcaagctgacgggccacgc
gagggagacgatgcagcgggagtatgatcggctgctccgggagttgaaccgcctctacac
catgaaccacgcggtgaagaagtaccgggaggcgcagcatgacaggacttgaactgctca
aggccccggaggccacggcgggcgagattgcggatatcatctccgcgccctgtccgccaa
ctatccccgcccactgcgacggcgtgagctgccgggaatgttggctgacgtggctgacgg
gcgagccgatcaaagagaaagagccgcccgacaagcggacggctccggatgatgctcccg
cctactaccatcctccagtgaaagcaatccgagaggcggcggagaggatcagggaggggc
gcatggagtacgcagcagaagcgctcactcgccgatccgatccagaagagcctcgacggc
cttgaaggtgtaggcccttgcgactactgacgtcgcataataagtttcccggcaaacggc
aacaatcgccgctttctgagcttcggtgaaaccagcgtcaacgtgctcgccagagtcgag
aatggcagagcgaagacgctcgccgagaatagtccagtcaacatcgcggctcttgtcgac
ttcgtcgagtacacgctcgacgacatcaagggtagcatcagccatagacaacaccccctc
cccgggcagtggcccagctcaattatacacgagcaggagggcaaaggaaaggagcagcag
aatgttcagcacagaagacctcaagaccgcgatcggcgcgaccgtcatcgcacggcggaa
cgcggcagcgcggctgcgggaggcgggcaacccccgcgacccgttccgggcgctgccggg
gatggagcagcaattctttgaagcggcgcagagcgtgcgcagctacgacctcgttctcaa
cttacttgagagagaagtgaagcgggaagcgcgaaagcgtgcggggcgcacggcgcaaag
cgcggcggtgttccttatcacggcggggctcatcatcctcgcgacgctgggcttcgcggc
ggcgctgctgctgatgcgctgccctgtccccgccgtgagcgtcaccgcgtttataggcgt
ggcagtctcgctgggctgggcggtcattcggaagtaaatctaagaacaaggagaaaggag
ggcaagcgatgagaggcccgaagaaacggctgacgccgttcgggaagatggtggtgaagg
cgctggctgaccgggatatgagccgggcggagctggcggccacggtaggcacaagcccgc
agtacatgagctacatcctgaacgggacacgctcgggtgagaagtacctcccggcgatca
tcgccgccctcgcgctcgacccgaagaaggcggagcgggcgatcgcggcatgacgcacgg
aagggagggaacggagtgccggacgtattcatcgcgctggaggaggcagcggcttttgag
agcgtcagctacaagactttgacgcaacgcatctatcgcaatcctcagcagtacaaaacg
aagtcacaggcccgggagggcggcggcaaggatcaggtgttgatctcgacaagctccctc
tcggcaaaggcgcggaaggcatggcgagccgcgcagaaggtggaagggagtgaggtcatc
atagacaagagagcacaggaggccgtgccgtggtacgtcaccgccgacctgaaccagtac
acggaggcgaacaagaagcgcttctatgaggcggtagagctggcggcacgggtgcaggac
ttcatcgactatgacggccctgaccgcacgggctacgccgagcggtacgcgctggggctg
gggatcagcccgcagagcctgtaccgctacatgaagaacgtgctggaggcgaacgcgtgg
gcgctgaaactggagaaggaagacggcaagagccgggactacttccgggcgctggcgctg
tgccggaagccaaaggagacgggtacgttcccgagcttgacggacgagcagaaggcgatc
attgagaacatctggttcgacaagcggttcgcggcgaacctcggcacgatcgagatgctc
tatgaacggtttgagctggaggcggagcggcgggagtgggaggagtatccctccatcaag
acggtggcccggtatatcaagttcctcatgggacagcggggtgcggagtctgcccggttc
ctcgccgccaatgggacgcgggagtggaagaacaagcggatgatgaagggcaagcgcgac
gcgacgagccttcaagtcatggagtatgttgttggcgacgagcacaccttcgacttttgg
gtgcagtggacggccccgaacggcaagatcaaggccgtgcgcccgaagctggttgcgtgg
ctggatatgcgctcccgcgctatcatcggcgatgtagcgtgcgtcaacgccaattcgcag
acgctgaaggagtcgctggtcaaaatgatctacagcaatccgggcggcgttccccacatc
ctgcacgtcgacaacggcaaggattatactgccaaggccatgaccggacagaaccgcaag
caccgcaaaatcgaccttgacttcgcatttgactcggaaacggtcggcttctatcagagc
atcggcatccaagaggtcggacgctcgctgccgtatcagccttgggacaaaccgatcgaa
cgcttcttctccacggtctgctcgaaattctccaagtggtttgagagctacacgggcacg
ctgacaggctccaagacctacgccaagcggcagaaggacatcgaccagatgctggagcgc
ggggagctgctgacgatggaggagttcttcgaagtctggacggagtggaagaacaccaag
tatcacacccgcaagcatcgcggcctgagcgacgcgggcgagaaatgggttacgccgatc
gagatgttcgagaacggcccgcgctatgaaaaggcagctccaccccgagagtacgcggcg
atgctgctgatgaaggcggcgaccgcccgcgtcacaaaccaaggcatcaacaagttcggc
acactctacacggacacggagctcgcctactacgtcaatcagaaagtcaacatcaaatgg
gacatcgacgatgtcaccaagctctatgtgtacgacatggacggcaagaagatctgtgag
gcggtgtccgccgagctgctcgccttcggcccgcattgttctcaggcggcactggagaag
catctgcgagatcagaaacgaaacgagcgagaggtcagggagtatctggaggagcgagtc
cgcccctacgagctgcggctcgaggacggcgcaaggccctcggatgcagtgggcatgatc
gacctgaccatcaaggccacgccgagccagaagctggtctccctgcccaaggacagaatg
ttccggtcggaacaggcaagcaaggcgagccggaagaaggtcacggacgacaccttcctc
aacgccaaaggcgacaaggcgctctcccttttgagagcgatgaacgaataataacggagg
tacatcatggaagttacagcagcggagcgcaccgcaatctacaccaacatcagccccctc
gcacagcgcgtgaacaactacatccagacgcagcactcaagcatcgcggcggtcgccaag
gacatcggctacagccgcaccaccgtctcccggtatctcacgggcaagtatgacagtaac
ccgaacgaccttgagagcaagctgacggacttcctcacccggcagacgggcgaggcggtc
gacctgacgacgccgttggcgaagtcagagggcaagacgtggcagacgcccgtattcttt
gagagccgggacgcgaaggccgtgctcggtgtatgccagagctgtcaagagtacattggc
ctcggcatcgtagtcgcccgcagtggctacggcaagacctacgccctgcggcagtacgcg
aagctctcccgcgtggcctacatcgagtgcgacgacaccatgagcagccgcgaccttgtg
gaggcgattgaacggagcatcgggctcccaaacggctacggcacgatctggcgcagggtg
aacggcatccgggagttcttcaacacgaacaagggctacctgctgatcatcgacgaggcg
gacaagctggtgagcaagtacacacagaagaaaatggagatcctgcgggcggtgttcgat
cagagcgacgtgggtcttgtgattgcgggcgagccgaaactggaggcacagatcaagacc
tacctcgtgcgtatggcgaaccgggtggacttctacgcctcgctgcggggcctctccccc
tcggaggtggagggctatctcacggacttccagatcgagccggaggcgctggtggagttg
aaagcgcgggcgtgcaatatgcagaccgggtgcttccgactgctcgaccgcacgctctct
aacgtccgacgcatcctcaaggagacgggcgaggagacggtgacggtgaagaccatagca
caggcgtcgtccatgatgatgctttgaggagggacagcaaatatgagaatagaacgcatc
agcggagcgatcctcatcctgctctccggcgtgctgctcctgatggcggcctacggcggg
acgccggagaatcgggacgcgacggcgatcctcctgacgctgccgatgggtcttgtgacc
ctgttcgccgagaccccggagcgcggcaagcgcaccaagcgagactaccgggcgtaaagc
ccgcaacattaacaaattgaaaggagccgcaaacatggcaaggaaacgagtagtcgaggc
cccgagcctccattcatgggaggacgtgaacgacgccctccgtcagatcgccgaggcgca
gatcgcgctgggcgagatccagagcgatatgcagaagcaaatcttaggggcgcagaaggt
cgccgaggagcagagcaagccgctcaacgacaacgtggccaagctggagcgcgagatcaa
gagcttcgtcaccgaccacagggacgagatgggcaagacgaagtcggtggtgctgacgtt
cggcgaggtaggcttccggctctccacatccgtctcgctgccccgggcgaaggagaagct
ggaggagatcatccgccgtctcaagtcccgccagatgacggactgcatcgtggtggaaga
gaaggtcagcaaggaggctctgaagaagtacggtgaggacacggtgaacgccgtgggcgc
aacgtggaaacagagcgacgtgttcggctatgaggtgaacatcgccaagctggagcagat
caaggcgggcaactgaggaagggggctcacggaatgacagcagcaaggactgggcgcaaa
cagccctccatccgcacgctgtgggcgatcgcgaagtcgccggagctgcacctcacggac
gaagacctgcacgcggttgtctaccgcgagacaggcaaggagtccatgaagatgctgacg
cagggcgaggtcaacactgttgcccgcgtgctgcagaacatgaaggacagtgtgagtcgg
agtgtgcgggacaagcgcacggacacgggcggcgacatccgcaccaccgcgcagcgccgg
aagatctacgcgctgtgcgaggcgctgggctggaatgacgacccgcgccgcattcaaggc
ttcgtcaagcgcgtggcccatgtcgaccgcatcgaatggctgaacatggcgcaatgcgag
aaggtcatcgaagggctcaaggcaatcctcgcacggcagcgccggaaggaggcggagctg
tgatagaggaacgagcgatcctcgcggcgctggaacgcatagcgcggatgcaggacagca
tccgcagcggcatggacatctgcagggacacggggcttgtgttcctgcgggtctactatg
aacaactccctcccaatgttgcccgccgcctgacagagctacacgcagaggacatggcgg
agatccctcgcgcaacctccacggagggtacggcgcaggatcggcagcgccttggcgaga
agctggcgagcgacgcagccaccgcacaggtcatgcgggcgatgaatgtctaccgcgcaa
ggctcggctacggcccgcaggagggcggagacggcgcggaagcagcgggaggtgatatgt
aatgccaaaggggaagaaacgcctcacgcagcgggagaaggccgagcgtgcggcgatcaa
gaagcagctccaagcggacggcgttctcccacctgataagccccggctcaaccgcaagaa
gttcgcccgggaggtgtgggaggatttcagcgagatggatgtctacaccgcagatttcta
cctccgcaaggcgatcatggcaacggtggggccggagctgcacgaagtgacatcggagca
ggttggcatcctgaagctgatgaagctggcggtggagaccgatcggttcatgcagcaact
caaaaaagaggggcgcgagcaatacagcatcggggagtatgtcgagaaggtctacaaccc
ggtcatgaatttataggaggattcacatcatggcaaaattgacaccagacgcgacgagga
cggagcatggcctcgtcatcaacgagaagatcatcccgtggggcgcggtctggcccaagg
actccggcgcgtacaagaagggcacacagtacaaggccgaccgtctgctctcgggcggca
cgggcaaggtcaagggcgtgaccatccacaacactgccgacctgaagaacgtggaggagg
acgccgagcagtacacccgtgcgacgtggcctaacggcaacatgaacgacgcccgcgtcc
actactacgtcgacgacatcaacgcatggcagaacctgagagaggacgaggtgggctggc
acgcgggcgatggccggaaggccacgggcggcaacgagacgacgctctccatcgagatca
tcatggacggcacgggcagcaaggaagaccgcaaggctgaggagaacggcgtactgctgg
cggcgctgctgctgaagaagcacggcttgagcgtgaacgagctgtacacgcacaaccact
ggatgggccacccggactccatcgtgcagggcgcgaggaagaactgcccgctgtacatcc
tgcctcattgggcgcagttcaagcagaaggtcgccgcgaagctcgcggagctgaacggcg
gcgcgaccaccacggagacgggcaagacggagatcatgggcaaggccaaggcgagcgcgc
agcagatggcgctgttcgcccgatccaagaacgcggagccgcagctcccggcgtgctcgc
tggagcagctggcgcagttcttcctcgaagagggcgaggccgagggcgtgcgcggcgacg
tcgcctttgcgcagagcctccacgagacgggctttttcaagtacggcggcatcgtgctcc
ccacgcagaacaactatgcgggcattggggcgctgaacggcaacgccaaaggacaggcgg
cgaccttccccgacccgcgcacgggcgtccgggcgcagatccagcacctgaaggcatacg
cctccaaggcggcgctcgtgaacgggtgcgtcgacccgcgcttctccctcgtgacacggg
gctcggcgcagtatgtggaatggctgggcgcaagcgacaaccccaacggcaagggctggg
ccgtaccgggcaagggctacggcagcaagatcgtcgccctgttaggtcagatcatggcgt
tcgaggtgccgcagccgtccacgccgagcgagccggaggagcaggagccggagttcccgg
cgtatcagttagaggggcttgaaacgctcgtggaggctgacgtcatcaactcccccgagt
tctggcggcagaagttcggcgagcaggtgacggtcggcgagttgttcggcatcttgggga
agctcttcacgaaagcaagcgagtaaggacacggagggcgggacatggaagacctcgtaa
aggagctgacgatcgacatggttcctgacggcgacaaccgcatcatcgcagagacgatcg
gcgtcgagaactactacaagctgtgctcggtcgtcggcggctcgaccatctacctccaga
agccggagagtgtccttcgccccgtccgagacgctcacatcaaagcggagttcaacggct
acaaccaccccgagctcgcccgcaagtacggcgtgacggagcggtgggtgcggcagctct
gcggcgaggggaagctggagggacagatgagccttctcgactacggcgacgagccggaaa
acactacgttctaagacaacatttctaagaagcagtacatatataaggttcctgaaaggg
acggtaaaataagactatgagcatagctcatagtcttatttttatatccaaaggaggaca
ccaaacatgagcatggagatcatccagagcgcggcgaccgagctgctggtcaacgttgcg
ctcgccgtgctggccctcgccggggcctacgcggtctactacatccggctcggcacatcc
aagctgaaggcgcagaccgcgcagatcgaggacgcatccacccgcaaggtgctggacgac
gccttggaggacgttgcgaacctcgccacgctgtcggtgggcgcaatggagcagaccacg
gcaaaggcgctgcgcgaggcggtcaagggcggcaaggcaagccgcgaggagctggtcgcg
ctgggcaaacaggtctttgacgaggtcaaggcgtcgatcgcgccggaggcgcagcgggtc
atcacgaagaacctcggcagcttcgacgagtatttgacgaagtgcatcgaggccgctgtg
ctggagatcaagcagaacgagccgtacatcaccctcccggagagtgcgctcatcgaaggc
gaagcggaacggtaaggagggcggcacatggacgtctctcagatcaccgccctcatcggc
gcggcggcgtcgctgctgtgcaccgtcgtcgtcggggcgctcaccttctttatgaagaag
acgctcgccagtcttgaagaggcggacaagcggaacgccgaggacatcaagacgctggac
aagaacctcaacgacctgaaggcagacctccccctgatctatgtgacgcgggaggactac
attcgggtcatgaacagggtcgaggacaagctcgaccaaatcctctacggaggcaaagcc
aaaggaaaggaggagtgacctcatggcaatccttgacgagctgaccgagcaggaggtcag
caagaacaaagcaatccggggctacatcgtccgagccctcgcaaaaggcagtcagaacgc
cttgctcgtccgtcagatcacaaacgccctcgtcgctgacggcctgatctactcgccgga
catttcaaagccgatcgagtatctgcaggaggcgggttatgtgaccttcaccgaccgatc
ggtgaacgcctacaacgcctaccgcaaggactccatcatcaagctcacccgcaagggcgt
cgatctcgtcgagggcacgatcaacgacccgggcatcgatgtctaaggcggagcgacgga
ggacgcgggtcagctcgacgatcgacaagctcccggacgatattaaggggcaactcgacg
tccggcttgcggacacctccaacacctatgaagaactggcggcatggctcaagactgaag
gctacgagatcagtaagtcagcgatcgggcgctatgcgatccgcaccacacaggcggcgc
agcgcgtagcgcagaccatccagcgcactcaggcgatcgctcaagcggtggaggcccacc
ccgacctcgactacacgaaggcggcgtcgatggtgctcatggacgggcttatgcagcgag
tcagcaccgctgaggatgactttcaggaaatgccgctggataaggcggggcgactcatcg
caagcctcgcccggaacgccacctacgaaaagcgcgtccggcaggacatgaagaaaaaag
ctgagcttgccttcgaacagatggagacggagctcatggcggcaatcaagcagcaccctg
agcttgctggcgagcttcacgacgtgctggagcgtgcaagagagaaggtgctggcagatg
gcgaagattgacctgaacgactacctcgaaaagctcacagagccggaagaccgggaaacg
gtcgcaaaccgcgcgtatcagcgggagctgttcgagcagtacgtcacaaaggacggcaac
tttcccgagcagcgggcgcagctccttgaggacttcagggccggaaaggaactgaccggg
ccgaagggactgcgccggaagctcggagccttcgatcttgaatacttcgggcgggcctat
ctcgcgcactacttcgtccgcccgtcgcccaagttccacggcgagctggacaggatatgg
cgggagggcgtgctgaaggggatgaacccggaggtggacgccaagcggatcagccgcgcg
gatgggtgccgccgtgcgatcgaagcgcctcgtggccacgccaagagcacgaccttcact
ttcaaggacgacctgcacgccgccgtctacggctacaagcactacatcatcatcctctct
gacagctcggaacaggccgagggcttcctcgtcgacatcaagacggagctggaggagaac
gctgccctgaaggaagacttcggcgagctggaaggcaaggtctggaagtcctctgtcatc
ctgctggccaacggcgtcaagattgaggcaatcggctcgggcaagaagatccgtggccga
cgtcacaagcagtggcgtcccgaccttatcgtctgcgacgatctggagaacgacgagaac
gtcaacacgccggagcaacgcaagaagctccgcgactggttctataaggcggtctccaag
gcgggcgacacctacaccgacatcgtttacatcggcacgctgctccacttcgatgcgctg
ctggccaacgtagcgaagaacccgagctataagtcggtgcgctatcagggcgtcatcagc
ttcgccaccaacggcgagctgtgggacgcatgggaatccatcttcaccgatctctccaac
gacaaccgacaggaggatgcactggagttcttccaagcgaaccgcgaggcgatgctggag
ggcacggcggtcttatgggaggagaagctctcctactacgacctcatggtcatccgcatc
tccgagggtgaggcgtccttcaacagcgagatccagaatgaccccatcgacccggagaac
tgcaccttccaagaagagtggtttgacttttgggacgacgagggcaaggcgcagccagac
ttctccgacccgaagtttctcttcgtcggcgcgaacgacccgtcgctgggcaagaacaag
aagtcggacaccagctccatcatcgcactggcaaaggacacgcagacgggctacctctat
gtcgtgatcgcggacatcgccaagcgcaagccggatcagatcattgaggacgctctcgac
gcgagccgacgcctccagcgggagtacaagcggccctactacaagttcggcgtggagacg
gtgcagttccagtattacttcgccgagatcatgcggcagcgtgcggcagcggtcggcgag
tatctccctatcgaggagatcaacagcacgcagaacaaggatgcacgcatccagtccctg
cagccgttcgtgaagaatggctacatcaaattcagcaagaaacacaagacactgctaaag
cagatgaccgagtacccgatgggcaagaacgacgatgcgccggacggcctccagatggcg
gtcaagctggcgcttgacgtcaagaccgggcgcagggtcgactacagaagcgtcatcgcc
cgcgccctcgacttccggcgcggagcctactaaggaggtgaggcgcatgattatccaaga
gaacacaatcatccacggcgacagcctcaccgtgctccgtcagatggagccggagagtgt
cgacgcaatcatcacagacccgccctacggcatcaactatgtctctcagacgggggcgtc
catcaagaacgacaagagccccttcatctggttcctctacgacgccttccgcgtgctcaa
gtccggcgaggctgggcacggcggcctgatctgctttacccgttgggacgtggagcagac
cttcatcgacgcgatgaagatcgcgggcttcaacgtcaagagcgaggtcatttgggataa
ggtctaccacggcatgggcgacaccaaggcggcgtttgccccgtcgcatgagaacatcgt
cttcgcgattaagggcaaatacagtttccccggcagccgcccaaaagacctcgtcacctt
cccgaagatcaacagctccaagatggtgcaccccactgagaagcctgttggtctgctggc
taatctcatctcctcggtcacgaaaccgggcgacctcatcctcgacccgtttgccggaag
cggttccacgctggtcgcggcgaagaagacggggcgtcgcttcattggcatcgagctgga
tgacgattacttcgtcacggcccagcggcgcatcgaggaggtgcgggaatgagccgactc
aagcagctcgtcacccggcttagacgcccggatatgcgggaggtcgccgtggcgcaggtc
tccgacaagtacagcgagtatcccagcaatggcctgacgcctgtcaagctggctgagatc
ctccgagaggccgacgcgggcgatgttcttcggcagatggagctctttgaggaaatggag
gagaaagaccctcacctattcagccagctccagacgcgcaagaacgccgtcacgggcctt
gacttcgaggtgatccccttcggcgacgaaccgctggacaaggagatcgccgacttcatc
gaagagcagctcaacggcatcgagagcttcgaggatgtggagaatgacctgctcgacgca
atcggcaagggcttcgccgtatccgagatcctgtggggctatgacgaagggcacgtcgtg
gtgcaggacatcaagacgcgacaccagaaacgcttcttttgggacacgctggacgattcg
ttcaaggtgcgaacgaaggacgtgccggagggcatcctgctcccggcgaacaagttcatc
gttcacaggtacaaggctcgcagcggtcacacctctcgggctggcatcctccgtgttgtg
gcgtggatgtacctcttcaagaactacgacctgaaggactgggtcagcttcgctgagatc
tacggtctgccgctccggctgggcaagtacgcgccgggagcgagcgacagcgacaaggcg
gcgctcatgcgagccctcatccagattggctccgacgcggcgggcatcatcccggatggc
acgagcatcgacttcattaccacggagaagacctccagctccgacctctatgaacggctg
gctcgttactgcgatgaacagatctccaaggcaatcctcggccagacgctgacttccgac
tcgggcggcggcagttacgcacagagcaagacgcacaacgatgtccggcacgatctcacc
gtcgccgactgcaaggcgctggcgtccaccctccggcgcgacctcatccgcccgctgtgc
atcttcaacttcggtgaggacaagcgcatcccctacatccgcttcgactgcgaagagtcc
gaggacttgacacagacggcgacaatcctcggcacgctcatcgaaaaggtcgggcttcgg
atacccacgagcttcgtctataagaagttctccatccccgagccggaggaaggtgatgag
attgcaaagcccacctacggaggcggcatgggcggcgtgctgccgttcaaaagcgatgcg
ctactctccctcaaggcgggagctgacgcgccgatcggcacgcagcagcacattgacagg
ctcgccgccgccgcactccacaagggcgtgggcagcttcaagcgcgcgttcgagccggtt
ctcaaaatgattgagaacgcagacagtctcgaacagctccgcgagctgatggaggatgac
gcagccgtcgccgaactctacgccgcgatggatgtctctgaggtcgaggagctgctgcag
aaggttatgctctacgccgatcttgaggggcgggtggttgaggatggatgagttcaccgc
acttttcagccgcaaggacatgacctttgaagaggcggtcgcgtacttcaaagagcgcgt
ccctgtaaccgcctcgcggttctatcagatcgccgccgagtaccgcgccctcgcctttac
ggtcagtggctacacgaaggcgcaggtgctcaagaagttctacgacgagctgctggccgc
actggaggagggtaacagccttgcggagtttcgcgagaatatgaacgacttcctcgaagc
agagggctacgagggcatcacgccctaccaagccgagaacatcttccgcaccaacatcca
gacggcctacaatgtgggccactacaagcggatgaccgaaccgggcgtcaaggcgctgcg
gccctactggcagtatgacgccgtcaacgactcaaagacccgcccgagccaccttgcgat
ggatgggcgcgtgttcatggcggacgatcccatttgggacacatggttcccacccaacgg
cttcaagtgccgctgcacggtcaagacgctctccaagcgccagatggagcagcgggggct
gacggtggagaccgaagcaccgagggcggcgcggctggaggatggacgcttcgtcaacat
cctgcccgacccgcagttcgataccaaccccgccaaggtacgctatcagccagacctcac
aggctaccccgagccactcaaaaaggcgtaccaagagcgcgaaaaggggaacactccgcc
ataaggccacagagccccgctgtgcgcgttttgctctcggcagggtaatttgacgggtgc
ggcaagtaaggggcgtgcgcacgcgctctaacgccgtttccgggcggttcgcggcgacac
caaaggaggacagatgcaaatggatggttttttgaccctgaaaggcagcaatgtggagct
cgtgggagcaccggagacgatcttcgtcctccccatcggccacgttgtcagctcgaaggg
tgagtttgatgtagacgatgagagctacaaggcgatgaaggcgcagatcgccaagcgcgg
cgtggatctcgtcgttgactacgagcatcagacgctcaaagggtgcgaggcacccgcagc
cggatgggtgaaggagctgaagctggaggacgggcaaatcaaggccgtcgtcgagtggac
gccccgaggggcgcggtaccttgagaacaaggagtaccgctacctctccccggtcgtgaa
tgtccgcaaggcggacaacaaggcggtcgggctccactcgctggcacttaccaacactcc
ggcgatcgaggggatgaaccccatcgtcaattcagacaattttgaaggaggacaacattc
tatggacatcaagaagctggcggaactgctcggtttgagcgaggacgccacggaggagca
ggtcgtggaggcactcaaggtttgcctcgccgagaaccgcagcctcaaggaagcggagaa
gcagccgcccgagaacgtcgtggcgaacaaggctgtctgcgagctgttgggtctgaaggc
gggcgctgccgccgaggacgtgaccgcaaagatcatggagctcaagagcggcacggtcga
cggcgtcaacctcgccgaggagctgaaggcgctcaagcagcagaatgcggagcgcgaggc
caacgacgctgtcatccttgccctgaaggcgggtaagatcaccccggcgcagaaagaatg
ggctaagagctacgccttgagcgacccgaagggcttcggctcctttgtggagaaggcccc
gcaaatcgtgccgatggacaagattgagctggacgacgtcaaggccctcaagagcgacgc
gctggacgccgacacgctgctggtctgcaagcagctcggaatctcgcccgacgacgtcaa
gaagtacggtatgaaggaggactaagatcatggcaaaactgactgatgtgagagataccc
ctgagatcgccaacggcgcaaaggtcatcgcggtgcctgtgaagggcggtaccaccattt
atcagggcgcactcgtcgctctggacgcgagcggctacgcaatccccggcaagaaggccg
agagcctgaccgctgtgggccgcgccgaggagacggtgacaaatacgggcgcagacggcg
agttggtcatccgcgtcgctcgcggcgtattcgtctttgacaacaccgctaccgctgcga
ataagatcaccgccgcccatgttctcaagccctgctacatggaagacgaccacaccgtca
cggcgctcgccacgggcgcgtccgtggctggcaccgtcatccgcgtggatgacgagggcg
tcgccgtcgagtgcggaggctacattcccgctgctgccgccgcaagtgtgggcggctaat
cgagtaaggaggtacatccattatgatcatcaccccgcaggcccttagaggcatctatac
cgccttcaacacggtctttaacaaggcgtttgaagggcagcatcccacctatgaaaaggt
cgcgaccgtcgtgcccagcaccagcgaatccgagacctacgcatggctcggtgacatccc
cggcatgagggagtggatcggtgagcgcgagatccagaacctctccggctccgcctacac
catcaagaacaaggacttcgagctgactgtcggcgtagaccgcaacgcggtcgaggacga
caagatcggcctctacaatccttccattcagatgctcggcgagtccgccgcgctgcatcc
cgacgagctggtctacggtctgctggccaacggcttcaccgagaagtgctacgacggcaa
ggcgttcttcgctaccgaccatcctgtcggcaaggacaaggcaagcaacaagggcaccgc
gaagctgagcatggacgcctacaagacggcgcgtacatccatgatgagcctgaagaacag
caagggccgccctctggcgctggttcccgacctgctggtcgtgccgcccgcactggaagc
ggacgcccgcgacatcctcgtcgccgacttcatcaacggcacgaagaacaccatgcaggg
cacggcggagatccatgtggagcctcgcctcgcaagcgactccgcttggttcctgctctg
caccaagcgtcccgtcaagccgctgatctaccagcagcgcaagaaggcgaagttcgtctc
caagaccaacgagaccgacgacaacgtcttcatgagcaagaagttcatctacggcgcaga
ctctcgcggcaacgcgggcttcggcttctggcagatggcctacggctctgacggcaccac
cacctaaaccgcccggggcagaaaggagggccagcatgagctacagcacacgcgctgaag
tgcgggacatggtcaaggatgacgcgctcaacgcgatcatcggcgacaccttcattgaag
accccgtcgagcgtgaagagctggtctccccgatcatcgatgcggcgatcgccgacgcgg
acgcagagatcgacggctacctcgccaagaggtacgccgtccctctggccccggccccga
gggtcatcaacaagttctccaaggatatcgcggtctacaatctgttctcccgcatcggca
tcgacgaggggacggatcagaagacctacctgaaccgctacaacgcggcgatcaagttcc
tcacgctggtcgcggagggcacggtgtccatcggcacggagacggaagacccggcgagcg
cagcggcgggtggttttaaggtcaagtccaacagccgcctgtttacccgcgagaagatga
gggggatgtaacgcatggccatgtacagcatccggctcgacggcgacacgcgggcgatgc
tccgtaggatcaggagcttctcggagatcgacaagcagggcatcaatgcggcactggctg
agggcgcgcgcgagtcgacgctggaacggttcaagcagagcaaaggcccggacgggcgca
gatggaagacctccatccgcgccgcacaggagggcggcaagacgctcatccagtctgcac
agctccgcaactccatccacgacaagtcggacgcctccggcttcgcggtcggcacgaacg
tcaagtatgcggcgacgcatcagttcggagaaccgggccgcaccatccgggcgcggaaga
agaaagccctccgttttcaggtgggcggcaagtgggtcacgaagaagcaagtccgcatca
ccatcccggcccgtcccttcctcggtctctcagaggacgatatgcaggagatgaaggcga
cggtcgaggagttcatccagaaggaggattgatctcttgctctacacggaaagcaagcaa
tatctcatcgacaagctgaaagcggcgggcatcaagtccaagccgtttaccacagagaag
gctctggagaagagccaggagtcccacatcggcgcggtcttgttcgaacgtgagactttc
acccgaaacggttccaaaaagagatacagagacgaagagggaacgctgcacaaaaggcgg
aagatcatggaacgggcgaccacgttcggcgtgatcatcggcggctacaccgatgatgaa
gtcgaggagatattcgaccgctttgtggcgagtcttgaccgtggcatctacatcgacggc
aacttcgtccccattgagattgagggagcggattgggtcgacaaggacgactcactcctg
aaagcacaggtcgccgtgcaggtgatgatcaccttcaacggcggcgtttaccgcgacacg
ggcttcgcacctctgactgatgtcagagtgacgtccgtggagaagatcacatgaaaggag
cctacagatggcgactaaaacacagaagccggaaggcgctgccgcgccggagcttgtgcc
gatcgacaagctccgtgagcagcacaaggttgggcgtgccacctacgcgggcgtatgcgc
cgcgaatggctggcggcccggtaaggcgatgacggaggacgagttcctcgccgccgtcgc
caagttcaacaacagcccgatgaacgggcgtaagagcaaggaggcgaggaagtaatgctt
agagatgtacgcagcaacgtcacggacggactgctcggcttcgccacggcaacgggcgac
ggtctgcacatcaagatcggcgtctccccctctgtcaccgaaaagcccatcaccatcctc
ggcagcatgggcgcaagcaccatcaagtccaagctgggcctgtccccgctggccgatgcg
gtcatggacgcggtgcagggcggcgcggcccgcgtgttctgcatccccgtcgccgcgagc
accgctggcacgatcggtgaggtcacgaagacgggcgacggcggcggcagcgtgaccgtg
cagggctcgcccaacaacgcctacgcgctcaccgtgcgcttcaccgcgcagggcgggctc
aacaccgcagccttcgtctactccatcgacggcgacaacttctcggatgagatcaccgtc
cccgtcactggcagctacgagatcgagggcacgggcctgacgatcaagttcaccgaggcg
agctcgccggatcagaagcccagttccttcctcgtgcgcgacacctacaccctcaagacc
actgcaccgagcatgacgaacggcgatgtgctgggcgcgattgagaagatcaagagcttc
agcgaggagttcgagttcgtccacatagtcggcgagagcacggtggagctgtgggaggcg
gtcagtgaagcacagaaggagctgatgacggtctgccacaagccctgcttcttcctcatg
gaggccgcctatcccgccgacgaggcggatggtgacctgagcgattgggcgctgaagatg
gaggcagaccgtaagcggatcaagaactccgacattcaggtctgcgccgcatggggtcgc
cttgtgcggctggacggcaccacgcagattgtcaacctcgcgggcctcgcctccgggcgc
tacgccatgacgaaggtgagcgtgtccatcggcaagaccaaggacgaggacgcgctgggc
ttccccaagacgaagctgctggggctggttcccatcggctacgacagcaccgtcattgaa
ctgctggacgtcgcgggctacatgaccttccgcgagtacgacggccttgacgacatcttt
gtctatcacacgaagatgatgtgcaaggacggcagcgacttccgctatgccgaggatgtg
cgtgtgaagaacaagatcatccgcgagacacgcaagaaggcgctgcagttcaagaacgac
gacatcgaccttgaggacattcagggcgagctggacgcgcgggctaagttcatcagcgtg
ccgcttgaccgcatggtggaggacaaggagatcagctcctatgagaccaccgtggacgag
agctgctacgataccttcctcgaagatgagaccatgagcgtcatcatccgctacctctcc
agaggctacatccgcgaggtcgttatcgacatcgggcgctcggctctgagcagcaactaa
gggaggaggacaggcaatgctgaaggtaaacggaaaagcctatgattggggcgacgtgga
tctgaaaatccccggcctgaacattcaggtgcaggagatcagctatgacgacgagctgga
gatagaggaagtctacggctacggctccaagccgcgcggctacggcacgggcaactataa
ggcgtccggcaagctctccatgctccgcgacgactacgacgatctgctggcctactgcaa
gcagaagggcgttcccttctacaagatggagctgccctccatcatcgtctcctacgccaa
cgagggcgcacgcacgaagatcgacgagctgaagaaggtcaagttctccaagcgcagcaa
caaggcagcgcagggcgacaagagcctcaccgtcgacgtcgacatgatgatcgtcggcgg
cgtgtatcaggacggcgtcgcacccgtctaaggacaacatttttgagaataacaaggagg
aagtcacactatggaaagcaccaacaaccagacccccgcccgcagcagcgaggaacagct
caaggccaagtacggcggcaagctctaccgcgtcggcatcaccgtccctgtggatgatga
gagcgagaaagagttctcctactacttcaagcgccccaccgtccccagctatgaccgcta
catcaagaccgctgcacagggcatcaccaaggcgagcaaggcgttcatgctggacgcggt
catcgacgaggacgccgagcgtctgacgaaggacatggaggagaaccccggcatcgcgat
ctccatcggcaataagctgacggagatcctcggcctgacgggtacggcaaatttgaagaa
gctctaagagaacgggtcgcggaggtacgggagagcttcgtggagcgcgggctccttgag
atctatcgttttgtgcctccgcctctcttagagacctttgaccccgaaacgattgacgac
gtcgacgagttcctcggatgggtcgcaaaggcccgcttcatgcaggaacttgaggagggt
atcgtcacccgggcgatcgtgcgagcgttccctgagtgacggcctcccgtcgccgatcgt
ttttccgcctctatctcaaactggaggtgaaagcagaaaatgagtttagagtccgtattt
aagctgtcgctcattatgaacatgatcgacaacctctccgggccgatggcgggcgtggcg
tccaaggtcggcgcaaacgtctccaagctggacgccgcaagccagaccttcggcagcatg
gcaaaggcgggtgcggcgatgcaggagacgggctcacagatcgtaaacgctgtgctcgcc
ccggtagaggcgacctttgaaacgcggcgtgcgctgggtgagctggcctcgctgggcgtg
caagaccttgaagcggtcgaaaacgccgcacgcagcttctccgatcagtgggcgggcacg
tcgaaggcggacttcatcagcgcggcctacgacatcaagagcggcatcgcctccctctct
gatgagggcgtcgcagagttcacaagcctcgcggccctgaccgcaaaggcgacaaagtcc
acggcgggcgagatgacctcgctgtttgccacaggctacggcatttataaagactactac
agcgacctgagcgacatggagttcggcgagatgttctcggctggcatctccgacgccgtc
cgagcgttcaagacctccggctccggcatggcacaggcaatccagaacctcggcgcatcg
gcgaccacggcgcaggtgccgctggaagagcagctctccgtcttgggtatgctgcaagca
acgatgggcggcgcggaagcgggcacgaaatacaaagccttcctccgcagcgccaccaag
ggcggcgaggcgctgggactcaagttcacagacgccaacaaccagctcctgagtatgccg
gaaatcctcgacatcctgcggggcaagttcggcgagacaatggacgccgccgaaaagatg
gagctgcagaaagccttcggcgacaccgaggccgtagcgctcatcgacctgatgtataac
aaggtcggcgacctgcaggacaacatcgtcaatatgtacggctcgctcgggaagggcgtg
tcggtcacggagcagatggcctccgccattcaggagacggagccggaacgcttcgagcga
ctcaagcagcgcatccacaacgtcactgagagcatcggcaactccctgctccccacggtc
aacgacctgatgagcaagggcgagggcgtgctgacgaaggtcggctcgtggatcgagaag
aaccaagagctcgtcaaggtcatcatgctcatcgttcttgcggtgggcggtttcctcgcc
gtaggcggcacgctgatcgccctgatctccggcgtcggcctcgtcgtgacaaaaacggtc
agcgcgttcaagatactcaagggcggcttcgcactggcgcgaggggcgctcacaccgctc
atatcctcggtgtggagcttcacggcggcgctgctggccaaccccgtcacatgggtcgtc
attggcattgtggccctcattgcggcgctggtgctactctacaacaagtgtgagtggttc
cgcaatgcggtcaactccgtcatcaacttcttcaagggaacgctgacggcggtgggctcg
gtcgcgaagtcggtgtttgaaggcatcgggaacgtgatcggctccgtcatggacgcggca
aaggcgaccgtgtccgagaagctgtccaacatcaagacggcctacgaggaacacggcggc
ggcatttccggcgtcgcagcggcggcgatggaggcggtcaagggctggtacacagcgggc
tacaccttcatcgacaacctcacgggcggcaagctctcggagatccgtgagaagttctcg
acggccatgagcaacatcgtccaaggcatctcacagaagttcaccgacgcacgcaccgcc
ttctccaacggcctgaacaacatcaagaacgccgtctccggcgcggtcacgtggttcttc
gagtccggcaaacggatcgtgtccacctttgcaaacggcatcaagtccgccttcagcagc
gcggtcgaggccgtaaagggcggcttgcagaagatccgcaacctcctcccgttctctgac
gcgaaggaggggccgctgtccacactgaccctgtccggccaacgcaccatgactacctac
gctcacggcctaacgctggcgggcgacgccccggcagaggcgatgaacaagagcctccag
caggtgcagggcgctcttgaccgcgagccggagaagaaggtcgacctcggcggcgggaag
aaggacaaggacgagagcagcgatgagggcggctccggtaagggcaagcaggttatcatc
cacaagctgctcgtcccggtcgacctcaagaagatcaaagacctgcaacagctcctcgct
cttttgcaggaggtcgaggactacgcagcggccaacgaggacggcgaacccggcgacgaa
gaagacgccgccccggccccggcataaggaaggaggacgctatgatctatgtagaagacg
aactgatcaagctcaacggcgtcgtcctccccggtctcgtcaaaagcatcgaggtcattg
agaccgcgaaggtggacgagcaggaggtcgagggcagcgccactaagccgaaacaggcaa
cgggctacgaggacgccaaggtcaacatcgagctgatcatcgacgacacgccctcgcaga
ccaagtaccagcgatacgcaacgctccgggcgatcttccgatcgcccgggcagagcgtgc
cgcagcccatccccatcatcagcgaggacaccgccgcccacggtgtggagaaggtcatct
tcaagaagctgtcccacaagggcgaaaacaagcgcgggcagcttacggctacgctggagc
tgtgggagtacatcccgcagaccatcacggcaaagtccggctccagttccggctccggca
agtccggcggcggcgcggcgagcaatctgaaggcaggctacaagagctacctgagcaacg
aacggggcaagtcccccgcacgggatgacgcggacgccacggcggcgatgaacaaagtga
ccgccatgccgtactaaggaggccacagtggaaacgaaagaactgtactacccgcagatc
tcggcacaggccggttcctacaccttcgaggaaggcgtggagcttgagatctattcctcg
aagtcctcgtattatgattgggcgaagatccgcttcacgagccagttccgcccgaagctc
tcgctcaagaagaaagaccccgccaccatccagctcggctatgacggcacgctggaggac
gtgttcacgggcttcgtctccggcaactacgacggcgggacgtatgccaacgaggtcgcg
ctgaaggatgagatgctgctcatggaggagacgatcatcaacgacaccttcctcgacacc
acgccgcaggagctgatctcgtacttccttgcacaggcgggcctgtccaagatgaagctc
tccagcaaggcctacccgacgcgcaaaatgctccccattcggaggcagaccgccgtccaa
gcgatcaacgccgtcaatgcggcgtgggggcttcgtgttccgttcttcttctcgggcggc
gtcttctattgggacgagaagccggaacagaagaaggtctacaccttcgagcgcggcgtg
aacatcctaaacctgcgccgcgcgggcggcgtgtgggagctggagacggtctccgcgcca
ttcatcaagcactcccacaaaataaacctcatccatccgcaggtgagcggtgaggtcgag
gtctccaaggtggtcagcaagaccaacgactccggcttcatccgcacctacatctatttc
tgaccccgaaaggaggaaaccgacgtgctcgaagaaatggtcgcgtccgttatgaagaag
acgctggcgcaggacttcccgcatttgaagctccccgccgccgtattcgccaccatcgac
tcggcggcaaagagcgacgcctttgacattgaggaactgatcgtccacaacgaagtgacg
ggcgaggtgttcaaggcgcacatcacctcctactggtacgagtacaaactcaccgtcatc
gaccgcttcggcaaccctgacaccaactatcccgcgcttccgggaattaagtctaagaaa
cagttcaaggccggggcggtcgtggccgtcgcgcttccctacggcgacctcaccccggcg
atcatcggggaggtggagctatgacgggcctgaacgatacggacatccggctcaacagcg
agtggcagctcacacaggccacagacggcgacgcgccgctctgctcggggctggagtgtc
tgtatcagaacatcgtccttgaggcgctcacgcagccgggagacgtcttctatgacgccg
agttcggctggggcctgtatgacttcatccagtccgaggacacggagctgacccgtctgg
agatcacccagcgggtgcggctcaagctgcagaagcgggaggtcatcctcccggaaagca
ttgagatcagtattgcgttcgaggatgacgcggtcgtgctgcactgctccttccgcttcg
cggaggaggacgagcggcgcgagctggacgtcatcatcggcgcggtgagcgtggaggtgg
tatcagaatgatcgacaaggaaatactggacgccgtgctccctctgcctacgctggacga
gctgaaggagcagaaggtcgaggagctgaaggacgagggcttcgtcatcagcaacttcca
ttcgggcggcgtgttctacacgatgctcatgatcgtgctgcgcatcaaggtcgaggtcat
tgaattgctccgcgtcgtgctgaacaatatgttcgtctcccacgcgggcggcgcgtggct
cgacctgaagatggcggattactccaaaaagcgcaagaaggcgcagaagacgcagggctt
cgtcaccgtcagccgcaccgacatgacgggcgaggcggtcaaaatccccaagggccacgt
cttcaagagcatcctcgacatcaacggcgaggagctgcgattcttcgtgctggaggcggc
gacgctgcaaaagggcgcgtcctccgtggacgtgctggtggaggccgagacagagggcag
ccgctacaacgtccccgcagggcagatcgtacgcacgctgacctacctcggcgacgtcac
attcagcaacgccgaggactggatcgtgcgggaaggtagcgacaccgaggacgacgagag
cgcgagggcgcggacactccgctcgtggtcggagctggcgcagcgggcgacggaggacac
cttcattgacgcggcggagtcagtccccggtgtactgttcgcacaggccgactgcaacca
cccgcgcgggcagggcacggtggacgtcatcgtgacaggcacggcgggcgaggcaacgga
gggactgcttgcggcagtaagagaagccgttgacaagatcgctggcccgtatgataatat
tctcgtgaagtcctctgtgaccgtatcgcagaatatctccgtcacggtcacgaccgacac
ggcggacacggacgaggcggtggagaaccgggtcaaggcgatcctcaccgaactgctggc
cgtgcgccgcagccgcaagctcaacgagctgaccctgtccgacatcaaccacgcgatccg
cagcggctacagtggggccaccaacgcggcggtctccgagccggaggcggatgtgaagct
gggtaaggacaaggtcatcaccctcggcgacgtctctgtgacggtcgaaagggagtgagc
ggatgaagcagtttgaaaccttcggggaatatatgtttgatctgctcttcgctcccttga
agaagggccggaagacggtcaaccagctccgcatcttcttcaaggtcatggggcgcgagt
tcgacgacctgaaggcgtcgatcttccgcgtgcgcagcgaggcgaacgtagcaagctgct
cagaggtcatgctccccgtgcatgggcaagaccgggatatgccgcgactggagggcgagg
acgccgaagcctatcggacgcgcctgtccatgaaggggatcatctcacagtggagcggca
cgcggcgcggcgttctctacgcgctgaccgcgctcggctacgaccgcagccggattgaac
tgttcgccgatcaggatgcggagcgctgggctgagttcatcatcttcctgaacagttcca
agcccagcggcgttacaaatctctcggtcatcgacgggcaagtccgcaaggtcaaggagg
gcagcagtaagcccgcctacggtatggagaccatcggcgggctcattattcaatcccggc
ttcagacaggcttctcacgctatccaaggtgcggagagatcgtgtgcggcgtgtggccgc
atatcgtcagtgaaggacatctcgtggcctcgacggtcatggcgcaaggcggcgcatcgg
gcggcggcaatcccttcccgagagtcggcacatttgcagcctccgaggagttctatcact
tcggcgcgtacaccatttatcagggcttcgcctcggacattgaggcgggctcgaaggcgg
cgcagggtgcaaaggtctacctgagatgctccacctccacgcgctgctctaccaacgcga
aaggaggcgcagcagaatgaaaacattgacttctatcggtatccagaagatcgggcagcg
gttcgttgactcggtcgatcatgcggactacacgctcaacggcgtgccacagacagcgga
gcccttccgccgcttcgtgcagggcgcaagcgcaagggtctacatttacttcgacgatac
cgtgatcggtgacgtcgccgaggtgcagctcgtggacaaagacggcgacatcatcgcgtc
agcgggcgaacgggtcttcacaaaaacaccgggcaaggggctttatatagccttcaaata
taatatcttagaagtggaggtcgaaagcagcaatgaaagcctatgaaaaaatcgggtggc
tcgatcacgtccaagacattgagacgggagaggtcattcaggaaggaacgcctgtgagtc
aggtgaatatgaaccacatggacgaaggcattttcacaaaccgtgaagcggtcattctcc
atgaggctcagattgccgacgcgcagaaagagattaaggtgttgaaggatgcgacgctga
acaacatggtcaacaatgtctttcttatcaacttcaacaccgtgacctcggtcgcgatca
cgtcagggatttacgactctgtggcgcgaaaaatctatgtataaggtcgcttgcagccgc
aaggaagcaagctgcatcatcgggagcttgctcgtggagctggccccggtatgcgagaag
tgcggcgggttgccggatggcgtgctgaacctgcagacggaggcggggctgtccctcaca
ggggacgccgacgtcctcatcacagggcacagcatcatcagcggcaagcctgtcaggatc
aaactcacggactacggcttcgaatattatggtgatcacgccgagcttgcccgcgttcgg
gaaaagaggtgtgtgtatcatggcagagccgtcagtcctacaaaagaaaactgagatatt
tctcgaaagggatatataccccttgctgaaaaacttccccgcctccgagaagttctcctt
gtgccaagagatcaagcaatcctgctacaagctcatccgagcggctgttatggccaacaa
cctcacgaacgtcaacagacggctcatgtggctggatgaggcggacgcagagaagacact
gctgctcgtgcttttaggtgtcgccaagaaccagaagtacatcacgcagaagaaactctt
ggaactgcaaggaaagctcgaggagatcgggcgcatcattggaggactgcaaaagttctt
catcaacaaccgaaaatagaccatcagaaaaagtacagcacctactcagggttatctctg
tctggcgtcgaaccgtgcggttcgcgggtacaattcggcccgcaactggaacaacaacaa
tgctacgaactccaacccgaacgtcggtttccgccccgccttgtaggttattacgtcatc
tgcggccacggcttcaggtgcgtgtccttgttatacttcaagggagaggtaatccttcgc
catgttgagaaacggcgtaaaaacagtgactgagcttcgcccgccctctcgtattgggag
gcggagggaggtctacaatgtgggtagcaacccgcgtcatgggtgccaagccgttctaaa
aggaaaggatgccacgaatgacgaaattccccattatactctacaacacaaagaacacca
agaaggccctcgtgccgccgatccctccaccctccagctatgaggacgccgtgggctggt
cagcgatcgaggcgggctacaagaccgccttgcgaggcagccgcaagttcacgcgggagg
ccgtgctctacgacctctattccgaggtgaacaacgtgcgcctgtggcgcgatctcaaga
aaattgagaaaacgagacaggcgggcgttagtgagtacacgccgggaaagtatcggcaca
ggatcatcgtggagccgaaggagcgcagtcttcacatcccgccgctgcgggacaaggtcg
tgcagctcgtcatccatcaggagctgcagacgctctttcgcccggtattcgtcaaccgtt
catttgcgtgtatgtacggaaaaggccccatccgagctgccttcaacgtacagcatgaca
tgagggtcgcccgtatgaagtggggcgacgaggcgacggtcatcaagatcgacgtccgca
agtttttctacagcatcgaccgcagcgtgctcaagcagatcatcgcgaagcggttcaaga
agctcaagaagaagtaccccgagaaatacgaggacttcctccgtttttacaggcttcttt
gcaaagtgatcgacagctcgccggagggtgagagagggattccgctgggaaatgtgagtt
ctcaggactttgccaacatctacctcaacgagctcgatcaattctgcatccgcttcctcg
gtgcgacgctctacacgcgctacatggacgatgtcgtcgtcatagcgccaaacaaggaaa
tcgcccgggagtggttagcaaagatcaaggtgttcctccaagagagactgcaccttgaga
ccaaccagaagaccaagattttctatgtgcggcagggcgtgaacgcctacggcttcaaaa
tcaaagcgacgcatctgcttctccgtaccgagtcgaaacggcgggagaagcggcgcatca
agcggatgatggagaagctgcagaagggcacgatcacgaaggcggcgatcgtccaatcgg
tcaattcgtggctcggcttcgcccgatgggcttgcgcctacaatctggcgaagaagatat
tcgctccctaccgctttatcaaaacggaaggagagatcccttatggcgcaatatctcgga
accgtcaagctcggcggattctacaacaacggcgcaattctcaagcggcccacaaagccg
tggcggcctgacgactccgcaggcgggaacagcggctacggagacatcccacagatgtcc
ggcagcatggcgaactacaccttcggagacactcccagcgcggacgcgaacaagctccaa
tgggtcaagatcaaggacggggacaaaaccctcctcatttgcgaccgcgtcattctggtc
agcgtctcgtgggatgacttgaacgggcagggctatgtcaccggaaagaccatcaccatc
gacggggcaaagtacaagtgccgcctcctcaccggaggcagcaaccggcggaataacgac
tggtatgccggaggaacacctaccaataacgagtgggacaggttcatcacccgcgaggaa
gtcatcaccggactccctgccccggtttcctctgacctggacaccaacctcaacacgacc
gatcacaacagtccccataatcagctttggcattgggcgggcgtgtattcctggtgtcaa
gagacctgggcggagaacgcgtcgatccgtgcggttcgcgggtactattcggcccgccac
tgggacaacctcaatgctgcgtactccctcccgaccgtcggtttccgccccgtccttgaa
atcctgaacactgaccctctgatctctgacagtgacagagacctcggagataagaacagc
aattttacgatcacctacacggtcgatgacgccgactccggcgacgtcttgacggcgacg
gagtcgctcgatgggcaaacgacgaagtcgtttgccccgacgcgaaatttggtaaacacc
atctctgtcgatgtcgactccctgagtctcggtaaacacaccgtcaaggtcgtcgtcagc
gatggacagggcggcacagcgacccggacgtggacgttcacccgcacaaactccgcaccg
accatttccggcagcgacggcaacctcggagataagaacctcggcttcacctatgcctac
accattgacgatgcggacggcgacacactgaccgtcgtggaggaactcaacgacgagacg
attcgcacgatcaacaatgcgcccaagggcgaggagctgaccgtgacgatcacctccgag
aagctctatgcgctggggcttaattcggtcaacaccctcaagatcaccgtcacggacggc
aagggcggtacggcctaccgtcgcgtcaccttcaaacgcacaaactccgcaccgacgatc
tccgggcaggacaaggccctcggtctgaagaacgggagtttcgcagagaattacaccgtg
agcgacgttgagggcgacaatgtggtcgtcaccgagttcgtggatgacgtgcagatccgc
agctatcaagcaacgctggggcagcaggaaacgatcgagctgacccgagagaagtggctc
tcgcttaccaatggacaacaccagctccgcatcgaggcggtcgacggcaacttcgccacc
agcgtccgtgtattctccttcagcaagaaagagacagtcattaagttcgagctggtcgcg
ccggaggagaccgatgcagcggcgactaaggtgctcgtgacgccgacgtggaagatcgag
ggcgcggtcgccaaggtggaggcgtgcaacaacggttttgacgccgttcccacatgggag
gacatcacggcgatggtgcagatcaaccgtgtctacaacttcaccaacaagaccaagacc
gcgagcaagtggggcgtgaatatccgtttcaccatcacaaagaatgagggcttcgagggt
gaagtctccatctcgggcttcggaggtgcgtatgaataaagctatgaagtatttgactcc
gaaaaaacctatctccaagatcgcccgtgaccgggcagaggagatggaagaacggaatgt
cgacctctacgaggcgatcgctggactctttgaagagctggctgcgctggaacagtccaa
cgcggagctgaaagcccgtgttgaaatgcttgaaaaaggaggtaagcagaaatgaaggtt
aagacctatatgatcgccgtctatgccgttctcgtcaagaacggcaagcgcgagatcgag
gagcttcccgaagcctatatcattcctgttgctgagtatttggctactcaggaagaagct
accaacgaatgagataagcggtgaagcaaaaaccccgaggtaaaggcagtttacatcttt
cccgggcaaccacaaaggctcgtcccgcagtacacgcagaccaccttgaagggggccgcg
tttgctgttggacgagcctaagattttcttcttagaacggcgctattttttctcaattat
cctgtccgaatttctcaaaaatcgtgtcgcgctaca
>Mushu4543
tgtggggagacaggatatttgagaaatgtgggataaggcgggatgaggggggagacggcg
ggaaaacccttgaaatacgcgggaaacggcgactttcggcgcgggacggaggcgcgaatt
atcaacaatcttgagatgaggatgcgtcggcggcggtcggcgcttttttcacgcccacga
ggccgcacaacggcggcggcgcggcgaggcgcacacatacgcagaatacaaagaagcccc
ggaaacgcccatataacggcatttctgaggcttttagatggtatgagccgctcggccccg
tcccggaagtcacagcagcagaccaagaggacgagagcttcgcggctcatgttgctattg
tagcagacgcggcggcggattgcaagaggggcaagcgtgctaacggagcgttagagcgtg
cgagttttggggaaaacggggcttttcggcgcggatcggcggggattagggcgtgcgctg
gccgtgcgaggcgtgcgcggcggggcggcgaaccgggccaaaacaggcggcgagcaatgt
gacattttttcaaatcggcgtcacctatgtcacattgcctattttcaagggttttcgggc
gttttcgggcggctggcactcaaaaagcaaagtgacagaaaacagatttacaactaaatc
aaaacagcgcaaaaaatcaagcggttccaccttgggcttcagcgtcctcggcggggccgc
tttttgcgttgttgctctcgccgaaatatgtccagaatatagactctttttccccggtgc
tgacccggctgtacttgtagtgaaccaagtcaaaaacttccttttgagcatccatcggca
ataagcggaacatggcgatcaagtcgctctccatctcagacaatccgacaccatcgcacg
cgccgggggttgtgtttgagctacctccctccaccaagtaatccagcgtcacacttagcc
tatgcgctactcttcggacgctttcaacattcggggtttgagttgcccatctgcggatag
tcgcattggcaagatcacattccctctcaacttgcttgactgtaaggttttgctctttta
tcaatgcgagaactcggtcgtaaatagtcatagtgaatagtctccttgaaatatagtgaa
caggctaatttggacttgacaattagcgaataggctactataataggggtgtaatctgat
ttaagtataaagcaaaataaatcatagcacaccccgaccgaaaatgaaatagcaaatcgg
cgaacggtagagtaaaagcgagcggcggaggcgtttttcagaaggagaatgacaacatga
agaacgacatcgcagacatcctgttcaagtacaccactggcgaggccacactggaagaga
cgaacgacgccttgaaagaggcggaggcgggtttcagcttggaaccgggccgcaacgaga
tcacccccgacgagatggccctcaccactgtcggagataccccggaggaggccaacggct
tcggcttgttggacaccggcaccggcagcatggagaaagtccacgtcaccaacggcaagc
tggacgaggcgatcaatcaggtcaaccatgacggcacgaccaatatgctggccttcgtca
tcatcggccccaatcgttacgaggtcaagggcgacaccctgacggactgctaaagcccac
caacacctaagcgactcttagatttaattccgccgaccgccgttcgcttttgctctacca
caaacgccgagaaaaggaaaggaggcagatcatgagacgcggcaagaagcccacccgcaa
gcagaagatccggctcgggcaagcgggcctcgccccggagaactggctggtcgtgaagca
gaaagcaaacggcgagctaatcattctgaacaagtaccacgacacaatccgcgtcatccc
gccactggccggatgagctttgcaggaaggagcagcagcatgaaggagcaaccgcacatc
tgcccactgtgtgggcgagcatacgacgagccgcccgcgctgtcgcgagcggacaaccag
acggacatctgcccgaggtgcggcatgatggaggcactggcggccatgccgaggcgggaa
acgccacaggagcggacgcggcgggccgtgtacgccacgggcaaccgctgggcgattgag
aactttgaagcgacccaccactaagccgaaacgcccggaagggcgtcaccgggaactgcc
ccacccggtctgaagatggcagggcagaaaggaatgacggcagcatgagaaagatcaaga
agatcaacggcttcctcgtggtcaagttcaacgaccgcgagaagcgcgagtacgagggca
cggccctcggagagtacggcgtgatcgacgcggaggtctacacgggcaatctggacatcg
accggggcgcgatggagtacgacgacgcggacacgctggaggtggccgtggagctggcac
gggggctggagtccgaggaggacatcacggacgagccgcccacctacaccgccgccgtgg
aaacgaatgagagctataccgaggaggcggtggagcccgccgccctgatcgagggctgga
cgcgccgccttgccacgcaggtcaagagcaagcactaccccgacaccgacccgcgcaccg
ccgcgcacgagctttacggcttcaagatggcgctgcatcagatcggcttcctgccggaga
gcgaggtcatcaccgacccggacaccttcggcgcgggacggctggacggccccatgccgc
gcaaccccgaagagctgctggcgttcgtgtgcgacgaacggtgcaaaaaccgggccggac
acacgcaggaggagctggacgccatttgcgcgaagtgcccgctgggacagctctacgagg
acgcggaggcacaagacctacgcatccgggagcggagcgagcgagcgctgcgggagcaca
tcgagggcgtgaggcacgctgaggacaccctgaccgccctgcttggcgggcatgaggcgc
tggcctaccttgcggcgctgcgggacggacagatcctgcaggagaacgagtgcgagcact
atgcggcgcagatcgccgaggcgggcgcagcgtgggagacggtgctggagggcgtgagct
ttgaagacctctcccggctgcggcacctgctgcgggaggtggacgaatacaccaagggcg
gcggcgagctgttcaacggcttccagcacgagacagagcgcatcccggcgcatcggctgg
aggagctccaccagctcgggacggcgcttctcggcgagtgcccggagaacgactgcacga
tctaccgcaacgtgttccgcatggcggtcgacgtcgacgggcagatgggcaagctgacgg
gccacgcgagggagacgatgcagcgggagtatgagcggctgctccgggagttgaaccgcc
tctacaccatgaaccacgcggtgaagaagtaccgggaggcgcagcatgacaggacttgaa
ctactcaaggccccggaggccacggcgggcgagatcgcggacatcatctccgcaccgtgc
ccgcccatcatccccgcccactgtgacggcgtgagctgccgcgcgtgctggctgtcatgg
ctgacgggcgagccgatcaaagagaaagagccgcccgacaagcggacggctccggatgat
gctcccgcctactaccatcctccagtgaaagcaatccgagaggcggcggagaggatcagg
gaggggcgcatggagtacgcagcagaagcgctcactcgccgatccgatccagaagagcct
cgacggccttgaaggcgtaggcccttgcgactactgacgtcgcataataagtttcccggc
agacggcaacaatcgccgctttctgagcttcggtgaaaccagcgtcaatgtgctcgccag
agtcgagaatggcagagcgaagacgctcgccgagaatagtccagtcaacatcgcggctct
tgtcgacttcgtcgagtacacgctcgacgacatcaagggtagcatcagccatagacaaca
ccccctccccgggcagtggcccagctcaattatacacgagcaggagggcaaaggaaagga
gcagcagaatgttcagcacagaagacctcaagaccgcgatcggcgcgaccgtcatcgcac
ggcggaacgcggcagcgcggctgcgggaggcgggcaacccccgcgacccgttccgggcgc
tgccggggatggagcagcaattctttgaagcggcgcagagcgtgcgcagctacgacctcg
ttctcaacttacttgagagagaagtgaagcgggaggcgcgaaagcgtgcggggcgcacgg
cgcaaagcgcggcggtgttccttatcacggcggggctaatcatcctcgcgacgctgggct
tcgcggcggcgctgctgctgatgcgctgccctgtccccgccgtgagcgtcaccgcgttta
taggtgtggcagtctcgctgggctgggcggtcattcggaagtaagtctaagaacaaggag
aaaggagggcaagcgatgagaggcccgaagaaacggctgacgccgttcgggaagatggtg
gtgaaggcgctggctgaccgggatatgagtcgggcggagctggcggccacggtgggcaca
agcccgcagtacatgagctacatcctgaacgggacacgctcgggtgagaagtacctcccg
gcgatcatcgccgccctcgcgctcgacccgaagaaggcggagcgggcgatcgcggcatga
cgcacggaagggagggaacggagtgccggacgtattcatcacgctggaggaggcggcgac
ctttgaaagcgtcaagtacaacacgctcgtccaaaggatgaagcggaatcctgaacaata
tcggacgcaagcacaagcccaagagggcggaggtaaagacaggacgctaatctccacgag
ttccctctcggcaaaggcgcggaaggcatggcgagccgcgcagaaggtggaagggagtga
ggtcatcatagacaagagagcacaggaggccgtgccgtggtacgtcaccgccgacctgaa
ccagtacacggaggcgaacaagaagcgcttctatgaggcggtagagctggcggcgcgggt
gcaggacttcatcgactatgacggccctgaccgcacgggctatgctgagaggtacgcgct
ggggctggggatcagcccacagagcctgtaccgctacatgaagaacgtgctggaggcgaa
cgcatgggcgctgaagctggagaaggaggacggcaagagccgggactacttccgggcgct
ggcgctgtgccggaagccaaaggagacgggtacattcccgagcttgacggacgagcagaa
ggcgatcattgagaacatctggttcgacaagcggttcgcggcgaacctcggcacgatcga
gatgctctatgaacggtttgagctggaggcggagcggcgggagtgggaggagtatccctc
catcaagacggtggcccggtacatcaagttcctcatgggacagcggggtgcggagtctgc
ccggttcctcgccgccaatgggacgcgggagtggaagaacaagcggatgatgaaaggcaa
gcgcgacgcgacgagccttcaagtcatggagtatgtcgtcggcgacgagcacaccttcga
cttttgggtgcagtggacggctccaaacggcaagatcaaggccgtgcgcccgaagctggt
tgcgtggctggatatgcgctcccgcgctatcatcggcgatgtagcgtgcgtcaacgccaa
ttcgcagacgctgaaggagtcgctggtcaaaatgatctacagcaatccgggcggcgttcc
ccacatcctgcacgtcgacaacggcaaggattatactgccaaggccatgaccggacagaa
ccgcaagcaccgcaaaatcgaccttgacttcgcatttgactcggaaacggtcggcttcta
tcagagcatcggcatccaagaggtcggacgctcgctgccgtatcagccttgggacaaacc
gatcgaacgcttcttctccacggtctgctcgaaattctccaagtggtttgagagctacac
gggcacgctgacaggctccaagacctacgccaagcggcagaaggacatcgaccagatgct
ggagcgcggggagctgctaacgatggaggagttcttcgaagtctggacggagtggaagaa
caccaagtatcacacccgcaagcatcgcggcctgagcgacgcgggcgagaaatgggttac
gccgatcgagatgttcgagaacggcccgcgctatgaaaaggcagctccaccccgagagta
cgcggcgatgctgctgatgaaggcggcgaccgcccgcgttacaaaccaaggcatcaacaa
gttcggcacactctacacggacacggagctcgcctactacgtcaatcagaaagtcaacat
caagtgggacatcgacgatgtcaccaagctctatgtgtacgacatggacggcaagaagat
ctgtgaggcggtgtccgccgagctgctcgccttcggcccgcattgttctcaggcggcact
ggagaagcatctgcgagatcagaaacgaaacgagcgagaggtcagggagtatctggagga
gcgagtccgcccctacgagctgcggctcgaggacggcgcaaggccctcggatgcagtggg
catgatcgacctgaccatcaaggccacgccgagccagaagctggtctccctgcccaagga
cagaatgttccggtcggaacaggcaagcaagacgagccggaagaaggtcacggacgacac
cttcctcaacgccaaaggcgacaaggcactctctcttttgagagcgatgaacgaataata
atggaggtacatcatggaagttacagcagcagagcgcactacaatctacaccaacatcag
ccccctcgcacagcgcgtgaacaactacatccagacgcagcactcaagcatcgcggcggt
cgccaaggacatcggctacagccgcaccaccgtctcccggtatctcacgggcaagtatga
cagcaacccgaacgaccttgagagcaagctgacggacttcctcacccggcaaacgggcga
ggcggtcgacctgacgacgccgttggcgaagtcagagggcaagacgtggcagacacccgt
attctttgagagccgggacgcgaaggccgtgctcggtgtatgccagagctgtcaggagta
cattggcctcggcatcgtagtcgcccgcagcggctacggcaagacctacgccctgcggca
gtacgcgaagctctcccgcgtggcctacatcgagtgcgacgacaccatgagcagccgcga
ccttgtggaggcgatcgaacggagcatcgggcttccaaacggctacggcacgatctggcg
cagggtgaacggcatccgggagttcttcaacacgaacaagggctacctgctgatcatcga
cgaggcggacaagctggtgagcaagtacacacagaagaaaatggagatcctgcgggcggt
gttcgatcagagcgacgtgggtcttgtgatcgcgggcgagccgaaactggaggcacagat
caagacctacctcgtgcgtatggcgaaccgggtggacttctacgcctcgctgcggggcct
ctccccctcggaggtggagggctatctcacggacttccagatcgagccggaggcgctggt
ggagttgaaagcgcgggcgtgcaatatgcagaccgggtgcttccgactgctcgaccgcac
gctctctaacgtccgacgcatcctcaaggagacgggcgaggagacggtgacggtgaagac
catagcacaggcgtcgtccatgatgatgctttgaggagggacagcgaatatgagaataga
acgcatcagcggagcgatcctcatcctgctctccggcgtgctgctcctgatggcggccta
cggcgggacgccggaggatcgggacgcgacagcgatcctcctgacgctgccgatgggtct
tgtggcactgttcaccgagatcccggagcgcggcaagcgcaccaagcgagactaccgggc
gtaaagcccgcaacattaacaaattgaaaggagccgcaaacatggcaaggaaacgagtag
tcgaggccccgagcctccattcatgggaggacgtgaacgacgccctccgtcagatcgccg
aggcgcagatcgcgctgggcgagatccagagcgatatgcagaagcaaatcttaggggcgc
agaaggtcgccgaggagcagagcaagccgctcaacgacaatgtggccaagctggagcgcg
agatcaagagcttcgtcaccgaccacagggacgagatgggcaagacgaagtcgatggtgc
tgacgttcggcgaggtaggcttccggctctccacatccgtctcgctgccccgggcgaagg
agaagctggaggagatcatccgccgcctcaagtcccgccagatgacggactgcatcgtgg
tggaagagaaggtcagcaaggaggctctgaagaagtacggtgaggacacagtgaacgccg
tgggcgcaacgtggaaacagagcgacgtgttcggctatgaggtgaacatcgccaagctgg
agcagatcaaggcgggcaactgaggaagggggctcacggaatgacagcagcaaggactgg
gcgcaaacagccctccatccgcacgctgtgggcgatcgcgaagtcgccggagctgcacct
cacggacgaagacctgcacgcggttgtctaccgcgagacaggcaaggagtccatgaagat
gctgacgcagggcgaggtcaacactgttgcccgcgtgctgcagaacatgaaggacagtgt
gagtcggagtgtgcgggacaagcgcacggacacgggcggcgacatccgcaccaccgcgca
gcgccggaagatctacgcgctgtgcgaggcgctgggctggaatgacgacccgcgccgcat
tcaaggctttgtcaagcgcgtggcccatgtcgaccgcatcgaatggctgaacatggcgca
atgcgagaaggtcatcgaagggctcaaggcgatcctcacacggcagcgccggaaggaggc
ggagctatgatagaggaacgagcgatcctcgcggcgctggaacgcatagcgcggatgcag
gacagcatccgcagcggcatggacatctgcagggacacggggcttgtgttcctgcgggtc
tactatgaacaactccctcccaatgttgcccgccgcctgacagagctacacgcagaggac
atggcggagatccctcgcgcaacctccacggagggtacggcgcaggatcggcagcgcctt
ggcgagaagctggcgagcgacgcagccaccgcacaggtcatgcgggcgatgaatgtctac
cgcgcaaggctcggctacggcccgcaggagggcggagacggcgcggaagcagcgggaggt
gatatgtaatgccaaaggggaagaaacgcctcacgcagcgggagaaggccgagcgtgcgg
cgatcaagaagcaactccaagcggacggcgttctcccacctgataagccccggctcaacc
gcaagaagttcgcccgggaggtgtgggaggatttcagcgagatggatgtctacaccgcag
atttctacctccgcaaggcgatcatggcaacggtggggccggagctgcacgaagtgacat
cggagcaggttggcatcctgaagctgatgaagctggcggtggagaccgatcggttcatgc
agcaactcaaaaaagaggggcgcgagcaatacagcatcggggagtatgtcgagaaggtct
acaacccggtcatgaatttataggaggattcacatcatggcaaaattgacaccagacgcg
acgaggacggagcatggcctcgtcatcaacgagaagatcatcccgtggggcgcggtctgg
cccaaggactccggcgcatacaagaagggcgcacagtacaaggctgaccgtctgctctcg
ggcggaacgggcaaggtcaagggcgtgaccatccacaacaccaacgacctgaagaacgtg
gaggaggacgccgagcaatacacccgtgcgacgtggcctaacggcaacatgaacgacgcc
cgcgtccactactacgtcgacgacatcaacgcatggcagaacctgagagagaacgaggtg
ggctggcacgcgggcgatggccggaaggccacgggcggcaacgagacgacgctctccatc
gagatcatcatggacggctcgggcagcaaggaagacctcaaggcagaggagaacggtgtg
ctgctggcggcactgctgctgaagaagcacggcctgagcgtgaacgagctgtacacgcac
aaccactggatgggccacccggactccatcgtgcagggcgcgaggaagaactgcccgctg
tacatcctgccccattgggcgcagttcaagcagaaggtcgccgcaaagctcacggagctg
aacggcggcgcgaccaccacggaggcaggcaagacagagatcatgggcaaggccaaggcg
agcgcacagcagatggcgctgttcgcccgatccaagaacgcggagccgcagctcccggcg
tgctcgctggagcagctggcgcagttcttcctcgaagagggcgaggccgagggcgtgcgc
ggcgacgtcgcctttgcgcagagcctccacgagacgggctttttcaagtacggcggcatc
gtgctccccacgcagaacaactatgcgggcattggggcgctgaacggcaacgccaaagga
caagcggcgaccttccccgacccgcgcacgggcgtccgggcgcagatccagcacctgaaa
gcatacgcctccaaggcggcgctcgtgaacgggtgcgtcgacccgcgcttctccctcgtg
acacggggctcggcgcagtatgtggaatggctgggcgcaagcgacaaccccaacggcaag
ggctgggccgtaccgggcaagggctacggcagcaagattatcgccctgttaggtcagatc
atggcgttcgaggtgccgccgccgtccgcgccgagcgagccggaggagcaggagccggag
ttcccggcgtatcagttagaggggcttgaaacgctcgtggaggctggcgtcatcaactcc
cccgagttctggcggcagaagttcagcgaacaggtgacggtcggcgagatgttcggtatc
ttggggaagctcttcacaaaagtgaccgagtaaggacgcggagggcgggacatggaagac
ctcgtaaaggaactgacgatcgacatgattcctgacggcgacaaccgcatcatcgcagag
acgatcggcgtcgagaactactacaagctgtgctcggtcgtcggcggctcgaccatctac
ctccagaagccggagagtgtccttcgccccgtccgcgacgctcacattaaagcggagttc
aacggctacaaccacccggagctcgcccgcaagtacggcgtaacggagcgatgggtgcgg
cagctctgcggcgaggggaagctggagggacagatgagccttctcgactacggcgacgag
ccaaaaaccgctgacttctaaagacaacatttctaagaagtagtacacatataaggttcc
cgaaagggacggtaaaataagactatgagctatgctcatagtcttatttttatactcaaa
ggaggacaccaaacatgaacatggacatcatccagagtgcggcgtttgagatgctgctca
acgtcgcgctcgctgtactggccctcgccggagcctacgcagtttactacatccggctcg
gcgcatccaagctgaaagcgcagaccgcgcagatcgaggacgcatccactcgcaaggtgc
tggacgacgccttgaaggatgttgagaacctcgccacgctgtcggtgagcgcgatggagc
agaccacggcaaaggcactgcgcgaggcagtcaagggcggcaaggcaagccgcgaggagc
tggtcgcgctgggcaaacaggtttttgatgaggtcaaggcgtcgatcgcgccggaggcgc
agcggattatcacgaagaacctcggcagcttcgacgagtatctgacgaagtacatcgagg
ccactgtgctggagatcaagcagaacgagccgtacatcacccttccggagagtgcgctca
tcgaaggcgaagcggaacggtaagggaggcggaacatggacgtctctcagatcaccgccc
tcatcggcgcggcggcgtcgctgctgtgtaccgtcgtcgtcggtgcgctcaccttcttta
tgaagaagacgctcacaagtcttgaagaggcggacaagcggaacgccgaggacatcaagg
cactggacaagaacctcaacgacctgaaggcagacctcccactgatctatgtgacgcggg
aggactacattcgggtcatgaacagggtcgaggacaagctcgaccaaatcctctacggag
gcaaagccaaaggaaaggaggagtgacctcatggcaatccttgacgagctgaccgagcag
gaggtcagcaagaacaaagcaatccggggctacatcgtccgagccctcgcaaaaggcagt
cagaacgccttgctcgtccgtcagatcacaaacgccctcgtcgctgacggcctgatctac
tcgccggacatttcaaagccgatcgagtatctgcaggaggcgggttatgtgaccttcacc
gaccgatcggtgaacgcctacaacgcctaccgcaaggactccatcatcaagctcacccgc
aagggcgtcgatctcgtcgagggcacgatcaacgacccgggcatcgatgtctaaggcgga
gcgacggaggacgcgggtcagctcgacgatcgacaagctcccggacgatattaaggggca
actcgacgtccggcttgcggacacctccaacacctatgaagaactggcggcatggctcaa
ggctgaaggctacgagatcagtaagtcagcgatcgggcgctatgcgatccgcaccacaca
ggcggcgcagcgcgtagcgcagaccatccagcgcactcaggcgatcgctcaagcggtgga
ggcccaccctgacctcgactacacgaaggcggcgtcgatggtgctcatggacgggctcat
gcagcgagtcagcaccgctgaggacgactttcaggaaatgccgctggataaggcggggcg
actcatcgcaagcctcgcccggaacgccacctacgaaaagcgcgtccggcaggacatgaa
gaaaaaagctgagcttgccttcgagcagatggagacggagctcatggcggcaatcaagca
gcaccctgagcttgctggcgagcttcacgacgtgctggagcgtgcaagagagaaggtgct
ggcagatggcgaagattgacctgaacgactacctcgaaaagctcacagagccggaagacc
gggaaacggtcgcaaaccgtgcgtatcagcgggagctgttcgagcagtacgtcacaaagg
acggcaactttcccgagcagcgggcgcagctccttgaggacttcagggccggaaaggaac
tgaccgggccgaagggactgcgccggaagctcggagccttcgatcttgaatacttcgggc
gggcctatctcgcgcactacttcgtccgcccgtcgcccaagttccacggcgagctggaca
ggatatggcgggagggcgtgctgaaggggatgaacccggaggtggacgccaagcggatca
gccgcgcggatgggtgccgccgtgcgatcgaagcgcctcgtggccacgccaagagcacga
ccttcactttcaaggacgacctgcacgccgccgtctacggctacaagcactacatcatca
tcctctctgacagctcggaacaggccgagggcttcctcgtcgacatcaagacggagctgg
aggagaacgctgccctgaaggaagacttcggcgagctggaaggcaaggtctggaagtcct
ctgtcatcctgctggccaacggcgtcaagattgaggcaatcggctcgggcaagaagatcc
gtggccgacgtcacaagcagtggcgtcccgaccttatcgtctgcgacgatctggagaacg
acgagaacgtcaacacgccggagcaacgcaagaagctccgcgactggttctataaggcgg
tctccaaggcgggcgacacctacaccgacatcgtttacatcggcacgctgctccacttcg
atgcgctgctggccaacgtagcgaagaacccgagctataagtcggtgcgctatcagggcg
tcatcagcttcgccaccaacggcgagctgtgggacgcatgggaatccatcttcaccgatc
tctccaacgacaaccgacaggaggatgcactggagttcttccaagcgaaccgcgaggcga
tgctggagggcacggcggtcttatgggaggagaagctctcctactacgacctcatggtca
tccgcatctccgagggtgaggcgtccttcaacagcgagatccagaatgaccccatcgacc
cggagaactgcaccttccaagaagagtggtttgacttttgggacgacgagggcaaggcgc
agccagacttctccgacccgaagtttctcttcgtcggcgcgaacgacccatcgctgggca
agaacaagaagtcggacaccagctccatcatcgcactggcgaaggacacacagacgggct
acctctatgtcgtgatcgcggacattgccaagcgcaagccggatcagatcattgaggacg
ccctcgacgcgagccgacgcctccagcgggagtacaagcggccctactacaagttcggcg
tggagacggtgcagttccagtattacttcgccgagatcatgcggcagcgtgcggcagcgg
tcggcgagtatctccctatcgaggagatcaacagcacgcagaacaaggatgcacgcatcc
agtccctgcagccgttcgtgaagaatggctacatcaaattcagcaagaaacacaagacac
tgctaaagcagatgaccgagtacccgatgggcaagaacgacgacgcgccggacggcctcc
agatggcggtcaagctggcgcttgacgtcaaaatcgggcgcagggtcgactacagaagcg
tcatcgcccgcgccctcgacttccggcgcggagcctactaaggaggtgaggcgcatgatt
atccaagagaacacaatcatccacggcgacagcctcaccgtgctccgtcagatggagccg
gagagtgtcgacgcaatcatcacagacccgccctacggcatcaactatgtctctcagacg
ggggcgtccatcaagaacgacaagagccccttcatctggttcctctacgacgccttccgc
gtgctcaagtccggcgaggctgggcacggcggcctgatctgctttacccgttgggacgtg
gagcagaccttcatcgacgcgatgaagatcgcgggcttcaacgtcaagagcgaggtcatt
tgggataaggtctaccacggcatgggcgacaccaaggcggcgtttgccccgtcgcatgag
aacatcgtcttcgcgattaagggcaaatacagtttccccggcagccgcccaaaagacctc
gtcaccttcccgaagatcaacagctccaagatggtgcaccccactgagaagcctgttggt
ctgctggctaatctcatctcctcggtcacgaaaccgggcgacctcatcctcgacccgttc
gccggaagcggctccacgctggtcgcggcgaagaagacggggcgtcgtttcattggcatc
gagctggatgacgattacttcgtcacggcccagcggcgcatcgaggaggtgcgggaatga
gccgactcaagcagctcatcacccggcttagacgcccggatatgcgggaggtcgccgtgg
cgcaggtctccgacaagtacagcgagtatcccagcaatggcctgacgcctgtcaagctgg
ctgagatcctccgagaggccgacgcgggcgatgttcttcggcagatggagctctttgagg
aaatggaggagaaagaccctcacctattcagtcagctccagacgcgcaagaacgccgtca
cgggccttgacttcgaggtgatccccttcggcgacgaaccgctggacaaggagatcgccg
acttcatcgaagagcagctcaacggcatcgagagcttcgaggatgtggagaatgacctgc
tcgacgcaatcggcaagggcttcgccgtatccgagatcctgtggggctatgacgaagggc
acgtcgtggtgcaggacatcaagacgcgacaccagaaacgcttcttttgggacacgctgg
acgattcgttcaaggtgcgaacgaaggacgtgccggagggcatcctgctcccggcgaaca
agttcatcgttcacaggtacaaggctcgcagcggtcacacctctcgggctggcatcctcc
gagttgtggcgtggatgtacctcttcaagaactacgacctgaaggactgggtcagcttcg
ctgagatctacggtctgccgctccggctgggcaagtacgcgccgggagcgagcgacagcg
acaaggcggcgctcatgcgagccctcatccagattggctccgacgcggcgggcatcatcc
cggatggcacgagcatcgacttcattaccacggagaagacctccagctccgacctctatg
aacggctggctcgttactgcgatgaacagatctccaaggcaatcctcggccagacgctga
cttccgactcgggcggcggcagttacgcacagagcaagacgcacaacgatgtccggcacg
atctcaccgtcgccgactgcaaggcgctggcgtccacccttcggcgcgacctcatccgcc
cgctgtgcatcttcaacttcggcgaggacaagcgcatcccctacatccgcttcgactgcg
aagagtccgaggacttgacgcagacggcgacaatcctcggcacgctcatcgaaaaggtcg
ggcttcggatacccacgagcttcgtctataagaagttctccatccccgagccggaggaag
gtgatgagattgcaaagcccacctacggaggcggcatgggcggcgttctgccgttcaaaa
gcgatgcgctactctccctcaaggcgggagctgacgcgccgatcggcacgcagcagcaca
ttgacaggctcgccgccgccgcactccacaagggcgtgggcagcttcaagcacgcgttcg
agccggttctcaaaatgattgagaacgcagacagtctcgaacagctccgcgagctgatgg
aggatgacacagccgtcgccgaactctacgccgcgatggatgtctctgaggtcgaggagc
tgctgcagaaggttatgctctacgccgatcttgaggggcgggtggttgaggatggatgag
ttcaccgcacttttcagccgcaaggatatgacctttgaagaggcggtcgagtacttcaaa
gagcgcgttcctgtaaccgcctcgcggttctatcagatcgccgccgagtaccgcgccctc
gcctttacggtcagcggctacacgaaggcgcaggtgctcaagaagttctacgacgaactg
ctggccgcactggaggagggtaacagccttgcggagtttcgcgagaacatgaacgacttc
ctcgaagcagagggctacgagggcatcacgccctaccaagccgagaacatcttccgcacc
aatatccagacggcctacaatgtgggccactacaagcagatgaccgaaccgggcgtcaag
gcgctgcggccctactggcagtatgacgccgtcaacgactcaaagacccgcccgagccac
cttgcgatggatgggcgcgtgttcatggcggacgatcccatttgggacacatggttcccg
cccaacggcttcaagtgccgctgcacggtcaagacgctctccaagcgccagatggagcag
cgggggctgacggtggagaccgaagcaccgagggcggcgcggctggaggatgggcgcttc
gtcaacatcctgcccgacccgcagttcgataccaaccccgccaaggtacgctatcagcca
gacctcacaggctaccccgagccactcaaaaaggcgtaccaagagcgcgaaaaggggaac
actccgccataaggccacagagccccgctgtgcgcgttttgctctcggcagggtaatttg
acgggtgcggcaaataaggggcgtgcgcacgcgctctaacgccgtttccgggcggttcgc
ggcgacaccaaaggaggacagatgcaaatggatggttttttgaccctaaaaggcggcaat
gtggagctcgtgggagcgccggagacgatcttcgtcctccccatcggccacgttgtcagt
tcgaagggtgagtttgatgtagacgatgagagctacaaggcgatgaaggcgcagatcgcc
aagcgcggcgtggatctcgtcgttgactacgagcatcagacgctcaaagggtgcgaggca
cccgcagccggatgggtgaaggagctgaagctggaggacgggcaaatcaaggccgtcgtc
gagtggacgccccgaggggcgcagtaccttgagaacaaggagtaccgctacctctccccg
gtcgtgaatgtccgcaaggcggacaacaaggcgatcgggctccactcgctggcacttacc
aacactccggcgatcgaggggatgaaccccatcgtcaattcagacaattttgaaggagga
caacattctatggacatcaagaagctggcggaactgctcggtttgagcgaggacgccacg
gaggagcaggtcgtggaggcgctcaaggtttgcctcgccgagaaccgcagcctcaaggaa
acggagaagcagccgcccgagaacgtcgtggcaaacaaggcggtctgcgagctgctgggt
ctgaaggcgggcgctgccgccgaggacgtgaccgcaaagatcatggagctcaagagcggc
acggtcgacggcgtcaacctcgccgaggagctgaaggcactcaagcagcagaatgcggag
cgcgaggccaacgacgctgtcatcctcgccctgaaggcgggtaagatcaccccggcgcag
aaagaatgggctaagagctacgccctgagcgacccgaagggcttcggctcctttgtggag
aaggccccgcaaatcgtgccgatggacaagattgagctggacgacgtcaaggccctcaag
agcgacgcgctggacgccgacacgctgctggtctgcaagcagctcggaatctcgcccgac
gacgtcaagaagtacggtatgaaggaggactaagatcatggcaaaactgactgatgtgag
agatacccctgagatcgccaacggcgcaaaggtcatcgcggtgcctgtgaagggcggtac
caccatttatcagggcgcactcgtcgctctggacgcgagcggctacgcaatccccggcaa
gaaggccgagagcctgaccgctgtgggccgcgccgaggagacagtgacaaatacgggcgc
agacggcgagttggtcatccgcgtcgctcgcggcgtattcgtctttgataacaccgctac
cgctgcgaataagatcaccgccgcccatgttctcaagccctgctacatggaagacgacca
caccgtcacggcgctcgccacgggcgcgtctgtggctggcaccgtcatccgcgtggatga
cgagggcgtcgccgtcgagtgcggaggctacatccccgctgctgccgccgcaagtgtggg
cggctaatcgagtaaggaggtacatccattatgatcatcaccccgcaggcccttagaggc
atctataccgccttcaacacggtctttaacaaggcgtttgaagggcagcatcccacctat
gaaaaggtcgcgaccgtcgtgcccagcaccagcgaatccgagacctacgcatggctcggt
gacatccccggcatgagggagtggatcggtgagcgcgagatccagaacctctccggctcc
gactacaccatcaagaacaaagacttcgagctgactgtcggcgtagaccgcaacgcggtc
gaggacgacaagatcggcctctacaatccttccattcagatgctcggcgagtccgccgcg
ctgcatcccgacgagctggtctacggtctgctggccaacggtttcaccgagaagtgctac
gacggcaaggcgttcttcgctaccgaccaccctgtcggcaaggacaaggcaagcaacaag
ggcaccgcgaagctgagcatggacgcctacaagacggcgcgtacatccatgatgagcctg
aagaacagcaagggccgccctctggcgctggttcccgatctgctggtcgtgccgcccgca
ctggaagcggacgcccgcgacatcctcgtcgccgacttcattaacggcacgaagaacacc
atgcagggcacggcggagatccatgtggagcctcgcctcgcaagcgactccgcttggttc
ctgctctgcaccaaacgtcccgtcaagccgctgatctaccagcagcgcaagaaggcgaag
ttcgtctccaagaccaacgagaccgacgacaacgtcttcatgagcaagaagttcatctac
ggcgcagactctcgcggcaacgcgggcttcggcttctggcagatggcctacggctctgac
ggcaccaccacctaaaccgcccggggcagaaaggagggcacggcatgagctacagcacac
gcgctgaagtacgggacatggtcaaggatgacgcgctcaacgcgatcatcggcgacacct
tcattgaagaccccgccgagcgtgaagagctggtctccccgatcatcgatgcggcgatcg
ccgacgcggacgcagagatcgacggctacctcgccaagaggtacgccgtccctctggccc
cggccccgagggtcatcaacaagttctccaaggacatcgcggtctacaatctgttctccc
gcatcggcatcgacgaggggacggatcagaagacctacctgaaccgctacaacgcggcga
tcaagttcctcacgctggtcgcggagggcacggtgtccatcggcacggagacggaagacc
cggcgagcgcagcggcgggtggttttaaggtcaagtccaacagccgcctgtttacccgcg
agaagatgagggggatgtaacgcatggccgtgtacagcatccggctcgacggcgacacgc
gggcgatgctccgcaggatcaggagcttctcggagatcgacaagcagggcatcaatgcgg
cactggctgagggcgcgcgcgagtcgacgctggaacggtttaagcagagcaaaggcccgg
acgggcgcagatggaagacctccatccgcgccgcacaggagggcggcaagacgctcatcc
agtccgcgcagctccgcaactccatccacgacaagtcggacgcctccggcttcgcggtcg
gcacgaacgtcaagtatgcggcgacgcatcagttcggagaaccgggccgcaccatccggg
cgcggaagaagaaagccctccgttttcaggtgggcggcaagtgggtcacgaagaagcaag
tccgcatcaccatcccagcccgtcccttcctcggtctctcagaggacgatatgcaggaga
tgaaggcgacggtcgaggagttcatccagaaggaggattgatctcttgctctacacggaa
agcaagcaatatctcatcgacaagctgaaagcggcgggcatcaagtccaagccgtttacc
acagagaaggctctggagaagagccaggagtcccacatcggcgcggtcttgttcgaacgt
gagactttcacccgaaacggttccaaaaagagatacagagacgaagagggaacgctgcac
aaaaggcggaagatcatggaacgggcgaccacgttcggcgtgatcatcggcggctacacc
gataatgaagtcgaggagatatttgaccgctttgtggcgagtcttgaccgtggcatctac
atcgacggcaacttcgtccccattgagattgagggagcggattgggtcgacaaggacgac
tcactcctgaaagcacaggtcgccgtgcaggtgatgatcaccttcaacggcggcgtttac
cgcgacacgggcttcgcacctctgaccgatgtcagagtgacgtccgtggagaagatcaca
tgaaaggagcctacagatggcgactaaaacacagaagccggaaggcgctgccgcaccgga
gcttgtgccgatcgacaagctccgtgagcagcacaaggttgggcgtgccacctacgcggg
cgtatgcgccgcgaatggctggcggcccggtaaggcgatgacggaggacgagttcctcgc
cgccgtcgccaagttcaacaacagcccgatgaacgggcgtaagagcaaggaggcgaggaa
gtaatgcttagagatgtacgcagcaacgtcacggacggactgctcggcttcgccacggca
acgggcgacggtctgcacatcaagatcggcgtctccccctctgtcaccgaaaagcccatc
accatcctcggcagcatgggcgcaagcaccatcaagtccaagctgggcctgtccccgctg
gccgatgcggtcatggacgcggtgcagggcggcgcggcccgcgtgttctgcatccccgtc
gccgcgagcaccgctggcacgatcggcgaggtcacgaagacgggcgacggcggcggcagc
gtgaccgtgcagggctcgcccaacaacgcctacgcgctcaccgtgcgcttcaccgcgcag
ggcgggctcaacaccgcagccttcgtctactccatcgacggcgacaacttctcggatgag
atcaccgtccccgtcactggcagctacgagatcgagggcacgggtctgacgatcaagttc
accgaggcgagctcgccggatcagaagcccagttccttcctcgtgcgcgacacctacacc
ctcaagaccactgcaccgagcatgacgaacggcgatgtgctgggcgcgattgagaagatc
aagagcttcagcgaggagttcgagttcgtccacatagtcggcgggagcacggtggagctg
tgggaggcggtcagtgaagcacagaaggagctgatgacggtctgccacaagccctgcttc
ttcctcatggaggccgcctatcccgccgacgaggcggatggtgacctgagcgattgggcg
ctgcagatggaggcagaccgtaagcggatcaagaactccgacattcaggtctgcgccgca
tggggtcgccttgtgcggctggacggcaccacgcagattgtcaacctcgcgggcctcgcc
tccgggcgctacgccatgacgaaggtgagcgtgtccatcggcaagaccaaggacgaggac
gcgctgggcttccccaagacgaagctgctggagctggttcccatcggctacgacagcacc
gtcattgaactgctggacgtcgcgggctacatgaccttccgcgagtacgacggccttgac
gacatctttgtctatcacacgaagatgatgtgcaaggacggcagcgacttccgctatgcc
gaggatgtgcgtgtgaagaacaagatcatccgcgagacacgcaagaaggcgctgcagttc
aagaacgacgacatcgaccttgaggacattcagggcgagctggacgcgcgggcgaagttc
atcagcgtgccgcttgaccgcatggtggaggacaaggagatcagctcctatgagaccacc
gtggacgagagctgctacgataccttcctcgaagatgagaccatgagcgtcatcatccgc
tacctctccagaggctacatccgcgaggtcgttatcgacatcgggcgctcggctctgagc
agcaactaagggaggaggacaggcaatgctgaaggtaaacggaaaagcctatgattgggg
cgacgtggatctgaaaatccccggcctgaacattcaggtgaaggagatcagctatgacga
cgagctggagatggaggaagtctacggctacggctccaagccgcgcggctacggcacagg
caactataaggcgtccggcaagctctccatgctccgcgacgactacgacgatctgctggc
ctactgcaagcagaagggcgttcccttctacaagatggaactgccctccatcatcgtctc
ctacgccaacgagggcgcacgcacgaagatcgacgagctgaagaaggtcaagttctccaa
gcgcagcaacaaggcagcgcagggcgacaagagcctcaccgtcgacgtcgatatgatgat
cgtcggcggcgtgtatcaggacggcgtcgcacccgtctaaggacaacatttttgagaata
acaaggaggaagtcacactatggaaagcaccaacaaccagacccccgcccgcagcagcga
ggaacagctcaaggccaagtacggcggcaagctctaccgcgtcggcatcaccgtccctgt
ggatgatgagagcgagaaagagttctcctactacttcaagcgccccaccgtccccagcta
tgaccgctacatcaagaccgctgcgcagggcatcaccaaggcaagcaaggcgttcatgct
ggacgcggtcatcgacgaggacgccgagcgtctgacgaaggacatggaggagaaccccgg
catcgcgatctccatcggcaataagctgacggagatcctcggcctgacgggtacggcaaa
tttgaagaagctctaagagaacgggtcgcggaggtacgggagagcttcgtggagcgcggg
ctccttgagatctatcgttttgtgcctccgcctctcttagagacctttgaccccgaaacg
attgacgatgtcgacgagttcctcggatgggtcgcaaaggcccgcttcatgcaggagctt
gaggagggcatcgtcacccgggcgatcgtgcgagcgttccccgagtgacggcctcccgtc
gccgatcgtttttccgcctctatctcaaactggaggtgaaagcagaaaatgagtttagag
tccgtatttaagctgtcgctcattatgaacatgatcgacaacctctccgggccgatggcg
ggcgtggcgtccaaggtcggcgcaaacgtctccaagctggacgccgcaagccagaccttc
ggcggcatggcaaaggcgggtgcggcgatgcgggagacgggctcacagatcgtaaacgct
gtgctcgccccggtagaggcgacctttgaaacgcggcgtgcgctgggtgagctggcctcg
ctgggcgtgcaagaccttgaagcggtcgaaaacgccgcacgcagcttctccgatcagtgg
gcgggcacgtcgaaggcggacttcatcagcgcggcctacgacatcaagagcggcatcgcc
tccctctctgatgagggcgtcgcagagttcacaagcctcgcggccctgaccgcaaaggcg
acgaagtccacggcgggcgagatgacctcgctgtttgccacaggctacggcatttataaa
gactactacagcgacctgagcgacatggagttcggcgagatgttctcggctggcatctcc
gacgccgtccgagcgttcaagacctccggctccggcatggcacaggcaatccagaacctc
ggcgcatcggcgaccacggcgcaggtgccgctggaagagcagctctccgtcttgggtatg
ctgcaagcaacgatgggtggcgcggaagcgggcacaaaatacaaagcctttctccgcagc
gccaccaagggcggcgaggaactggggctcaagttcacagacgccaacaaccagctcctg
agtatgccggagatcctcgacatcctgcggggcaagttcggcgagacaatggacgccgcc
gaaaagatggagctgcagaaagccttcggcgacaccgaggccgtagcgctcatcgacctg
atgtataacaaggtcggcgacctgcaggacaacatcgtcaatatgtacggctcgctcgga
aagggcgtgtcggtcacggagcagatggcctccgccattcaggagacggagccggaacgc
ttcgagcgactcaagcagcgcatccacaacgtcactgagagcatcggcaactccctgctc
cccacggtcaacgacctgatgagcaagggcgagggcgtgctgacgaaggtcggctcgtgg
atcgagaagaaccaggagctcgtcaaggtcatcatgctcatcgttcttgcggtgggcggt
ttcctcgccgtaggcggcacgctgatcgccctgatctccggcgtcggcctcgtcgtgaca
aaaacggtcagcgcgttcaagatactcaagggcggcttcgcactggcgcgaggggcgctc
acaccactcatatcctcggtgtggagcttcacggcggcgctgctggccaaccccgtcaca
tgggtcgtcattggcattgtggccctcattgcggcgctggtgctactctacaacaagtgt
gagtggttccgcaatgcggtcaactccgtcatcaacttcttcaaggaaacgctgacggcg
gtgggctcggtcgcgaagtcggtgtttgaaggcgtcgggaacgtgatcggctccgtcatg
gacgcggcaaaggcgaccgtgtccgagaagctgtccaatatcaagacggcctacgaggaa
cacggcggcggcatttccggcgtcgcagcggcggcgatggaggcggtcaagggctggtac
acagcgggctacaccttcatcgacaacctcacgggcggcaagctctcggagatccgtgag
aagttctcgacggccatgagcaacatcgtccaaggcatctcacagaagttcaccgacgca
cgcaccgccttctccaacggcctgaacaacatcaagaacgccgtctccggcgcggtcacg
tggttcttcgagtccggcaaacggatcgtgtccacctttgcaaacggcatcaagtccgcc
ttcagcagcgcggtcgaggccgtaaagggcggcttgcagaagatccgcaacctcctcccg
ttctctgacgcgaaggaggggccgctgtccacgctgaccctgtccggccaacgcaccatg
actacctacgctcacggcctgacgctggcgggcgacgccccggcagaggcgatgaacaag
agcctccagcaggtgcagggcgctcttgaccgcaagccggagaagaaggtcgacctcggc
ggcgggaagaaggacaaggacgagagcagcgatgagggcggctccggtaagggcaagcag
gtcatcatccacaagctgctcgtcccggtcgacctcaagaagatcaaagacctgcagcag
ctcctcgctcttttgcaggaggtcgaggactacgcagcggccaacgaggacggcgaaccc
ggcgacgacgaggacgccgtcccggccccggcataaggaaggaggacgctatgatctatg
tagaagacgagctgatcaagctcaacggcgtcgtcctccccggtctcgtcaaaagcatcg
aggtcattgagaccgcgaaggtggacgagcaggaggtcgagggcagcgccactaagccga
aacaggcaacgggctacgaggacgccaaggtcaacatcgagctgatcatcgacgacacgc
cctcgcagaccaagtaccagcgatacgcaacgctccgggcgatcttccgatcgcccgggc
agagcgtgccgcagcccatccccatcatcagcgaggacaccgccgcccacggcgtggaga
aggtcatcttcaaaaagctgtcccacaagggcgaaaacaagcgcgggcagcttacggcta
cgctggagctgtgggagtacatcccgcagaccatcacggcaaagtccggctccagttccg
gctccagttccggctccggcaagtccggcggcggcgcggcgagcaatctgaaggcggact
acaagagctacctgagcaacgaacggggtaagtcccccgcacgggatgacgcagacgcca
cggcggcgatgaacaaagtgaccgccatgccgtactaaggaggccacagtggaaacgaaa
gaactgtactacccgcagatctcggcacaggccggttcctacaccttcgaggaaggcgtg
gagcttgagatctattcctcaaagtcctcgtattatgattgggcgaagatccgcttcacg
agccagttccgcccgaagctctcgctcaagaagaaagaccccgccaccatccagctcggc
tatgacggcacgctggaggacgtgttcacgggcttcgtctccggcaactacgatggcggg
acgtatgccaacgaggtcgcgctgaaggatgagatgctgctcatggaggagacgatcatc
aacgacaccttcctcgacaccacgccgcaggagctgatctcgtacttccttgcacaggcg
ggcctgtccaagatgaagctctccagcaagacctacccgacgcgcaaaatgctccccatt
cggaggcagaccgccgtccaagcgatcaacgccgtcaatgcggcgtgggggcttcgtgtt
ccgttcttcttctcgggcggcgtcttctattgggacgagaagccggaacagaagaaggtc
tacaccttcgagcgcggcgtgaacatcctaaacctgcgccgcgcgggcggcgtatgggag
ctggagacggtctccgcgccattcatcaagcactcccacaaaataaacctcatccatccg
caggtgagcggtgaggtcgaggtctccaaggtggtcagcaagaccaacgactccggcttc
atccgcacctacatctatttctgaccccgaaaggaggaaaccgacgtgctcgaagaaatg
gtcgcgtccgttatgaagaagatgctggcgcaggacttcccgcatttgaagctccccgcc
gccgtattcgccaccatcgactcggcggcaaagagcgacgcctttgacattgaggaactg
atcgtccacaacgaagtgacgggcgaggtgttcaaggcgcacatcacctcctactggtac
gagtacaaactcaccgtcatcgaccgcttcggcaaccccgacgtcaactatcccgcactt
ccgggaattaagtctaagaaacagttcaaggccggggcggtcgtggccgtcgcgcttccc
tacggcgacctcaccccggcgatcatcggggaggtggagctatgacgggcttgaacgata
cggacatccggctcaacagcgagtggcagctcacacaggccacagacggcgacgcgccgc
tctgctcggggctggagtgtctgtatcagaacatcgtccttgaggcgctcacgcagccgg
gagacgtcttctatgatgccgagttcggctggggcctgtatgacttcatccagtccgagg
acacggagctgacccgtctggagatcatccagcgggtgcggctcaagctgcagaagcggg
aggtcatcctcccggaaagcattgagatcagtattgcgttcgaggatgacgcggtcgtgc
tgcactgctccttccgcttcgcggaggaggacgagcggcgcgagctggacgtcatcatcg
gcgcggtgagcgtggaggtggtatcagaatgatcgacaaggaaatactggacgccgtgct
ccctctgcctacgctggacgagctgaaggagcagaaggtcgaggaactgaaagacgaggg
cttcgtcatcagcaacttccattcgggcggtgtgttctacacgatgctcatgatcgtgct
gcgcatcaaggtcgaggtcattgaattgctccgcgtcgtgctgaacaatatgttcgtctc
ccacgcgggcggcgcgtggctcgacctgaagatggcggactactccaaaaagcgcaagaa
ggcgcagaagacgcagggcttcgtcaccgtcagccgcaccgacatgacgggcgaggcggt
caaaatccccaagggccacgtcttcaagagcatcctcgacatcaacggcgaggagctgcg
cttcttcgtactggaggcggcgacgctgcaaaagggcgcgtcctccgtggacgtgctggt
ggaggccgagacagagggcagccgctacaacgtccccgcagggcagatcgtgcgcacgct
gacctacctcggcgacgtcacattcagcaacgccgaggactggatcgtgcgggaaggcag
cgacaccgaggacgacgagagcgcgagggcgcggacactccgctcgtggtcggagctggc
gcagcgggcgacggaggacaccttcattgacgcggcggagtccgtccccggcgtactgtt
cgcacaggccgactgcaaccacccgcgcgggcagggcacggtggacgtcatcgtaacagg
cacggcgggcgaggcaacggagggactgcttgcggcagtaagagaagccgttgacaagat
cgctggcccgtatgataatattctcgtgagatcctctgtgaccgtctcacagaacatctc
cgtcacgatcacgaccaacacggcagacacggacgaggcggtggagaaccgggtcaaggc
gatcctcaccgaactgctggccgtgcgccgcagccgcaagctcaacgagctgaccctgtc
cgacatcaaccacgcgatccgcagcggctacagtggggccaccaacgcggcggtctccga
gccggaggcggatgtgaagctgggtaaggacaaggtcatcaccctcggcgacgtctccgt
gacggtcgaaagggagtgagcggatgaagcagtttgaaaccttcggggaatatatgtttg
atctgctcttcgctcccttgaagaagggccggaagacggtcaaccagctccgcatcttct
tcaaggtcatggggcgcgagttcgacgacctgaaggcggcgatcttccgcgtgcgcagcg
aggcgaatgtagcaagctgctcagaggtcatgctccccgtgcatgggcaagaccgggata
tgccgcgactggagggcgaggacgctgaagcctatcggacgcgcctgtccatgaagggga
tcatctcacagtggagcggcacgcggcgcggcgttctctacgcgctgaccgcgctcggct
acgaccgcagccggattgaactgttcgccgatcaggatgcggagcgctgggctgagttca
tcatcttcctgaacagttccaagcccagcggcgtcacaaatctctcggtcatcgacgggc
aagtccgcaaggtcaaggagggcagcagtaagcccgcctacggtatggagaccatcggcg
ggctcattattcaatcccggcttcagacaggcttctcacgctatccaaggtgcggagaga
tcgtgtgcggcgtgtggccgcatatcgtcagtgaaggacatctcgtggcctcgacggtca
tggcgcaaggcggcgcatcgggcggcggcaatcccttcccgagagtcggcacatttgcag
cctccgaggagttctatcacttcggtgcgtacaccatttatcagggcttcgcctcggaca
ttgaggcgggctcgaaggcggcgcagggtgcaaaggtctacctgagatgctccacctcta
cgcgctgctctaccaacgcgaaaggaggcgcggcagaatgaaaacattgacttctatcgg
tatccagaagatcgggcagcggttcgttgactcggtcgatcatgcggactacacgctcaa
cggcgtgccacagacagcggagcccttccgccgcttcgtgcagggcgcaagcgcaagggt
ctacatttacttcgacgataccgtgatcggtgacgtcgccgaggtgcagctcgtggacaa
agacggcgacatcatcgcgtcagcgggcgaacgggtcttcacaaaaacaccgggcaaggg
gctttatatagccttcaaatataatatcttagaagtggaggtcgaaagcagcaatgaaaa
cctatgaaaaaatcgggtggctcgatcacgtccaagacattgagacgggagaggtcattc
aggaaggaacgcctgtgagtcaggtgaatatgaaccacatggacgaaggcattttcacaa
accgtgaagcggtcattctccatgaggctcagattgccgacgcgcagaaagagattaagg
tgttgaaggatgcgacgttgaacaacatggtcaacaatgtctttctcatcaacttcaaca
ccgtgacctcggtcgcgatcacgtcagggatttacgactctgtggcgcgaaaaatctatg
tataaggtcgcttgcagccgcaaggaagcaagctgcatcatcgggagcttgctcgtggag
ctggccccggtatgcgagaagtgcggcgggttgccggatggcgtgctgaacctgcagacg
gaggcggggctgtccctcacaggggacgccgacgtcctcatcacagggcacagtatcatc
agcggcaagcctgtcaggatcaaactcacggactacggcttcgaatattatggtgatcac
gccgagcttgcccgcgttcgggaaaagaggtgtgtgtatcatggcagagccgtcagtcct
acaaaagaaaactgagatatttctcgaaagggatatataccccttgctgaaaaacttccc
cgcctccgagaagttctccttgtgccaagagatcaagcaatcctgctataagctcatccg
agcggctgttatggccaacaacctcacgaacgtcaacagacggctcatgtggctggatga
ggcggacgcagagaagacactgctgctcgtgcttttaggtgtcgccaagaaccagaagta
catcacgcagaagaaactcttggaactgcaaggaaagctcgaggagatcgggcgcatcat
tggaggactgcaaaagttcttcatcaacaaccgaaaatagaccatcagaaaaagtacagc
acctactcagggttatctctgtctggcgtcgaaccgtgcggttcgcgggtacaattcggc
ccgcaactggaacaacaacaatgctacgaactccaacccgaacgtcggtttccgccccgc
cttgtaggttattacgtcatctgcggccacggcttcaggtgcgtgtccttgttatacttc
aagggagaggtaatccttcgccatgttgagaaacggcgtaaaaacagtgactgagcttcg
cccgccctctcgtattgggaggcggagggaggtctacaatgtgggtagcaacccgcgtca
tgggtgccaagccgttctaaaaggaaaggatgccacgaatgacgaaattcccaattatgc
tctacaacacaaagaacaccaagaaggccctcgtgccgccgatccctccaccctccagct
atgaggacgccgtgggctggtcagcgatcgaggcgggctacaagaccgccttgcgaggca
gccgcaagttcacgcgggaggccgtgctctacgacctctattccgaggtgaacaacgtgc
gcctgtggcgcgatctcaagaaaattgagaaaacgagacaggcgggcgttagtgagtaca
cgccgggaaagtatcggcacaggatcatcgtggagccgaaggagcgcagtcttcacatcc
cgccgctgcgggacaaggtcgtgcagctcgtcatccatcaggagctgcagacgctcttcc
gcccggtattcgtcaaccgttcatttgcgtgtatgtacggaaaaggccccatccgagctg
ccttcaacgtacagcatgacatgagggtcgcccgcatgaagtggggcgacgaggcgacgg
tcatcaagatcgacgtccgcaagtttttctacagcatcgaccgcagcgtgctcaagcaga
tcatcgcgaagcggttcaagaagctcaagaagaagtaccccgagaaatacgaggacttcc
tccgtttttacaggcttctttgcaaagtgatcgacagctcgccggagggtgagagaggga
ttccgctgggaaatgtgagttctcaggactttgccaacatctacctcaacgagctcgatc
aattctgcatccgcttcctcggtgcgacgctctacacgcgctacatggacgatgtcgtcg
tcatagcgccaaacaaggaaatcgcccgggagtggttagcaaagatcaaggtgttcctcc
aagagagactgcaccttgagaccaaccagaagaccaagattttctatgtgcggcagggcg
tgaacgcctacggcttcaaaatcaaagcgacgcatctgcttctccgtaccgagtcgaaac
ggcgggagaagcggcgcatcaagcggatgatggagaagctgcaggagggcacgatcacga
aggcggcgatcgtccaatcggtcaattcgtggctcggcttcgcccgatgggcttgcgcct
acaatctggcgaagaagatattcgctccctaccgctttatcaaaacggaaggagagatcc
cttatggcgcaatatctcggaaccgtcaagctcggcggattctacaacaacggcgcaatt
ctcaagcggcccacaaagccgtggcggcctgacgactccgcaggcgggaacagcggctac
ggagacatcccacagatgtccggcagcatggcgaactacaccttcggagacactcccagc
gcggacgcgaacaagctccaatgggtcaagatcaaggacggggacaaaaccctcctcatt
tgcgaccgcgtcattctggtcagcgtctcgtgggatgacttgaacgggcagggctatgtc
accggaaagaccatcaccatcgacggggcaaagtacaagtgccgtctcctcaccggaggc
agcaaccggcggaataacgactggtatgccggaggaacacctaccaataacgagtgggac
aggttcatcacccgcgaggaagtcatcaccggactccctgccccggtttcctctgacctg
gacaccaacctcaacacgaccgatcacaacagtccccataatcagctttggcattgggcg
ggcgtgtattcctggtgtcaagagacctgggcggagaacgcgtcgtaccgtgcggttcgc
gggtacgattcggcccgcgactggaacttcagctatgctacgtactccagcccgctcgtc
ggtttccgccccgtccttgaaatcctgaacactgaccctctgatctctgacagtgacaga
gacctcggagataagaacagcaattttacgatcacctacacggtcgatgacgccgactcc
ggcgacgtcttgacggcgacggagtcgctcgatgggcaaacgacgaagtcgtttgccccg
acgcgaaatttggtaaacaccatctctgtcgatgtcgactccctgagtctcggtaaacac
accgtcaaggtcgtcgtcagcgatggacagggcggcacagcgacccggacgtggacgttc
acccgcacaaactccgcaccgaccatttccggcagcgacggcaacctcggagataagaac
ctcggcttcacctatgcctacaccattgacgatgcggacggcgacacactgaccgtcgtg
gaggaactcaacgacgagacgattcgcacgatcaacaatgcgcccaagggcgaggagctg
accgtgacgatcacctccgagaagctctatgcgctggggcttaattcggtcaacaccctc
aagatcaccgtcacggacggcaagggcggtacggcctaccgtcgcgtcaccttcaaacgc
acaaactccgcaccgacgatctccgggcaggacaaggccctcggtctgaagaacgggagt
ttcgcagagaattacaccgtgagcgacgttgagggcgacaatgtggtcgtcaccgagttc
gtggatgacgtgcagatccgcagctatcaagcaacgctggggcagcaggaaacgatcgag
ctgacccgagagaagtggctctcgcttaccaatggacaacaccagctccgcatcgaggcg
gtcgacggcaacttcgccaccagcgtccgtgtattctccttcagcaagaaagagacagtc
attaagttcgagctggtcgcgccggaggagaccgatgcagcggcgactaaggtgctcgtg
acaccgacgtggaagatcgagggcgcggtcgccaaggtggaggcgtgcaacaacggtttt
gacgccgttcccacatgggaggacatcacggcgatggtgcagatcaaccgtgtctacaac
ttcaccaacaagaccaagaccgcgagcaagtggggcgtgaatatccgtttcaccatcaca
aagaatgagggcttcgagggtgaagtctccatctcgggtttcggaggtgcgtatgaataa
agctatgaagtatttgactccgaaaaaacctatctccaagatcgcccgtgaccgggcaga
ggagatggaagaacggaatgtcgacctctacgaggcgatcgctggactctttgaagaact
ggctgcgctggaacagtccaacgcggagctgaaagcccgtgttgaaatgcttgaaaaagg
aggtaagcagaaatgaaggttaagacctatatgatcgccgtctatgccgttctcgtcaag
aacggcaagcgcgagatcgaggagcttcccgaagcctatatcattcctgttgctgagtat
ttggctactcaggaagaagctaccaacgaatgagataagcggtgaagcaaaacccccgag
gtaaaggcagtttacatctttcccgggcaaccacaaaggctcgtcccgcagtacacgcag
accaccttgaagggggccgcgtttgctgtgggacgagcctaagattttcttcttagaacg
gcgctattttttctcaattatcctgtccgaatttctcaaaaatcgtgtcgcgctac
>Mushu4574
tgtggggagacaggatatttgagaaatgtgggataaggcgggatgaggggggagacggcg
ggaaaacccttgaaatacgcgggaaacggcgactttcggcgcgggacggaggcgcgaatt
atcaacaatcttgagatgaggatgcgtcggcggcggtcggcgcttttttcacgcccacga
ggccgcacaacggcggcggcgcggcgaggcgcacacatacgcagaatacaaagaagcccc
ggaaacgcccatataacggcatttctgaggcttttagatggtatgagccgctcggccccg
tcccggaagtcacagcagcagaccaagaggacgagagcttcgcggctcatgttgctattg
tagcagacgcggcggcggattgcaagaggggcaagcgtgctaacggagcgttagagcgtg
cgagttttggggaaaacggggcttttcggcgcggatcggcggggattagggcgtgcgctg
gccgtgcgaggcgtgcgcggcggggcggcgaaccgggccaaaacaggcggcgagcaatgt
gacattttttcaaatcggcgtcacctatgtcacattgcctattttcaagggttttcgggc
gttttcgggcggctggcactcaaaaagcaaagtgacagaaaacagatttacaactaaatc
aaaacagcgcaaaaaatcaagcggttccaccttgggcttcagcgtcctcggcggggccgc
tttttgcgttgttgctctcgccgaaatatgtccagaatatagactctttttccccggtgc
tgacccggctgtacttgtagtgaaccaagtcaaaaacttccttttgagcatccatcggca
ataagcggaacatggcgatcaagtcgctctccatctcagacaatccgacaccatcgcacg
cgccgggggttgtgtttgagctacctccctccaccaagtaatccagcgtcacacttagcc
tatgcgctactcttcggacgctttcaacattcggggtttgagttgcccatctgcggatag
tcgcattggcaagatcacattccctctcaacttgcttgactgtaaggttttgctctttta
tcaatgcgagaactcggtcgtaaatagtcatagtgaatagtctccttgaaatatagtgaa
caggctaatttggacttgacaattagcgaataggctactataataggggtgtaatctgat
ttaagtataaagcaaaataaatcatagcacaccccgaccgaaaatgaaatagcaaatcgg
cgaacggtagagtaaaagcgagcggcggaggcgtttttcagaaggagaatgacaacatga
agaacgacatcgcagacatcctgttcaagtacaccactggcgaggccacactggaagaga
cgaacgacgccttgaaagaggcggaggcgggtttcagcttggaaccgggccgcaacgaga
tcacccccgacgagatggccctcaccactgtcggagataccccggaggaggccaacggct
tcggcttgttggacaccggcaccggcagcatggagaaagtccacgtcaccaacggcaagc
tggacgaggcgatcaatcaggtcaaccatgacggcacgaccaatatgctggccttcgtca
tcatcggccccaatcgttacgaggtcaagggcgacaccctgacggactgctaaagcccac
caacacctaagcgactcttagatttaattccgccgaccgccgttcgcttttgctctacca
caaacgccgagaaaaggaaaggaggcagatcatgagacgcggcaagaagcccacccgcaa
gcagaagatccggctcgggcaagcgggcctcgccccggagaactggctggtcgtgaagca
gaaagcaaacggcgagctaatcattctgaacaagtaccacgacacaatccgcgtcatccc
gccactggccggatgagctttgcaggaaggagcagcagcatgaaggagcaaccgcacatc
tgcccactgtgtgggcgagcatacgacgagccgcccgcgctgtcgcgagcggacaaccag
acggacatctgcccgaggtgcggcatgatggaggcactggcggccatgccgaggcgggaa
acgccacaggagcggacgcggcgggccgtgtacgccacgggcaaccgctgggcgattgag
aactttgaagcgacccaccactaagccgaaacgcccggaagggcgtcaccgggaactgcc
ccacccggtctgaagatggcagggcagaaaggaatgacggcagcatgagaaagatcaaga
agatcaacggcttcctcgtggtcaagttcaacgaccgcgagaagcgcgagtacgagggca
cggccctcggagagtacggcgtgatcgacgcggaggtctacacgggcaatctggacatcg
accggggcgcgatggagtacgacgacgcggacacgctggaggtggccgtggagctggcac
gggggctggagtccgaggaggacatcacggacgagccgcccacctacaccgccgccgtgg
aaacgaatgagagctataccgaggaggcggtggagcccgccgccctgatcgagggctgga
cgcgccgccttgccacgcaggtcaagagcaagcactaccccgacaccgacccgcgcaccg
ccgcgcacgagctttacggcttcaagatggcgctgcatcagatcggcttcctgccggaga
gcgaggtcatcaccgacccggacaccttcggcgcgggacggctggacggccccatgccgc
gcaaccccgaagagctgctggcgttcgtgtgcgacgaacggtgcaaaaaccgggccggac
acacgcaggaggagctggacgccatttgcgcgaagtgcccgctgggacagctctacgagg
acgcggaggcacaagacctacgcatccgggagcggagcgagcgagcgctgcgggagcaca
tcgagggcgtgaggcacgctgaggacaccctgaccgccctgcttggcgggcatgaggcgc
tggcctaccttgcggcgctgcgggacggacagatcctgcaggagaacgagtgcgagcact
atgcggcgcagatcgccgaggcgggcgcagcgtgggagacggtgctggagggcgtgagct
ttgaagacctctcccggctgcggcacctgctgcgggaggtggacgaatacaccaagggcg
gcggcgagctgttcaacggcttccagcacgagacagagcgcatcccggcgcatcggctgg
aggagctccaccagctcgggacggcgcttctcggcgagtgcccggagaacgactgcacga
tctaccgcaacgtgttccgcatggcggtcgacgtcgacgggcagatgggcaagctgacgg
gccacgcgagggagacgatgcagcgggagtatgagcggctgctccgggagttgaaccgcc
tctacaccatgaaccacgcggtgaagaagtaccgggaggcgcagcatgacaggacttgaa
ctactcaaggccccggaggccacggcgggcgagatcgcggacatcatctccgcaccgtgc
ccgcccatcatccccgcccactgtgacggcgtgagctgccgcgcgtgctggctgtcatgg
ctgacgggcgagccgatcaaagagaaagagccgcccgacaagcggacggctccggatgat
gctcccgcctactaccatcctccagtgaaagcaatccgagaggcggcggagaggatcagg
gaggggcgcatggagtacgcagcagaagcgctcactcgccgatccgatccagaagagcct
cgacggccttgaaggcgtaggcccttgcgactactgacgtcgcataataagtttcccggc
agacggcaacaatcgccgctttctgagcttcggtgaaaccagcgtcaatgtgctcgccag
agtcgagaatggcagagcgaagacgctcgccgagaatagtccagtcaacatcgcggctct
tgtcgacttcgtcgagtacacgctcgacgacatcaagggtagcatcagccatagacaaca
ccccctccccgggcagtggcccagctcaattatacacgagcaggagggcaaaggaaagga
gcagcagaatgttcagcacagaagacctcaagaccgcgatcggcgcgaccgtcatcgcac
ggcggaacgcggcagcgcggctgcgggaggcgggcaacccccgcgacccgttccgggcgc
tgccggggatggagcagcaattctttgaagcggcgcagagcgtgcgcagctacgacctcg
ttctcaacttacttgagagagaagtgaagcgggaggcgcgaaagcgtgcggggcgcacgg
cgcaaagcgcggcggtgttccttatcacggcggggctaatcatcctcgcgacgctgggct
tcgcggcggcgctgctgctgatgcgctgccctgtccccgccgtgagcgtcaccgcgttta
taggtgtggcagtctcgctgggctgggcggtcattcggaagtaagtctaagaacaaggag
aaaggagggcaagcgatgagaggcccgaagaaacggctgacgccgttcgggaagatggtg
gtgaaggcgctggctgaccgggatatgagtcgggcggagctggcggccacggtgggcaca
agcccgcagtacatgagctacatcctgaacgggacacgctcgggtgagaagtacctcccg
gcgatcatcgccgccctcgcgctcgacccgaagaaggcggagcgggcgatcgcggcatga
cgcacggaagggagggaacggagtgccggacgtattcatcacgctggaggaggcggcgac
ctttgaaagcgtcaagtacaacacgctcgtccaaaggatgaagcggaatcctgaacaata
tcggacgcaagcacaagcccaagagggcggaggtaaagacaggacgctaatctccacgag
ttccctctcggcaaaggcgcggaaggcatggcgagccgcgcagaaggtggaagggagtga
ggtcatcatagacaagagagcacaggaggccgtgccgtggtacgtcaccgccgacctgaa
ccagtacacggaggcgaacaagaagcgcttctatgaggcggtagagctggcggcgcgggt
gcaggacttcatcgactatgacggccctgaccgcacgggctatgctgagaggtacgcgct
ggggctggggatcagcccacagagcctgtaccgctacatgaagaacgtgctggaggcgaa
cgcatgggcgctgaagctggagaaggaggacggcaagagccgggactacttccgggcgct
ggcgctgtgccggaagccaaaggagacgggtacattcccgagcttgacggacgagcagaa
ggcgatcattgagaacatctggttcgacaagcggttcgcggcgaacctcggcacgatcga
gatgctctatgaacggtttgagctggaggcggagcggcgggagtgggaggagtatccctc
catcaagacggtggcccggtacatcaagttcctcatgggacagcggggtgcggagtctgc
ccggttcctcgccgccaatgggacgcgggagtggaagaacaagcggatgatgaaaggcaa
gcgcgacgcgacgagccttcaagtcatggagtatgtcgtcggcgacgagcacaccttcga
cttttgggtgcagtggacggctccaaacggcaagatcaaggccgtgcgcccgaagctggt
tgcgtggctggatatgcgctcccgcgctatcatcggcgatgtagcgtgcgtcaacgccaa
ttcgcagacgctgaaggagtcgctggtcaaaatgatctacagcaatccgggcggcgttcc
ccacatcctgcacgtcgacaacggcaaggattatactgccaaggccatgaccggacagaa
ccgcaagcaccgcaaaatcgaccttgacttcgcatttgactcggaaacggtcggcttcta
tcagagcatcggcatccaagaggtcggacgctcgctgccgtatcagccttgggacaaacc
gatcgaacgcttcttctccacggtctgctcgaaattctccaagtggtttgagagctacac
gggcacgctgacaggctccaagacctacgccaagcggcagaaggacatcgaccagatgct
ggagcgcggggagctgctaacgatggaggagttcttcgaagtctggacggagtggaagaa
caccaagtatcacacccgcaagcatcgcggcctgagcgacgcgggcgagaaatgggttac
gccgatcgagatgttcgagaacggcccgcgctatgaaaaggcagctccaccccgagagta
cgcggcgatgctgctgatgaaggcggcgaccgcccgcgttacaaaccaaggcatcaacaa
gttcggcacactctacacggacacggagctcgcctactacgtcaatcagaaagtcaacat
caagtgggacatcgacgatgtcaccaagctctatgtgtacgacatggacggcaagaagat
ctgtgaggcggtgtccgccgagctgctcgccttcggcccgcattgttctcaggcggcact
ggagaagcatctgcgagatcagaaacgaaacgagcgagaggtcagggagtatctggagga
gcgagtccgcccctacgagctgcggctcgaggacggcgcaaggccctcggatgcagtggg
catgatcgacctgaccatcaaggccacgccgagccagaagctggtctccctgcccaagga
cagaatgttccggtcggaacaggcaagcaagacgagccggaagaaggtcacggacgacac
cttcctcaacgccaaaggcgacaaggcactctctcttttgagagcgatgaacgaataata
atggaggtacatcatggaagttacagcagcagagcgcactacaatctacaccaacatcag
ccccctcgcacagcgcgtgaacaactacatccagacgcagcactcaagcatcgcggcggt
cgccaaggacatcggctacagccgcaccaccgtctcccggtatctcacgggcaagtatga
cagcaacccgaacgaccttgagagcaagctgacggacttcctcacccggcaaacgggcga
ggcggtcgacctgacgacgccgttggcgaagtcagagggcaagacgtggcagacacccgt
attctttgagagccgggacgcgaaggccgtgctcggtgtatgccagagctgtcaggagta
cattggcctcggcatcgtagtcgcccgcagcggctacggcaagacctacgccctgcggca
gtacgcgaagctctcccgcgtggcctacatcgagtgcgacgacaccatgagcagccgcga
ccttgtggaggcgatcgaacggagcatcgggcttccaaacggctacggcacgatctggcg
cagggtgaacggcatccgggagttcttcaacacgaacaagggctacctgctgatcatcga
cgaggcggacaagctggtgagcaagtacacacagaagaaaatggagatcctgcgggcggt
gttcgatcagagcgacgtgggtcttgtgatcgcgggcgagccgaaactggaggcacagat
caagacctacctcgtgcgtatggcgaaccgggtggacttctacgcctcgctgcggggcct
ctccccctcggaggtggagggctatctcacggacttccagatcgagccggaggcgctggt
ggagttgaaagcgcgggcgtgcaatatgcagaccgggtgcttccgactgctcgaccgcac
gctctctaacgtccgacgcatcctcaaggagacgggcgaggagacggtgacggtgaagac
catagcacaggcgtcgtccatgatgatgctttgaggagggacagcgaatatgagaataga
acgcatcagcggagcgatcctcatcctgctctccggcgtgctgctcctgatggcggccta
cggcgggacgccggaggatcgggacgcgacagcgatcctcctgacgctgccgatgggtct
tgtggcactgttcaccgagatcccggagcgcggcaagcgcaccaagcgagactaccgggc
gtaaagcccgcaacattaacaaattgaaaggagccgcaaacatggcaaggaaacgagtag
tcgaggccccgagcctccattcatgggaggacgtgaacgacgccctccgtcagatcgccg
aggcgcagatcgcgctgggcgagatccagagcgatatgcagaagcaaatcttaggggcgc
agaaggtcgccgaggagcagagcaagccgctcaacgacaatgtggccaagctggagcgcg
agatcaagagcttcgtcaccgaccacagggacgagatgggcaagacgaagtcgatggtgc
tgacgttcggcgaggtaggcttccggctctccacatccgtctcgctgccccgggcgaagg
agaagctggaggagatcatccgccgcctcaagtcccgccagatgacggactgcatcgtgg
tggaagagaaggtcagcaaggaggctctgaagaagtacggtgaggacacagtgaacgccg
tgggcgcaacgtggaaacagagcgacgtgttcggctatgaggtgaacatcgccaagctgg
agcagatcaaggcgggcaactgaggaagggggctcacggaatgacagcagcaaggactgg
gcgcaaacagccctccatccgcacgctgtgggcgatcgcgaagtcgccggagctgcacct
cacggacgaagacctgcacgcggttgtctaccgcgagacaggcaaggagtccatgaagat
gctgacgcagggcgaggtcaacactgttgcccgcgtgctgcagaacatgaaggacagtgt
gagtcggagtgtgcgggacaagcgcacggacacgggcggcgacatccgcaccaccgcgca
gcgccggaagatctacgcgctgtgcgaggcgctgggctggaatgacgacccgcgccgcat
tcaaggctttgtcaagcgcgtggcccatgtcgaccgcatcgaatggctgaacatggcgca
atgcgagaaggtcatcgaagggctcaaggcgatcctcacacggcagcgccggaaggaggc
ggagctatgatagaggaacgagcgatcctcgcggcgctggaacgcatagcgcggatgcag
gacagcatccgcagcggcatggacatctgcagggacacggggcttgtgttcctgcgggtc
tactatgaacaactccctcccaatgttgcccgccgcctgacagagctacacgcagaggac
atggcggagatccctcgcgcaacctccacggagggtacggcgcaggatcggcagcgcctt
ggcgagaagctggcgagcgacgcagccaccgcacaggtcatgcgggcgatgaatgtctac
cgcgcaaggctcggctacggcccgcaggagggcggagacggcgcggaagcagcgggaggt
gatatgtaatgccaaaggggaagaaacgcctcacgcagcgggagaaggccgagcgtgcgg
cgatcaagaagcaactccaagcggacggcgttctcccacctgataagccccggctcaacc
gcaagaagttcgcccgggaggtgtgggaggatttcagcgagatggatgtctacaccgcag
atttctacctccgcaaggcgatcatggcaacggtggggccggagctgcacgaagtgacat
cggagcaggttggcatcctgaagctgatgaagctggcggtggagaccgatcggttcatgc
agcaactcaaaaaagaggggcgcgagcaatacagcatcggggagtatgtcgagaaggtct
acaacccggtcatgaatttataggaggattcacatcatggcaaaattgacaccagacgcg
acgaggacggagcatggcctcgtcatcaacgagaagatcatcccgtggggcgcggtctgg
cccaaggactccggcgcatacaagaagggcgcacagtacaaggctgaccgtctgctctcg
ggcggaacgggcaaggtcaagggcgtgaccatccacaacaccaacgacctgaagaacgtg
gaggaggacgccgagcaatacacccgtgcgacgtggcctaacggcaacatgaacgacgcc
cgcgtccactactacgtcgacgacatcaacgcatggcagaacctgagagagaacgaggtg
ggctggcacgcgggcgatggccggaaggccacgggcggcaacgagacgacgctctccatc
gagatcatcatggacggctcgggcagcaaggaagacctcaaggcagaggagaacggtgtg
ctgctggcggcactgctgctgaagaagcacggcctgagcgtgaacgagctgtacacgcac
aaccactggatgggccacccggactccatcgtgcagggcgcgaggaagaactgcccgctg
tacatcctgccccattgggcgcagttcaagcagaaggtcgccgcaaagctcacggagctg
aacggcggcgcgaccaccacggaggcaggcaagacagagatcatgggcaaggccaaggcg
agcgcacagcagatggcgctgttcgcccgatccaagaacgcggagccgcagctcccggcg
tgctcgctggagcagctggcgcagttcttcctcgaagagggcgaggccgagggcgtgcgc
ggcgacgtcgcctttgcgcagagcctccacgagacgggctttttcaagtacggcggcatc
gtgctccccacgcagaacaactatgcgggcattggggcgctgaacggcaacgccaaagga
caagcggcgaccttccccgacccgcgcacgggcgtccgggcgcagatccagcacctgaaa
gcatacgcctccaaggcggcgctcgtgaacgggtgcgtcgacccgcgcttctccctcgtg
acacggggctcggcgcagtatgtggaatggctgggcgcaagcgacaaccccaacggcaag
ggctgggccgtaccgggcaagggctacggcagcaagattatcgccctgttaggtcagatc
atggcgttcgaggtgccgccgccgtccgcgccgagcgagccggaggagcaggagccggag
ttcccggcgtatcagttagaggggcttgaaacgctcgtggaggctggcgtcatcaactcc
cccgagttctggcggcagaagttcagcgaacaggtgacggtcggcgagatgttcggtatc
ttggggaagctcttcacaaaagtgaccgagtaaggacgcggagggcgggacatggaagac
ctcgtaaaggaactgacgatcgacatgattcctgacggcgacaaccgcatcatcgcagag
acgatcggcgtcgagaactactacaagctgtgctcggtcgtcggcggctcgaccatctac
ctccagaagccggagagtgtccttcgccccgtccgcgacgctcacattaaagcggagttc
aacggctacaaccacccggagctcgcccgcaagtacggcgtaacggagcgatgggtgcgg
cagctctgcggcgaggggaagctggagggacagatgagccttctcgactacggcgacgag
ccaaaaaccgctgacttctaaagacaacatttctaagaagtagtacacatataaggttcc
cgaaagggacggtaaaataagactatgagctatgctcatagtcttatttttatactcaaa
ggaggacaccaaacatgaacatggacatcatccagagtgcggcgtttgagatgctgctca
acgtcgcgctcgctgtactggccctcgccggagcctacgcagtttactacatccggctcg
gcgcatccaagctgaaagcgcagaccgcgcagatcgaggacgcatccactcgcaaggtgc
tggacgacgccttgaaggatgttgagaacctcgccacgctgtcggtgagcgcgatggagc
agaccacggcaaaggcactgcgcgaggcagtcaagggcggcaaggcaagccgcgaggagc
tggtcgcgctgggcaaacaggtttttgatgaggtcaaggcgtcgatcgcgccggaggcgc
agcggattatcacgaagaacctcggcagcttcgacgagtatctgacgaagtacatcgagg
ccactgtgctggagatcaagcagaacgagccgtacatcacccttccggagagtgcgctca
tcgaaggcgaagcggaacggtaagggaggcggaacatggacgtctctcagatcaccgccc
tcatcggcgcggcggcgtcgctgctgtgtaccgtcgtcgtcggtgcgctcaccttcttta
tgaagaagacgctcacaagtcttgaagaggcggacaagcggaacgccgaggacatcaagg
cactggacaagaacctcaacgacctgaaggcagacctcccactgatctatgtgacgcggg
aggactacattcgggtcatgaacagggtcgaggacaagctcgaccaaatcctctacggag
gcaaagccaaaggaaaggaggagtgacctcatggcaatccttgacgagctgaccgagcag
gaggtcagcaagaacaaagcaatccggggctacatcgtccgagccctcgcaaaaggcagt
cagaacgccttgctcgtccgtcagatcacaaacgccctcgtcgctgacggcctgatctac
tcgccggacatttcaaagccgatcgagtatctgcaggaggcgggttatgtgaccttcacc
gaccgatcggtgaacgcctacaacgcctaccgcaaggactccatcatcaagctcacccgc
aagggcgtcgatctcgtcgagggcacgatcaacgacccgggcatcgatgtctaaggcgga
gcgacggaggacgcgggtcagctcgacgatcgacaagctcccggacgatattaaggggca
actcgacgtccggcttgcggacacctccaacacctatgaagaactggcggcatggctcaa
ggctgaaggctacgagatcagtaagtcagcgatcgggcgctatgcgatccgcaccacaca
ggcggcgcagcgcgtagcgcagaccatccagcgcactcaggcgatcgctcaagcggtgga
ggcccaccctgacctcgactacacgaaggcggcgtcgatggtgctcatggacgggctcat
gcagcgagtcagcaccgctgaggacgactttcaggaaatgccgctggataaggcggggcg
actcatcgcaagcctcgcccggaacgccacctacgaaaagcgcgtccggcaggacatgaa
gaaaaaagctgagcttgccttcgagcagatggagacggagctcatggcggcaatcaagca
gcaccctgagcttgctggcgagcttcacgacgtgctggagcgtgcaagagagaaggtgct
ggcagatggcgaagattgacctgaacgactacctcgaaaagctcacagagccggaagacc
gggaaacggtcgcaaaccgtgcgtatcagcgggagctgttcgagcagtacgtcacaaagg
acggcaactttcccgagcagcgggcgcagctccttgaggacttcagggccggaaaggaac
tgaccgggccgaagggactgcgccggaagctcggagccttcgatcttgaatacttcgggc
gggcctatctcgcgcactacttcgtccgcccgtcgcccaagttccacggcgagctggaca
ggatatggcgggagggcgtgctgaaggggatgaacccggaggtggacgccaagcggatca
gccgcgcggatgggtgccgccgtgcgatcgaagcgcctcgtggccacgccaagagcacga
ccttcactttcaaggacgacctgcacgccgccgtctacggctacaagcactacatcatca
tcctctctgacagctcggaacaggccgagggcttcctcgtcgacatcaagacggagctgg
aggagaacgctgccctgaaggaagacttcggcgagctggaaggcaaggtctggaagtcct
ctgtcatcctgctggccaacggcgtcaagattgaggcaatcggctcgggcaagaagatcc
gtggccgacgtcacaagcagtggcgtcccgaccttatcgtctgcgacgatctggagaacg
acgagaacgtcaacacgccggagcaacgcaagaagctccgcgactggttctataaggcgg
tctccaaggcgggcgacacctacaccgacatcgtttacatcggcacgctgctccacttcg
atgcgctgctggccaacgtagcgaagaacccgagctataagtcggtgcgctatcagggcg
tcatcagcttcgccaccaacggcgagctgtgggacgcatgggaatccatcttcaccgatc
tctccaacgacaaccgacaggaggatgcactggagttcttccaagcgaaccgcgaggcga
tgctggagggcacggcggtcttatgggaggagaagctctcctactacgacctcatggtca
tccgcatctccgagggtgaggcgtccttcaacagcgagatccagaatgaccccatcgacc
cggagaactgcaccttccaagaagagtggtttgacttttgggacgacgagggcaaggcgc
agccagacttctccgacccgaagtttctcttcgtcggcgcgaacgacccatcgctgggca
agaacaagaagtcggacaccagctccatcatcgcactggcgaaggacacacagacgggct
acctctatgtcgtgatcgcggacattgccaagcgcaagccggatcagatcattgaggacg
ccctcgacgcgagccgacgcctccagcgggagtacaagcggccctactacaagttcggcg
tggagacggtgcagttccagtattacttcgccgagatcatgcggcagcgtgcggcagcgg
tcggcgagtatctccctatcgaggagatcaacagcacgcagaacaaggatgcacgcatcc
agtccctgcagccgttcgtgaagaatggctacatcaaattcagcaagaaacacaagacac
tgctaaagcagatgaccgagtacccgatgggcaagaacgacgacgcgccggacggcctcc
agatggcggtcaagctggcgcttgacgtcaaaatcgggcgcagggtcgactacagaagcg
tcatcgcccgcgccctcgacttccggcgcggagcctactaaggaggtgaggcgcatgatt
atccaagagaacacaatcatccacggcgacagcctcaccgtgctccgtcagatggagccg
gagagtgtcgacgcaatcatcacagacccgccctacggcatcaactatgtctctcagacg
ggggcgtccatcaagaacgacaagagccccttcatctggttcctctacgacgccttccgc
gtgctcaagtccggcgaggctgggcacggcggcctgatctgctttacccgttgggacgtg
gagcagaccttcatcgacgcgatgaagatcgcgggcttcaacgtcaagagcgaggtcatt
tgggataaggtctaccacggcatgggcgacaccaaggcggcgtttgccccgtcgcatgag
aacatcgtcttcgcgattaagggcaaatacagtttccccggcagccgcccaaaagacctc
gtcaccttcccgaagatcaacagctccaagatggtgcaccccactgagaagcctgttggt
ctgctggctaatctcatctcctcggtcacgaaaccgggcgacctcatcctcgacccgttc
gccggaagcggctccacgctggtcgcggcgaagaagacggggcgtcgtttcattggcatc
gagctggatgacgattacttcgtcacggcccagcggcgcatcgaggaggtgcgggaatga
gccgactcaagcagctcatcacccggcttagacgcccggatatgcgggaggtcgccgtgg
cgcaggtctccgacaagtacagcgagtatcccagcaatggcctgacgcctgtcaagctgg
ctgagatcctccgagaggccgacgcgggcgatgttcttcggcagatggagctctttgagg
aaatggaggagaaagaccctcacctattcagtcagctccagacgcgcaagaacgccgtca
cgggccttgacttcgaggtgatccccttcggcgacgaaccgctggacaaggagatcgccg
acttcatcgaagagcagctcaacggcatcgagagcttcgaggatgtggagaatgacctgc
tcgacgcaatcggcaagggcttcgccgtatccgagatcctgtggggctatgacgaagggc
acgtcgtggtgcaggacatcaagacgcgacaccagaaacgcttcttttgggacacgctgg
acgattcgttcaaggtgcgaacgaaggacgtgccggagggcatcctgctcccggcgaaca
agttcatcgttcacaggtacaaggctcgcagcggtcacacctctcgggctggcatcctcc
gagttgtggcgtggatgtacctcttcaagaactacgacctgaaggactgggtcagcttcg
ctgagatctacggtctgccgctccggctgggcaagtacgcgccgggagcgagcgacagcg
acaaggcggcgctcatgcgagccctcatccagattggctccgacgcggcgggcatcatcc
cggatggcacgagcatcgacttcattaccacggagaagacctccagctccgacctctatg
aacggctggctcgttactgcgatgaacagatctccaaggcaatcctcggccagacgctga
cttccgactcgggcggcggcagttacgcacagagcaagacgcacaacgatgtccggcacg
atctcaccgtcgccgactgcaaggcgctggcgtccacccttcggcgcgacctcatccgcc
cgctgtgcatcttcaacttcggcgaggacaagcgcatcccctacatccgcttcgactgcg
aagagtccgaggacttgacgcagacggcgacaatcctcggcacgctcatcgaaaaggtcg
ggcttcggatacccacgagcttcgtctataagaagttctccatccccgagccggaggaag
gtgatgagattgcaaagcccacctacggaggcggcatgggcggcgttctgccgttcaaaa
gcgatgcgctactctccctcaaggcgggagctgacgcgccgatcggcacgcagcagcaca
ttgacaggctcgccgccgccgcactccacaagggcgtgggcagcttcaagcacgcgttcg
agccggttctcaaaatgattgagaacgcagacagtctcgaacagctccgcgagctgatgg
aggatgacacagccgtcgccgaactctacgccgcgatggatgtctctgaggtcgaggagc
tgctgcagaaggttatgctctacgccgatcttgaggggcgggtggttgaggatggatgag
ttcaccgcacttttcagccgcaaggatatgacctttgaagaggcggtcgagtacttcaaa
gagcgcgttcctgtaaccgcctcgcggttctatcagatcgccgccgagtaccgcgccctc
gcctttacggtcagcggctacacgaaggcgcaggtgctcaagaagttctacgacgaactg
ctggccgcactggaggagggtaacagccttgcggagtttcgcgagaacatgaacgacttc
ctcgaagcagagggctacgagggcatcacgccctaccaagccgagaacatcttccgcacc
aatatccagacggcctacaatgtgggccactacaagcagatgaccgaaccgggcgtcaag
gcgctgcggccctactggcagtatgacgccgtcaacgactcaaagacccgcccgagccac
cttgcgatggatgggcgcgtgttcatggcggacgatcccatttgggacacatggttcccg
cccaacggcttcaagtgccgctgcacggtcaagacgctctccaagcgccagatggagcag
cgggggctgacggtggagaccgaagcaccgagggcggcgcggctggaggatgggcgcttc
gtcaacatcctgcccgacccgcagttcgataccaaccccgccaaggtacgctatcagcca
gacctcacaggctaccccgagccactcaaaaaggcgtaccaagagcgcgaaaaggggaac
actccgccataaggccacagagccccgctgtgcgcgttttgctctcggcagggtaatttg
acgggtgcggcaaataaggggcgtgcgcacgcgctctaacgccgtttccgggcggttcgc
ggcgacaccaaaggaggacagatgcaaatggatggttttttgaccctaaaaggcggcaat
gtggagctcgtgggagcgccggagacgatcttcgtcctccccatcggccacgttgtcagt
tcgaagggtgagtttgatgtagacgatgagagctacaaggcgatgaaggcgcagatcgcc
aagcgcggcgtggatctcgtcgttgactacgagcatcagacgctcaaagggtgcgaggca
cccgcagccggatgggtgaaggagctgaagctggaggacgggcaaatcaaggccgtcgtc
gagtggacgccccgaggggcgcagtaccttgagaacaaggagtaccgctacctctccccg
gtcgtgaatgtccgcaaggcggacaacaaggcgatcgggctccactcgctggcacttacc
aacactccggcgatcgaggggatgaaccccatcgtcaattcagacaattttgaaggagga
caacattctatggacatcaagaagctggcggaactgctcggtttgagcgaggacgccacg
gaggagcaggtcgtggaggcgctcaaggtttgcctcgccgagaaccgcagcctcaaggaa
acggagaagcagccgcccgagaacgtcgtggcaaacaaggcggtctgcgagctgctgggt
ctgaaggcgggcgctgccgccgaggacgtgaccgcaaagatcatggagctcaagagcggc
acggtcgacggcgtcaacctcgccgaggagctgaaggcactcaagcagcagaatgcggag
cgcgaggccaacgacgctgtcatcctcgccctgaaggcgggtaagatcaccccggcgcag
aaagaatgggctaagagctacgccctgagcgacccgaagggcttcggctcctttgtggag
aaggccccgcaaatcgtgccgatggacaagattgagctggacgacgtcaaggccctcaag
agcgacgcgctggacgccgacacgctgctggtctgcaagcagctcggaatctcgcccgac
gacgtcaagaagtacggtatgaaggaggactaagatcatggcaaaactgactgatgtgag
agatacccctgagatcgccaacggcgcaaaggtcatcgcggtgcctgtgaagggcggtac
caccatttatcagggcgcactcgtcgctctggacgcgagcggctacgcaatccccggcaa
gaaggccgagagcctgaccgctgtgggccgcgccgaggagacagtgacaaatacgggcgc
agacggcgagttggtcatccgcgtcgctcgcggcgtattcgtctttgataacaccgctac
cgctgcgaataagatcaccgccgcccatgttctcaagccctgctacatggaagacgacca
caccgtcacggcgctcgccacgggcgcgtctgtggctggcaccgtcatccgcgtggatga
cgagggcgtcgccgtcgagtgcggaggctacatccccgctgctgccgccgcaagtgtggg
cggctaatcgagtaaggaggtacatccattatgatcatcaccccgcaggcccttagaggc
atctataccgccttcaacacggtctttaacaaggcgtttgaagggcagcatcccacctat
gaaaaggtcgcgaccgtcgtgcccagcaccagcgaatccgagacctacgcatggctcggt
gacatccccggcatgagggagtggatcggtgagcgcgagatccagaacctctccggctcc
gactacaccatcaagaacaaagacttcgagctgactgtcggcgtagaccgcaacgcggtc
gaggacgacaagatcggcctctacaatccttccattcagatgctcggcgagtccgccgcg
ctgcatcccgacgagctggtctacggtctgctggccaacggtttcaccgagaagtgctac
gacggcaaggcgttcttcgctaccgaccaccctgtcggcaaggacaaggcaagcaacaag
ggcaccgcgaagctgagcatggacgcctacaagacggcgcgtacatccatgatgagcctg
aagaacagcaagggccgccctctggcgctggttcccgatctgctggtcgtgccgcccgca
ctggaagcggacgcccgcgacatcctcgtcgccgacttcattaacggcacgaagaacacc
atgcagggcacggcggagatccatgtggagcctcgcctcgcaagcgactccgcttggttc
ctgctctgcaccaaacgtcccgtcaagccgctgatctaccagcagcgcaagaaggcgaag
ttcgtctccaagaccaacgagaccgacgacaacgtcttcatgagcaagaagttcatctac
ggcgcagactctcgcggcaacgcgggcttcggcttctggcagatggcctacggctctgac
ggcaccaccacctaaaccgcccggggcagaaaggagggcacggcatgagctacagcacac
gcgctgaagtacgggacatggtcaaggatgacgcgctcaacgcgatcatcggcgacacct
tcattgaagaccccgccgagcgtgaagagctggtctccccgatcatcgatgcggcgatcg
ccgacgcggacgcagagatcgacggctacctcgccaagaggtacgccgtccctctggccc
cggccccgagggtcatcaacaagttctccaaggacatcgcggtctacaatctgttctccc
gcatcggcatcgacgaggggacggatcagaagacctacctgaaccgctacaacgcggcga
tcaagttcctcacgctggtcgcggagggcacggtgtccatcggcacggagacggaagacc
cggcgagcgcagcggcgggtggttttaaggtcaagtccaacagccgcctgtttacccgcg
agaagatgagggggatgtaacgcatggccgtgtacagcatccggctcgacggcgacacgc
gggcgatgctccgcaggatcaggagcttctcggagatcgacaagcagggcatcaatgcgg
cactggctgagggcgcgcgcgagtcgacgctggaacggtttaagcagagcaaaggcccgg
acgggcgcagatggaagacctccatccgcgccgcacaggagggcggcaagacgctcatcc
agtccgcgcagctccgcaactccatccacgacaagtcggacgcctccggcttcgcggtcg
gcacgaacgtcaagtatgcggcgacgcatcagttcggagaaccgggccgcaccatccggg
cgcggaagaagaaagccctccgttttcaggtgggcggcaagtgggtcacgaagaagcaag
tccgcatcaccatcccagcccgtcccttcctcggtctctcagaggacgatatgcaggaga
tgaaggcgacggtcgaggagttcatccagaaggaggattgatctcttgctctacacggaa
agcaagcaatatctcatcgacaagctgaaagcggcgggcatcaagtccaagccgtttacc
acagagaaggctctggagaagagccaggagtcccacatcggcgcggtcttgttcgaacgt
gagactttcacccgaaacggttccaaaaagagatacagagacgaagagggaacgctgcac
aaaaggcggaagatcatggaacgggcgaccacgttcggcgtgatcatcggcggctacacc
gataatgaagtcgaggagatatttgaccgctttgtggcgagtcttgaccgtggcatctac
atcgacggcaacttcgtccccattgagattgagggagcggattgggtcgacaaggacgac
tcactcctgaaagcacaggtcgccgtgcaggtgatgatcaccttcaacggcggcgtttac
cgcgacacgggcttcgcacctctgaccgatgtcagagtgacgtccgtggagaagatcaca
tgaaaggagcctacagatggcgactaaaacacagaagccggaaggcgctgccgcaccgga
gcttgtgccgatcgacaagctccgtgagcagcacaaggttgggcgtgccacctacgcggg
cgtatgcgccgcgaatggctggcggcccggtaaggcgatgacggaggacgagttcctcgc
cgccgtcgccaagttcaacaacagcccgatgaacgggcgtaagagcaaggaggcgaggaa
gtaatgcttagagatgtacgcagcaacgtcacggacggactgctcggcttcgccacggca
acgggcgacggtctgcacatcaagatcggcgtctccccctctgtcaccgaaaagcccatc
accatcctcggcagcatgggcgcaagcaccatcaagtccaagctgggcctgtccccgctg
gccgatgcggtcatggacgcggtgcagggcggcgcggcccgcgtgttctgcatccccgtc
gccgcgagcaccgctggcacgatcggcgaggtcacgaagacgggcgacggcggcggcagc
gtgaccgtgcagggctcgcccaacaacgcctacgcgctcaccgtgcgcttcaccgcgcag
ggcgggctcaacaccgcagccttcgtctactccatcgacggcgacaacttctcggatgag
atcaccgtccccgtcactggcagctacgagatcgagggcacgggtctgacgatcaagttc
accgaggcgagctcgccggatcagaagcccagttccttcctcgtgcgcgacacctacacc
ctcaagaccactgcaccgagcatgacgaacggcgatgtgctgggcgcgattgagaagatc
aagagcttcagcgaggagttcgagttcgtccacatagtcggcgggagcacggtggagctg
tgggaggcggtcagtgaagcacagaaggagctgatgacggtctgccacaagccctgcttc
ttcctcatggaggccgcctatcccgccgacgaggcggatggtgacctgagcgattgggcg
ctgcagatggaggcagaccgtaagcggatcaagaactccgacattcaggtctgcgccgca
tggggtcgccttgtgcggctggacggcaccacgcagattgtcaacctcgcgggcctcgcc
tccgggcgctacgccatgacgaaggtgagcgtgtccatcggcaagaccaaggacgaggac
gcgctgggcttccccaagacgaagctgctggagctggttcccatcggctacgacagcacc
gtcattgaactgctggacgtcgcgggctacatgaccttccgcgagtacgacggccttgac
gacatctttgtctatcacacgaagatgatgtgcaaggacggcagcgacttccgctatgcc
gaggatgtgcgtgtgaagaacaagatcatccgcgagacacgcaagaaggcgctgcagttc
aagaacgacgacatcgaccttgaggacattcagggcgagctggacgcgcgggcgaagttc
atcagcgtgccgcttgaccgcatggtggaggacaaggagatcagctcctatgagaccacc
gtggacgagagctgctacgataccttcctcgaagatgagaccatgagcgtcatcatccgc
tacctctccagaggctacatccgcgaggtcgttatcgacatcgggcgctcggctctgagc
agcaactaagggaggaggacaggcaatgctgaaggtaaacggaaaagcctatgattgggg
cgacgtggatctgaaaatccccggcctgaacattcaggtgaaggagatcagctatgacga
cgagctggagatggaggaagtctacggctacggctccaagccgcgcggctacggcacagg
caactataaggcgtccggcaagctctccatgctccgcgacgactacgacgatctgctggc
ctactgcaagcagaagggcgttcccttctacaagatggaactgccctccatcatcgtctc
ctacgccaacgagggcgcacgcacgaagatcgacgagctgaagaaggtcaagttctccaa
gcgcagcaacaaggcagcgcagggcgacaagagcctcaccgtcgacgtcgatatgatgat
cgtcggcggcgtgtatcaggacggcgtcgcacccgtctaaggacaacatttttgagaata
acaaggaggaagtcacactatggaaagcaccaacaaccagacccccgcccgcagcagcga
ggaacagctcaaggccaagtacggcggcaagctctaccgcgtcggcatcaccgtccctgt
ggatgatgagagcgagaaagagttctcctactacttcaagcgccccaccgtccccagcta
tgaccgctacatcaagaccgctgcgcagggcatcaccaaggcaagcaaggcgttcatgct
ggacgcggtcatcgacgaggacgccgagcgtctgacgaaggacatggaggagaaccccgg
catcgcgatctccatcggcaataagctgacggagatcctcggcctgacgggtacggcaaa
tttgaagaagctctaagagaacgggtcgcggaggtacgggagagcttcgtggagcgcggg
ctccttgagatctatcgttttgtgcctccgcctctcttagagacctttgaccccgaaacg
attgacgatgtcgacgagttcctcggatgggtcgcaaaggcccgcttcatgcaggagctt
gaggagggcatcgtcacccgggcgatcgtgcgagcgttccccgagtgacggcctcccgtc
gccgatcgtttttccgcctctatctcaaactggaggtgaaagcagaaaatgagtttagag
tccgtatttaagctgtcgctcattatgaacatgatcgacaacctctccgggccgatggcg
ggcgtggcgtccaaggtcggcgcaaacgtctccaagctggacgccgcaagccagaccttc
ggcggcatggcaaaggcgggtgcggcgatgcgggagacgggctcacagatcgtaaacgct
gtgctcgccccggtagaggcgacctttgaaacgcggcgtgcgctgggtgagctggcctcg
ctgggcgtgcaagaccttgaagcggtcgaaaacgccgcacgcagcttctccgatcagtgg
gcgggcacgtcgaaggcggacttcatcagcgcggcctacgacatcaagagcggcatcgcc
tccctctctgatgagggcgtcgcagagttcacaagcctcgcggccctgaccgcaaaggcg
acgaagtccacggcgggcgagatgacctcgctgtttgccacaggctacggcatttataaa
gactactacagcgacctgagcgacatggagttcggcgagatgttctcggctggcatctcc
gacgccgtccgagcgttcaagacctccggctccggcatggcacaggcaatccagaacctc
ggcgcatcggcgaccacggcgcaggtgccgctggaagagcagctctccgtcttgggtatg
ctgcaagcaacgatgggtggcgcggaagcgggcacaaaatacaaagcctttctccgcagc
gccaccaagggcggcgaggaactggggctcaagttcacagacgccaacaaccagctcctg
agtatgccggagatcctcgacatcctgcggggcaagttcggcgagacaatggacgccgcc
gaaaagatggagctgcagaaagccttcggcgacaccgaggccgtagcgctcatcgacctg
atgtataacaaggtcggcgacctgcaggacaacatcgtcaatatgtacggctcgctcgga
aagggcgtgtcggtcacggagcagatggcctccgccattcaggagacggagccggaacgc
ttcgagcgactcaagcagcgcatccacaacgtcactgagagcatcggcaactccctgctc
cccacggtcaacgacctgatgagcaagggcgagggcgtgctgacgaaggtcggctcgtgg
atcgagaagaaccaggagctcgtcaaggtcatcatgctcatcgttcttgcggtgggcggt
ttcctcgccgtaggcggcacgctgatcgccctgatctccggcgtcggcctcgtcgtgaca
aaaacggtcagcgcgttcaagatactcaagggcggcttcgcactggcgcgaggggcgctc
acaccactcatatcctcggtgtggagcttcacggcggcgctgctggccaaccccgtcaca
tgggtcgtcattggcattgtggccctcattgcggcgctggtgctactctacaacaagtgt
gagtggttccgcaatgcggtcaactccgtcatcaacttcttcaaggaaacgctgacggcg
gtgggctcggtcgcgaagtcggtgtttgaaggcgtcgggaacgtgatcggctccgtcatg
gacgcggcaaaggcgaccgtgtccgagaagctgtccaatatcaagacggcctacgaggaa
cacggcggcggcatttccggcgtcgcagcggcggcgatggaggcggtcaagggctggtac
acagcgggctacaccttcatcgacaacctcacgggcggcaagctctcggagatccgtgag
aagttctcgacggccatgagcaacatcgtccaaggcatctcacagaagttcaccgacgca
cgcaccgccttctccaacggcctgaacaacatcaagaacgccgtctccggcgcggtcacg
tggttcttcgagtccggcaaacggatcgtgtccacctttgcaaacggcatcaagtccgcc
ttcagcagcgcggtcgaggccgtaaagggcggcttgcagaagatccgcaacctcctcccg
ttctctgacgcgaaggaggggccgctgtccacgctgaccctgtccggccaacgcaccatg
actacctacgctcacggcctgacgctggcgggcgacgccccggcagaggcgatgaacaag
agcctccagcaggtgcagggcgctcttgaccgcaagccggagaagaaggtcgacctcggc
ggcgggaagaaggacaaggacgagagcagcgatgagggcggctccggtaagggcaagcag
gtcatcatccacaagctgctcgtcccggtcgacctcaagaagatcaaagacctgcagcag
ctcctcgctcttttgcaggaggtcgaggactacgcagcggccaacgaggacggcgaaccc
ggcgacgacgaggacgccgtcccggccccggcataaggaaggaggacgctatgatctatg
tagaagacgagctgatcaagctcaacggcgtcgtcctccccggtctcgtcaaaagcatcg
aggtcattgagaccgcgaaggtggacgagcaggaggtcgagggcagcgccactaagccga
aacaggcaacgggctacgaggacgccaaggtcaacatcgagctgatcatcgacgacacgc
cctcgcagaccaagtaccagcgatacgcaacgctccgggcgatcttccgatcgcccgggc
agagcgtgccgcagcccatccccatcatcagcgaggacaccgccgcccacggcgtggaga
aggtcatcttcaaaaagctgtcccacaagggcgaaaacaagcgcgggcagcttacggcta
cgctggagctgtgggagtacatcccgcagaccatcacggcaaagtccggctccagttccg
gctccagttccggctccggcaagtccggcggcggcgcggcgagcaatctgaaggcggact
acaagagctacctgagcaacgaacggggtaagtcccccgcacgggatgacgcagacgcca
cggcggcgatgaacaaagtgaccgccatgccgtactaaggaggccacagtggaaacgaaa
gaactgtactacccgcagatctcggcacaggccggttcctacaccttcgaggaaggcgtg
gagcttgagatctattcctcaaagtcctcgtattatgattgggcgaagatccgcttcacg
agccagttccgcccgaagctctcgctcaagaagaaagaccccgccaccatccagctcggc
tatgacggcacgctggaggacgtgttcacgggcttcgtctccggcaactacgatggcggg
acgtatgccaacgaggtcgcgctgaaggatgagatgctgctcatggaggagacgatcatc
aacgacaccttcctcgacaccacgccgcaggagctgatctcgtacttccttgcacaggcg
ggcctgtccaagatgaagctctccagcaagacctacccgacgcgcaaaatgctccccatt
cggaggcagaccgccgtccaagcgatcaacgccgtcaatgcggcgtgggggcttcgtgtt
ccgttcttcttctcgggcggcgtcttctattgggacgagaagccggaacagaagaaggtc
tacaccttcgagcgcggcgtgaacatcctaaacctgcgccgcgcgggcggcgtatgggag
ctggagacggtctccgcgccattcatcaagcactcccacaaaataaacctcatccatccg
caggtgagcggtgaggtcgaggtctccaaggtggtcagcaagaccaacgactccggcttc
atccgcacctacatctatttctgaccccgaaaggaggaaaccgacgtgctcgaagaaatg
gtcgcgtccgttatgaagaagatgctggcgcaggacttcccgcatttgaagctccccgcc
gccgtattcgccaccatcgactcggcggcaaagagcgacgcctttgacattgaggaactg
atcgtccacaacgaagtgacgggcgaggtgttcaaggcgcacatcacctcctactggtac
gagtacaaactcaccgtcatcgaccgcttcggcaaccccgacgtcaactatcccgcactt
ccgggaattaagtctaagaaacagttcaaggccggggcggtcgtggccgtcgcgcttccc
tacggcgacctcaccccggcgatcatcggggaggtggagctatgacgggcttgaacgata
cggacatccggctcaacagcgagtggcagctcacacaggccacagacggcgacgcgccgc
tctgctcggggctggagtgtctgtatcagaacatcgtccttgaggcgctcacgcagccgg
gagacgtcttctatgatgccgagttcggctggggcctgtatgacttcatccagtccgagg
acacggagctgacccgtctggagatcatccagcgggtgcggctcaagctgcagaagcggg
aggtcatcctcccggaaagcattgagatcagtattgcgttcgaggatgacgcggtcgtgc
tgcactgctccttccgcttcgcggaggaggacgagcggcgcgagctggacgtcatcatcg
gcgcggtgagcgtggaggtggtatcagaatgatcgacaaggaaatactggacgccgtgct
ccctctgcctacgctggacgagctgaaggagcagaaggtcgaggaactgaaagacgaggg
cttcgtcatcagcaacttccattcgggcggtgtgttctacacgatgctcatgatcgtgct
gcgcatcaaggtcgaggtcattgaattgctccgcgtcgtgctgaacaatatgttcgtctc
ccacgcgggcggcgcgtggctcgacctgaagatggcggactactccaaaaagcgcaagaa
ggcgcagaagacgcagggcttcgtcaccgtcagccgcaccgacatgacgggcgaggcggt
caaaatccccaagggccacgtcttcaagagcatcctcgacatcaacggcgaggagctgcg
cttcttcgtactggaggcggcgacgctgcaaaagggcgcgtcctccgtggacgtgctggt
ggaggccgagacagagggcagccgctacaacgtccccgcagggcagatcgtgcgcacgct
gacctacctcggcgacgtcacattcagcaacgccgaggactggatcgtgcgggaaggcag
cgacaccgaggacgacgagagcgcgagggcgcggacactccgctcgtggtcggagctggc
gcagcgggcgacggaggacaccttcattgacgcggcggagtccgtccccggcgtactgtt
cgcacaggccgactgcaaccacccgcgcgggcagggcacggtggacgtcatcgtaacagg
cacggcgggcgaggcaacggagggactgcttgcggcagtaagagaagccgttgacaagat
cgctggcccgtatgataatattctcgtgagatcctctgtgaccgtctcacagaacatctc
cgtcacgatcacgaccaacacggcagacacggacgaggcggtggagaaccgggtcaaggc
gatcctcaccgaactgctggccgtgcgccgcagccgcaagctcaacgagctgaccctgtc
cgacatcaaccacgcgatccgcagcggctacagtggggccaccaacgcggcggtctccga
gccggaggcggatgtgaagctgggtaaggacaaggtcatcaccctcggcgacgtctccgt
gacggtcgaaagggagtgagcggatgaagcagtttgaaaccttcggggaatatatgtttg
atctgctcttcgctcccttgaagaagggccggaagacggtcaaccagctccgcatcttct
tcaaggtcatggggcgcgagttcgacgacctgaaggcggcgatcttccgcgtgcgcagcg
aggcgaatgtagcaagctgctcagaggtcatgctccccgtgcatgggcaagaccgggata
tgccgcgactggagggcgaggacgctgaagcctatcggacgcgcctgtccatgaagggga
tcatctcacagtggagcggcacgcggcgcggcgttctctacgcgctgaccgcgctcggct
acgaccgcagccggattgaactgttcgccgatcaggatgcggagcgctgggctgagttca
tcatcttcctgaacagttccaagcccagcggcgtcacaaatctctcggtcatcgacgggc
aagtccgcaaggtcaaggagggcagcagtaagcccgcctacggtatggagaccatcggcg
ggctcattattcaatcccggcttcagacaggcttctcacgctatccaaggtgcggagaga
tcgtgtgcggcgtgtggccgcatatcgtcagtgaaggacatctcgtggcctcgacggtca
tggcgcaaggcggcgcatcgggcggcggcaatcccttcccgagagtcggcacatttgcag
cctccgaggagttctatcacttcggtgcgtacaccatttatcagggcttcgcctcggaca
ttgaggcgggctcgaaggcggcgcagggtgcaaaggtctacctgagatgctccacctcta
cgcgctgctctaccaacgcgaaaggaggcgcggcagaatgaaaacattgacttctatcgg
tatccagaagatcgggcagcggttcgttgactcggtcgatcatgcggactacacgctcaa
cggcgtgccacagacagcggagcccttccgccgcttcgtgcagggcgcaagcgcaagggt
ctacatttacttcgacgataccgtgatcggtgacgtcgccgaggtgcagctcgtggacaa
agacggcgacatcatcgcgtcagcgggcgaacgggtcttcacaaaaacaccgggcaaggg
gctttatatagccttcaaatataatatcttagaagtggaggtcgaaagcagcaatgaaaa
cctatgaaaaaatcgggtggctcgatcacgtccaagacattgagacgggagaggtcattc
aggaaggaacgcctgtgagtcaggtgaatatgaaccacatggacgaaggcattttcacaa
accgtgaagcggtcattctccatgaggctcagattgccgacgcgcagaaagagattaagg
tgttgaaggatgcgacgttgaacaacatggtcaacaatgtctttctcatcaacttcaaca
ccgtgacctcggtcgcgatcacgtcagggatttacgactctgtggcgcgaaaaatctatg
tataaggtcgcttgcagccgcaaggaagcaagctgcatcatcgggagcttgctcgtggag
ctggccccggtatgcgagaagtgcggcgggttgccggatggcgtgctgaacctgcagacg
gaggcggggctgtccctcacaggggacgccgacgtcctcatcacagggcacagtatcatc
agcggcaagcctgtcaggatcaaactcacggactacggcttcgaatattatggtgatcac
gccgagcttgcccgcgttcgggaaaagaggtgtgtgtatcatggcagagccgtcagtcct
acaaaagaaaactgagatatttctcgaaagggatatataccccttgctgaaaaacttccc
cgcctccgagaagttctccttgtgccaagagatcaagcaatcctgctataagctcatccg
agcggctgttatggccaacaacctcacgaacgtcaacagacggctcatgtggctggatga
ggcggacgcagagaagacactgctgctcgtgcttttaggtgtcgccaagaaccagaagta
catcacgcagaagaaactcttggaactgcaaggaaagctcgaggagatcgggcgcatcat
tggaggactgcaaaagttcttcatcaacaaccgaaaatagaccatcagaaaaagtacagc
acctactcagggttatctctgtctggcgtcgaaccgtgcggttcgcgggtacaattcggc
ccgcaactggaacaacaacaatgctacgaactccaacccgaacgtcggtttccgccccgc
cttgtaggttattacgtcatctgcggccacggcttcaggtgcgtgtccttgttatacttc
aagggagaggtaatccttcgccatgttgagaaacggcgtaaaaacagtgactgagcttcg
cccgccctctcgtattgggaggcggagggaggtctacaatgtgggtagcaacccgcgtca
tgggtgccaagccgttctaaaaggaaaggatgccacgaatgacgaaattcccaattatgc
tctacaacacaaagaacaccaagaaggccctcgtgccgccgatccctccaccctccagct
atgaggacgccgtgggctggtcagcgatcgaggcgggctacaagaccgccttgcgaggca
gccgcaagttcacgcgggaggccgtgctctacgacctctattccgaggtgaacaacgtgc
gcctgtggcgcgatctcaagaaaattgagaaaacgagacaggcgggcgttagtgagtaca
cgccgggaaagtatcggcacaggatcatcgtggagccgaaggagcgcagtcttcacatcc
cgccgctgcgggacaaggtcgtgcagctcgtcatccatcaggagctgcagacgctcttcc
gcccggtattcgtcaaccgttcatttgcgtgtatgtacggaaaaggccccatccgagctg
ccttcaacgtacagcatgacatgagggtcgcccgcatgaagtggggcgacgaggcgacgg
tcatcaagatcgacgtccgcaagtttttctacagcatcgaccgcagcgtgctcaagcaga
tcatcgcgaagcggttcaagaagctcaagaagaagtaccccgagaaatacgaggacttcc
tccgtttttacaggcttctttgcaaagtgatcgacagctcgccggagggtgagagaggga
ttccgctgggaaatgtgagttctcaggactttgccaacatctacctcaacgagctcgatc
aattctgcatccgcttcctcggtgcgacgctctacacgcgctacatggacgatgtcgtcg
tcatagcgccaaacaaggaaatcgcccgggagtggttagcaaagatcaaggtgttcctcc
aagagagactgcaccttgagaccaaccagaagaccaagattttctatgtgcggcagggcg
tgaacgcctacggcttcaaaatcaaagcgacgcatctgcttctccgtaccgagtcgaaac
ggcgggagaagcggcgcatcaagcggatgatggagaagctgcaggagggcacgatcacga
aggcggcgatcgtccaatcggtcaattcgtggctcggcttcgcccgatgggcttgcgcct
acaatctggcgaagaagatattcgctccctaccgctttatcaaaacggaaggagagatcc
cttatggcgcaatatctcggaaccgtcaagctcggcggattctacaacaacggcgcaatt
ctcaagcggcccacaaagccgtggcggcctgacgactccgcaggcgggaacagcggctac
ggagacatcccacagatgtccggcagcatggcgaactacaccttcggagacactcccagc
gcggacgcgaacaagctccaatgggtcaagatcaaggacggggacaaaaccctcctcatt
tgcgaccgcgtcattctggtcagcgtctcgtgggatgacttgaacgggcagggctatgtc
accggaaagaccatcaccatcgacggggcaaagtacaagtgccgtctcctcaccggaggc
agcaaccggcggaataacgactggtatgccggaggaacacctaccaataacgagtgggac
aggttcatcacccgcgaggaagtcatcaccggactccctgccccggtttcctctgacctg
gacaccaacctcaacacgaccgatcacaacagtccccataatcagctttggcattgggcg
ggcgtgtattcctggtgtcaagagacctgggcggagaacgcgtcgggccgtgcggttcgc
gggtactcttcggcccgctactggaactacggcaatgctacgggctccaccccgagcgtc
ggtttccgccccgtccttgaaatcctgaacactgaccctctgatctctgacagtgacaga
gacctcggagataagaacagcaattttacgatcacctacacggtcgatgacgccgactcc
ggcgacgtcttgacggcgacggagtcgctcgatgggcaaacgacgaagtcgtttgccccg
acgcgaaatttggtaaacaccatctctgtcgatgtcgactccctgagtctcggtaaacac
accgtcaaggtcgtcgtcagcgatggacagggcggcacagcgacccggacgtggacgttc
acccgcacaaactccgcaccgaccatttccggcagcgacggcaacctcggagataagaac
ctcggcttcacctatgcctacaccattgacgatgcggacggcgacacactgaccgtcgtg
gaggaactcaacgacgagacgattcgcacgatcaacaatgcgcccaagggcgaggagctg
accgtgacgatcacctccgagaagctctatgcgctggggcttaattcggtcaacaccctc
aagatcaccgtcacggacggcaagggcggtacggcctaccgtcgcgtcaccttcaaacgc
acaaactccgcaccgacgatctccgggcaggacaaggccctcggtctgaagaacgggagt
ttcgcagagaattacaccgtgagcgacgttgagggcgacaatgtggtcgtcaccgagttc
gtggatgacgtgcagatccgcagctatcaagcaacgctggggcagcaggaaacgatcgag
ctgacccgagagaagtggctctcgcttaccaatggacaacaccagctccgcatcgaggcg
gtcgacggcaacttcgccaccagcgtccgtgtattctccttcagcaagaaagagacagtc
attaagttcgagctggtcgcgccggaggagaccgatgcagcggcgactaaggtgctcgtg
acaccgacgtggaagatcgagggcgcggtcgccaaggtggaggcgtgcaacaacggtttt
gacgccgttcccacatgggaggacatcacggcgatggtgcagatcaaccgtgtctacaac
ttcaccaacaagaccaagaccgcgagcaagtggggcgtgaatatccgtttcaccatcaca
aagaatgagggcttcgagggtgaagtctccatctcgggtttcggaggtgcgtatgaataa
agctatgaagtatttgactccgaaaaaacctatctccaagatcgcccgtgaccgggcaga
ggagatggaagaacggaatgtcgacctctacgaggcgatcgctggactctttgaagaact
ggctgcgctggaacagtccaacgcggagctgaaagcccgtgttgaaatgcttgaaaaagg
aggtaagcagaaatgaaggttaagacctatatgatcgccgtctatgccgttctcgtcaag
aacggcaagcgcgagatcgaggagcttcccgaagcctatatcattcctgttgctgagtat
ttggctactcaggaagaagctaccaacgaatgagataagcggtgaagcaaaacccccgag
gtaaaggcagtttacatctttcccgggcaaccacaaaggctcgtcccgcagtacacgcag
accaccttgaagggggccgcgtttgctgtgggacgagcctaagattttcttcttagaacg
gcgctattttttctcaattatcctgtccgaatttctcaaaaatcgtgtcgcgctac
>Lugh_in_4574
tgggcgcgggtggattacgcaagccgcgcatctaaaaaagccccgcaggggcttttttcc
ccgccggactgttcggcgggtcgatgctgttcgaatccacccgcctagcctccgggaagg
ttattacaaaacagaaactccagtacccggttcggatactggagttcttggtgggcgcgg
gtggattcgaacaaccacggctttgttccacccaagcctttggattttaaaaagttagaa
accatgcggattttcagacacccaaaatggaacacgaaaccttttcggcccggacgcaac
gttaaaagtgggttgcaaagtgggttattcctcggtgtccggggcgtactcggccagcac
tacggagatggtctgcgcagtggcaacatcacggcccgtgacatcatgtgcgtaccagcc
gaaggtatccatactgcggctgtggccgaccatgcggcgcagctgagcgggtgacaccgc
atccgcaaccatgctgacaaaggtgtgccgcagttcgtacaggctgatgggtgggtcgat
accgttgcagcactgatagaacctccaatagttatacaggctctgctggttggacagcag
aaacagcggatcgtcattcgtcagcggtcgctcctcttccatcgtgcgctgccggagctg
ggcatggatctcgttcacggccagagggtgcagtaccaccgtccggatggcattctcatt
tttgccgctggtctcctcgttctggcggttgatggcccggccaatgtggagccggtctcc
gtccagatcgcctacacgcaggcccagcagttctccggggcgcaggccggtcattacggc
cagacggtaggcgtgcacgttctcgtccggctccacttttccacgaaccacacgggtatc
ggtggagagcagcacccgcaggctgtccggctgcagaatcttccgccccttctggcgagc
acccttcggaacggtcaggttttcatcctctggccgcagggtcgtgtacttatgctggcg
cgcccacttgacaaaggatacctccacgcctcggatgccctgcagcgtcttacgggaaag
attgccccggctctggcgcttgctgttcggattcagacagccctctttatacgctcggtt
cagtacgtcctgcagcattcctgtgctcaggtcgccaatctgccgggcaccgatcactgg
caggatgtagttctgcccgaacttttccacctgctcaatgtaactggtgcctgccgtagc
cttgacagagatcagatactcagcccacacctcagagcagcgctttgtggtattgcagat
tccgtcatccagccatgcgtctgccttccggttggcttcccgctgaccggtgcggcccgg
ctttgcactggtgaacgtcctgcgctggccgtccttctgcaccttgatctgccagcgttt
ctggttcggcagccactgggcggtattggttcttcgtcccataaaaatacacctccatgg
gtacactttgacaagcccgcccaaaagaggtataatcgcagtgtcgagtgtgcgatgccc
tcttctgggtgagccgcttcttttaactccttcggtgttccagcaccgggggagtttttg
ttttattcagattccatgttatctttctcggccagtgaagaaagttcctcgctcacctcg
acaaactcagtccgctgagcattgctcatgtacggcagatatggctcaaatgccttacta
tacttttctgcccagttcttcttggcttttcccgttttcaagctctcgatctttgcgctg
tacttatctgcaacgcgatggataatctcgcttacagctccatcccggaacgaaaggctc
cgatactttgcaaagtctgcggtcgtccccactggcacgccgtactgtttacactcttcc
agttgttgcaaacgtccaacacaaaaatcgtatcgttcaaaaaatacagctggttccgta
gttgtctgaaggatttttgcgctttcctgcgcctgcttcaaaaattgaggggccagcatt
ctggcatctgcacgggagttaatagggaccatttttcccatccattccggcttcggggtg
tactgcgcttcatctgtaagatctggcccatcgtccaattttgaatctgagggctccgcc
ttagattcacagctctctccggagcgcgtggacttattaaacagcataaaaaccagaaca
gccagaaagaacggcaacataaacagaagaaactcggccagaaaaaacgctccgccaagc
tcttggccttccaatcctgcaataccaaaaagcggcaggatcgcaccgattatgattgca
gcgcgcagctgacctttggataatgcggttctactccagtcttcctgtgtacttccggga
gcctgtatcgactttcggccagaacctatgcctttgactgccgcatcaatgccattgttc
agccaccgcatctctttgcttgtgctatgtttgcggagccattccttccgggcataaggt
gactttgccatgatgcttcctcctgtttttatatatcccggcaaagcccgacggccttgc
cttcgattacaacgtcgttcatgtcctcccggctgaggatgatgctgttgaaagccggat
tctccggcctcagttcaatgaagttctcgtgcagatagacatgtttcagggttgcctctt
ctccaatgcgcacagcagcgatctcgccgttttctacctccggctgcttccggatggcca
ccagatcaccatcgtgtatccggggctccatgctgtcgcccttgcaggtcagtgtaaagg
tggaacgccacttggacggcacacagactatgcgctccacgttctgttccgccgtgatcg
gcgtaccgcaggcgatccggcccaccaatgggaccatgtccatctccggcatgggctgga
agccgggaggaatcgtctctgcatcccttttggcctgcagccgtagtgcttctttgacgt
ttcctgccttttccagaatgtcctggtcaatttcattcaccacatccaaggtatgttcat
caatgcgattgttgctcttccctagcatatagtcaatggacgtattataaaaattggcca
gatcgatcaatgtctcggaattcggttgccggacacctttctcgtagttgacatacgtcg
tgtaaggcatcccgagctgttctgctgcctgcttcatgctgatgccgcgttcttttcgga
gttcagggattcggttcataatcgttacctccttcttccctatgtatattatattacacg
ttttgagtaaatagtcaaccaaaatacccgaattgggcagtattcacaaaaaatcactgt
tcaatttgggtattattttactttacatttactcgtttcgggtatatcataattgcagtt
actcaaagcgagtaacaagttacacgaaaggagttctttgaattgctctatccgaacatc
aacgcagaacgaagccgtcgcaaactgactattgaggagtttgcaaaggcgttgggtgtc
acccgcaagaccgtttacaactggatggttcacggcaacatcccccaatccaagctggaa
aaaatggcagaaatgttcgactgctccattgattatctgctccagcgcagcatctgacaa
caaggaggtttgacctatggcaaagaaaccgtttctgaagctccgccgcctgtacgaaga
tcaggggctgctgcaaaaagagctcagcgagctgtccgacatcccactggacaccctcaa
gggccgcctcaatgccccggaggacaaggggcgctggaaggcctgcgagatcgttaagat
ctgcaaggtgctacacattccgcaggagcagatcggggcgtatttcttcccggcaatcgc
aaaggaggaaaagaccgcatgaaaccttatacccttgcatccgagcgggccgcagcgccc
actggatgcgcgtacatcgcaccgctgttttggaacaagtggttccgttgggacggtagt
caggcatctggctgctaccagctgggcggacaaatcaaggatgaaagccacaccgggctg
cagatttttgctgatggcgaatggcacccggtcatcggatgggcattggacgactgcaga
cccgcagtcaattgtcttcaggaggtaggagcatgaatatcagcccgaacgctcagttaa
aaatccagctggggaaggatgggaaccccaagatttatgcctgcggtacagagatggaac
agaaagccctttgcgccgctctgattgccgggatttgcatagatcaaagaaatccggaag
cattgctcagcatagtgactactgccgcagacctcatggacagaatggaggaatctccca
atgaagattaaatcccgcgtctggtactggctggctgctgccagcggtgctgtaagtctg
ctgtacggcatgggcatcgagggcggtgcacagctgggcagctccatctctgacagccag
ttcgtcacggccctgtgcctggttctggcagcggtagcgttcctgcggctgggctttgcc
gcccaggatcgtgagcagaacgcccgccgctatggccgcgttgaccgcacccacgcccgc
accgaagagccggactaccggcagaaccggaggggcgcatgaaaagcaaatgagcccgcc
cgtgctggtaacacggacgagcccaaagggtgatggaattcacaagccccatcacccttg
atgatatcacatcagaaaggattttacaaatgaaaggtattttagccgagccggtcaagg
ctccggtgatcgcatccctgcccgacagcctgtgggccattgagaaccggctgggaactc
cctgcgagatgatcgtgatgccccgcaccccggcggtgctgttcgtgggccggtacgatg
gtcccatccagcccgccagtctgctcaaccggaagtaccggggccgccagctttacgggc
ccatcctctgctacggatggaagggcaacaacatccagcccatgaacaaagatgtacaga
ccgagatgctggaccgcctgaagggcacggaggtgagggtatgagtatcatcagccagaa
cagcaacgatgtttactacgcctatacccgtgggcgcttctggcgctgggacgaatccgc
acgggtctggaaggaaagccatctgctggcacagaagttcgacaaggccaaggccgctga
aaagcatctgaccccggaagcgtttctgaccagcgacgagttcattcccatggacgacta
cgagctccccgagcagatgctgacggccctcagggatgccaagccctgcaagaacgcacc
cattgacccggtagaggaggagtcggcccctgccgcatcggcgggcggttcttctgtatc
aacagctggtgccatgcaggacaagcccctaaccaccgtgccggatgcgatgcgcccggc
gtttgattattccggcctgaccgaccagaccgtggaggacctgcacttcgctgaggacga
gtaccaccacggcaagcagatggccgaacgcggccttgtgcacatgggcaatgccattgc
cgctgcccatgatgcgctgtgcggcaccgttgtcgcacaatgcgacaacggtaagttcgc
caaaaaagaagataccttccgggcgtggtgcgtgtccatcggcatcaccaaggataccgc
ttaccggctgttgcaggtctcggcactactgaacggaagcagcccccgccagcagaagat
cctgaaggagctgtctcccactctgctgtatgccgtggcaaagcccagcgccccggcaga
gctggtggagcaggttaagagtggtgacatcaccaccaacaagcagtatcaggaagccct
tgcccagatcaaagccgagaaagagcgcgctgatgctgccgagactgagcgggacaagct
gctgggtgcccagaatcgggctgcttgggcggaaagccacatccaagatgtcgaagccca
gcgggatgccgcccttgcggatgttcagggcctgaccgagcagaacgccaagctccagca
gagctaccacgatgcagacgagagccgcattgcggccaacctccagcgccagaaagccga
agctgaacgcgacagggccgaagcccgcgctaaggacgcggagaaccagcttgctggttc
ccggcaggtggccgaagcggccaagctccggggcgacaagctcaaggcagagaatgatgc
actcaagaagcagcccatcaccacggtggtggacaaggaagaggtggagcgtcaggccag
ggaaatggccgccgagatgaccgccgacctgcgggcacagctggaacaggccgcttccgg
cagtgaacaggatgcccacagctcctatgacaacgtgctgctggccgaccgctctttcca
gaacatcggcaaaatggtggttccgtccctccgcaggcttccgcccgaacagcgggagca
gctgaccaatatgctcattcacacactcggacagatccaaggggaggtatccagatgtct
gtaaccatcacggcccttgaggccgaaaacgtcaagcgcatcaaggccgttgcgctcact
cctgcccccaccgggctcaccctcgtgggcggcaacaacaatcagggcaagaccagcgtg
ctggatgcccttgcctgggcgctgggcggcgaccgcttccgccccaatgccgcacagcgg
gacggggccgtggctcccgcccatctcaaggtcaccctttccaacggcgtggtggtggag
cgcaagggcaaaaacagcaccctgaccgttaccgaccccaccgggcggcgcagcggccag
cagctgctcaacgcctttatcgagccgctggcccttgacctgccccgctttatggaggca
tccgacaaggagaaagcggacatcctgctccgcatcatcggcatcggcagcgagctgcac
gtccgggatctggagatcaagtccctgtacgacaagcgcaccttcaccggccagctggcc
cagcagaaaaagcactttgccgaggagctgatttcctaccccgatgccccggaagaaccg
gtcagcgcctccgacctcatccgccagcagcaggagatcctggcccgcaacggcgagaac
cagcgcaagcggcagaacatcgaccttctcgaaggcaaggcccgcacgctggccgaccgc
cgcgttcagctggaacagacccttgcacagctggtgaaggagcagaccgaagtaaacgaa
tcgctttgcacggcccggaaatctgccgagaacctgcaggacgaatccaccgccgaactg
gaagcctccatccggagcatcgaggagaccaaccagaaggtgcgggccaatctggaaaag
gcccgggccgaggacgaggccgcccagtatgccagcgacttcgacaagctcaccgaagcc
atcacccagaagcgggccgaccgcatggccctgctgaacggtgctgacctgcccctgccg
gagctgagcgtggaggacggtgcccttacttataaaggaaagcactggcgggatatgtcc
ggcagcgatcagctgcgggtagccgccgccatcgtccgccgcctgaacccggactgtggt
tttgtgctgctggacaagctggagcagatggacatgaccaccctgaccgagtttggccgc
tggctggaagcagagcacctgcaggccatcgccacccgggtctccaccggcagcgagtgc
cagatcatcattgaggacggcatggtaaaggatgccgagccgcctgtcaccgaaaagccc
cagcccagaagctggacgaaaggagcattctaaatgagcaagtatgccatcaccgccggg
gtgcaggattccccggtcaagaccgtgctgtatggccccgagggcatcggcaagagcacc
tttgcctcccacttccccgacccggtgttcatcgacactgagggcggcaccaagcggctg
aacatcaagcgtctgccccagcccaccagctgggccatgctgctggacgaagtagccgag
gtacgcaggggaaatatcccctgcggcacgctggtcatcgacaccgccgactgggccgaa
cggctggccattgatgccgtctgcgccaaggccaaggtagacgggctggagggctttggc
tacggcaagggctacacctacctgaaagaggagttcggcaagctgctggacgcgctggaa
gaggtgctgaacaccggacacaatgttctggtccttgcccacgcggccattaccaagttt
gagcagccggacgctgctggctcctacgaccgctggaccatgaagaccaccaagcaggta
gagccgctgatccgggagtggtgcgatatgctgctctttgtcaattatcagaccgtggtg
gaaaagagcagcagtgcccccaatgcaaaaaacaaggtcaccggcggccgccgggtcatg
tacaccacccatcacccctgctgggatgccaagaaccgcttcggtctgcccgacgagatg
ccttttgattacgccggcatcgccgcctgcatccccggcaccgcacctgcgcccgcaccg
aagccgaggccggaaccgcacccccagccggaagccgacatcctgcccgcgcccgccccg
cagccggaaccgcccgccgagacggtgcccaaagcactgctgaccccggagcttgtggcg
ctgggagtcccggagaagctggctcccctgatgagcgccaacaacgtcacacccgaggag
ctgcaggccgtggtgggcaagcggggctatttccccgaggatatgcccattaaggattac
ccggctgatttcgtagagggctgtctggtggccgcatggccccaggtgctccagatggtg
ctggacagccgtgacctgccgttttgacaattgaaaggagaacttacttatgaatgacat
gaacaccgaccgcgccctgagctgggacgacgaatttaccaacgagcagcaggaattcgt
gctcctgcccgagggcgattatgcctttgaggtcatcggcatggaacgagcccgctttga
gggcagcgccaagctgccgccctgctccatggcaaagctgaccctgaagatcttcggcgg
ggccaagggtgacaccaccgtcactgaccggctctacctccacaccaagacccagggcct
gctgggtgctttctttgagagcatcggccagtgcaagcgcggtgagaccttccgcccccg
ctggaacgaggtggtgggtgcccggggctggtgcaagctgggcatccgggaatacaccaa
gcagagcggccccaacgcaggtaagaccggccagagcaatgaggtcacccgcttcctgcc
gccgccggaacccaaggccgcacccgctcagggctggacacagggggcattctgatggcg
aacatccaagccctgcgtccctatcagcaggccgcccgggacagcatccacgcccagtgg
gagcagggccgtctgcgcacgctgctggtgctgcccaccggcaccggcaagaccatcgtg
ttcgcctccgttgccgccgatcaggtgcgtgccggggaccgggtacttatcctggcccac
cggggcgagctactggaacaggcagcagacaagctccagcgttccaccggccttgtcagc
gccgtggaaaaggcagaatccacctgcctgaacagctggttccgggtggtggtgggcagc
gtgcagaccctgcagcgctccgcccggctggaacgctttccccgggactacttcggaacc
atcatcattgacgaggcccaccacgccatcaccgacggctaccgccgcatcctggactac
ttcgagggtgcaaaagtgctgggtgtgaccgccacccctgaccgcggcgacatgcggaac
ctgggcgaggtgttcgacagcctggcctatgagtacaagctgaccgatgccatcaaagag
ggctatctgtgcaagatcatggcccagaccattcccctgcagctggacatctccgaagtt
ggcttcaccagcggtgactattcgctggggcagctgggcacggcgctggacccatatctg
gagcagatcgccgccgagatggtgcagcggtgcaggggccgcaagacggtggtgttcctg
cccctcatcaaaaccagccagaagttccgggatctgctcaacgccaaggggttccaggcc
gccgaggtcaacggccagagcgccaaccgcaaggaagtgctggccgacttcgatgcaggg
aagtacaacgtgctctgcaattccatgctgctcaccgagggctgggactgccccagcgtg
gactgcgtggtggtgctgcggcccaccaaagtgcgcagcctgtacagccagatggtgggg
cgcggcacacgtctggccgagggcaagaccgacctgctactccttgactttctgtggatg
accgacaagcacgagctctgccgcccggcggacctcgtgtgcgaggacagggccgtggcc
cggcagatgaccgaaaatctggcagcgaccggtgtacccaaggacatcgaggaagccgcc
gcccaggcctgcgaggacgtggtggcccagcgggaagaggctcttgcaaaacagctggcc
gaacagcgccgcaaaaaggcaaagctggtggacccgctccaatacgaaatgagcattcag
gccgaggatctgtccggctatgtgccgacctttggctgggaagccgggccgcccaccgaa
cagcagaccaccgccctcgaaaagctgggcattctgccggatgcggtggaatcggcaggc
aaggccagccttttgctggatcggctgcacaagcgccgggacgaaggcctcaccacaccc
aaacagatccgctgtctggaaaaatacggcttccagcatgtgggcacatggagttttgag
caggccaaacacatgatcgaccgcattgcggcccagggctggcggggtgtgcccaagggt
gttaccccaagcacctatacgccgccagccccgcctgaaacacccgcatgggatgtatgg
taacgcagatgaatgatgagatcgaactcaaagaagcattggacttcatttccccggcct
ccctgacttatgaggagtggacgatggtgggcatgggcctcaaggaagcgggcctgcccg
tcaccgtctgggaagcatggagcgcccgggacgggggccgctaccacaagggtgagtgtg
cccggaagtgggagagctttcacggcagcacaaagcctgtcaccgagagcagcattttcc
agctggcctacagccacggatggagcggccccgcgggccacgcgctggactggggcgacg
agctcaccaccggctcctccagaacggaggggcagctggtagacccccgttgggtggaat
cccatgacctggctctgcctgagcagtgggacccagttgaccagctcaggcgctacctgc
aggccctttttgagcaggacgagcacgtggcctatgtgaccgagagcttcatggccgacg
accgccgccgccccaccagaggctgctgggaccgcaccgcaggccagctcatcgcagagc
tggacacctgcggcggggacatcggcaaggtggtgggcgactgcgaccccgaggtgggcg
cgtggatctgcttcaacccggtggacggaacgggccgcaaggatgccaatatcaccgcct
accgctacgctctggtggaatgcgacaacatggatctgggcagacagcaggccatcatca
agcagctggagctgccctgtgccgccctggtctactccggcggcaagagcgtccacgcca
tcgtcaaggtagatgccccggattacaccgaataccgcaagcgggtggattacctctatg
ccgcctgccagaagaatggtctgaccctcgaccagcagaaccgcaaccccagccgtcttt
cccggatgcccggcatcctgcgcggcagtcagcggcagaccctgctggagaccaacatcg
gcaaaagctgctgggacgagtggtggggctggctggaagccgagaccgatgagctgcctg
aaaccgaaagtctggctgacgactgggacgacctgccgccgctggccgatgccctcatca
ccggggtgctgcgcaagggtcacaagatgctgctggcaggccccagcaaggcgggcaaga
gcttcgccctcattgagctgtgcatcgccattgccgagggcacgccctggctgggccgct
tttcctgtgcccagggcaaggtgctgtacatcaacctcgagctggaccgggcctcctgcc
tgcaccgcttcaaggatgtgtatactgccctcggcctgcccccgcagaacctgcggaaca
ttgacatctggaacctgcgcggtgcctccgtccccatggacaagctggcccctaagctca
ttcgccgggccgggaaaaaaggttacaccgccgtcatcctcgaccccatctacaaggtca
tcaccggcgacgagaacagcgccgaccagatggcaaagttctgcaaccagttcgaccttg
tctgccgtgcgctggactgtgccgtgatctactgccaccaccactccaagggtgcccagg
gcggcaagcgcagcatggaccgcgccagcggctccggcgtgtttgcccgtgacccggatg
ccatgctggatatgacagagctcacccccaccgatgccatcttggaacagctccacaaca
aggccgcctgccgtgtgctcaaggccatgctggacaagcgcggccatgccgatgcctacg
gcccggacgatgccctgagcaaaagccggatgctggccattgccaaagaacaccttggca
tggccgatttgcgggccatcgatgcccagctcgcagccgcccagaaaaaagccgacagca
tgaccgcctggcgcattgagggcaccctgcgcgagttcgcccgcttcgaccctgtgaacc
tctggtttgactaccctgtccacaagcccgacaccggcctgctggaggatctgcagccag
acagcgattacaagtcactgggtacccggggcgcatccaagcgctggggcaataaggaca
aagtcagcaaggacaaaaaggccgagctggacaccgcctttgaagcctgcatgatggatg
gcaaggtaacggtctactccatggccgaatatatggggctgaaaccagatactgtacgcc
gtcgtttgaaagcggacggcggcttctggatcgacggcgcagacatcggccgcaaagaac
ccggcagcgcagggtaaattacagcctgcaatattccgctttacacatagtacaaaaatg
gtaaaatagcggctatcacaaatccgcatccgcttacggatttcggaaaatagcggctat
ttttccgaatccgggacggaaaatagcctatatataatatacaaaatccgtccgtgtgtg
atggggtctcccagaggatggggcgaacacagcccccatccctccggggaaccctcccca
tcacgttggccgaacaaaaaagaaagaacgaggtgaaacgaacgtgcaatttttgcccat
tgctcaattcttcctgcccatgaagccgcccaccaccacccacaacgccaaggagctgca
cgcctacatgaagggcggcaagccctgtgccgtgctccacgacagcgccgagctgaaagc
cgcccgggccaagctccacgcttacctggcaccccatgcaccggatcagcccgtgcccgc
cgggaagccagtgcggctggtggtcaagtggtgctttgcccccgagggccgcccggacgg
cagctggcgcacctccaaacctgacaccgacaatctggaaaaggccctcaaggacgagat
gacccgcctgcacttctggcacgatgatgcccaggtgtgcagcgagatcgtggagaagtt
ctggtcggacccctgcggtgtgttcgtgcgtgtggaggtgtggggatgacctacgaagag
aagaaggcctggttgagaaggtatcagcaagcgaagcggctcgaacagctgcggctggat
gagctggacacgctgaagacagacgcttccaacatgacccagtgcctttccgctgtgccg
ggcggcggaggagacggccaaacattgccccgtgcagtagaacgcatcgacgaagcccgg
ggcgcttacaaagcccagtgtgaggaaagcacccgcattcgcaaagaaatcatctttgcg
ctacagcagctggatgatgagcttgacttcacgattctgtaccggagatatatctgtggg
cacaagtgggagctgatcgctgaccggctctccctcgatgtcagttgggtcctccgacga
cacaaaaaagcggtgcaacttctggacacagacccatgacgcactaaaaagcactagttc
aagtgtgctatactctatgctgcaaagcccagcaggaaaggcatccttactcccttcgtg
ctggcggcccgaccggaggtttgttttcctcctcttgatacggttttctccttttgctgc
ttaacagcttttttgcaccggccgggcttttcctgattacaactgccgttctgagcatcc
gctcagggcggcttttttgtaccctgacaacgagagaggtggtgaggatgaccgacaagc
aggcgcggttctgtgaagaatatatgatcgacctgaacgcgacccaggcggccatccgtg
ccggatactccccaaagacggccaacgagcaggcggcacggctgttagcgaatgttagta
tccagaaccgcatcgcacagcttcaggccgagcagagccgccgcaccggcgtgtccgctg
accgggtggtgcgagagctggccaaggtggcgttcgtcaacgcgggcgacctcatcgatg
ctaggacggcttccctgaaaagcgatgccgcaccggacgatctggctgctgtgcagtcgg
tcaaggtcaagaccttcggagaggatggtctggagcaggaggtcaagctggccgacaagc
tgaaagccttggatctgttggggcggcatctgggaatgttcaacggcgtgtccggcgatg
cctctgatcagctggccgaggcccgcaagatcctaggaggagtagacagtgttatcgact
aagcagaaagaatatcttgcttcctgttcacaccggtggaacctgaaagttggggctacc
ggttccggcaagagctggctggactatgccgtggtcattccccagcgccttctggctctg
cggggtgagggcgcagcggtaatgctgggcaacacacagggcaccatcagccggaacgtt
ttggaccccatgcgagagatctggggcgaggcccttgtgggaaccatcagcagcgacaac
actgcccggctgtttggccgccgggtccacattctgggcgcggacagcaaaaaacacgtt
gcccgtattcagggcatgaccatcgagtacggttacggcgatgagatgaccacctgggat
gaagacgtgttccagatgctcaagacccgcctgcgctgtcctcattcccacttcgacggc
acagctaacccggacagtcaggagcattttctcaaaaagttcatcgatgaccccgaggtg
gacatcttctgccagacctccaccatcgacgacaacccctttctcccgcaggagttcgtg
gagcacctgaagcacgagctggccgggactgtctattacgaccgcttcattttgggccac
tggtgcaatgcgtccggtctggtctatcccttcttttcgctctgcgcggatccttacctc
ttccacggcagctcagccggcatcgacggtcaattttatgtgtccatcgactatggcaca
cataacccatgcagcatggggctatgggtcatccatgacggtaaggccctgcgtatccgg
gagagctattttgacagccggaaagaacgtgtgcagcgcaccgatgaggagcactacgcc
gagctggaacggctcacaaaaggctattacattcaggctgtgtgtgtagatccgtctgcc
gcgtcttttatcgagaccatccgacggcacggcaggtatcaggtcatccccgccgacaac
gacgttctgaacgggatccgctgcgtagcttccatgatgcaggccggacttgtccggatc
catgaaagctgcaccgattcccgccgggagttcggcgcatattcctgggacgacaaggcc
aaggaggacagggtcgtgaaagagaacgaccatgccatggatgatatccgctatttctgt
tacacgatattcgccccgctcatccgctgggcagattggagagccaagtaatgtttgaca
aactgctttcgtggctgcgggagaaggcccggctctggttcggggaggacactcccatca
gcgtcagcgtgtctgcccccatggagagtgccatcaccctctgggcacagatgtacgata
ccggcggcccatggtgtcacggcggcaaagacccgctgcacagtctgggcctgccgcaga
gcattgccgccgagctggcccggctgaccacactggaaatggaatgccttgtctccggca
gtgcccgggcggacagcatcaatgcgctgctcaaaccctttattgcagacctgcgcattc
ccgtggagtacggctgtgcccttggtggggtactgttccggccctatctcgaccctgagg
gccgcatccagattgatgtggtgcagggggattgcttctgtcccacccgctttgatagct
ccggacgtatgaccggggctattttttacgatcatcttgtaaggggtggccgcatctaca
cccggctggaaaaccacgagttttccggcgggaaatataccgtcaccgtcaaggcgttcc
gttccatgacaagcgctgacatcggtgtcgaagttccgctgaccgacgttgcggagtggg
ctgcactggccccgcatacggagttcaccggcgtgagcaggccgctgtggggctatttca
aggctcccaagggcaacgccgctgaccggcattccccgctgggtgtcagcgtgtacgctc
cggcagtggacatcatccgggatgcagatgagcagtatggcgcactgctctgggagtaca
gcggcggccagctggctcttgatgtagaccagaccgccctgcgcccgggctctgacggcg
gttccacgatgcccctgcgggaacagcggctctaccgcaactggatcaatggcagcgtct
ccggtggtcggaacctttacgaggtgtttgcccccaccctgcgggatgagagctatcgca
aagggctggatgccatgctcaagcgcatcgaattccagtgcggccttgcctatggtactt
tgtctgatccgcagaacgttgataagaccgctgaggaaatccgcagcagcaaacagcgca
gctacaccaccgtgaaggacttgcagcgggccctcggcacagcactcaccgatctggtct
atgctgtgaacgtcctgctggatgccgcatggcacagcggtgcgtcggttcctctgccgg
gcgagtgcaatgtaaccttcgatttcgatgattccatcatctcagaccccaaggagcgca
agcagatgttttggggatacgttaccgccgggaagttcccgttctggcggtatctggtgg
agttcgagggatacagcgaggcagacgcaaaggccattgccgccgaagccgatgccgaaa
acaagcagcctgagctgaacttcggcgggggtgcctgatgctggccccggactatctcga
ccacgcacccgaccggctggtgcttttatttcagcaggtcgaggatgatatcctgcggga
cgtggcccggcgcatctccaaaatggaagccctgacccccacggcaaactggcagctgtg
gcggtatgaacagaccgaagccctccggcaggacgtggtaaagaagctggcccgctacac
cggcaggagcgaagccgagatccggcggctcatgcaggaagcggccacccgggccatgga
aaacgaggacgagatctactaccactacggcaaggagcccacacccttttccgagaatgc
caccctgcaggccctgctcaacgctggctatcagcagacggcgggaaccttccacaacct
gaccgccaccacggccaacaccgtcagcggccagtttgaagccgctctcgaccgtgccca
tctcaaggtgagcagcggcgcgttcgactacaagaacgccgtcaagagcgcggtggacag
tctggccgacaccatgaaatacgtcacctaccccaccggccacaccgacacgctggaagt
ggccgcccgccgggcggtgctcactggggtcaaccagaccggtgcaaagctgcaggtggc
ccgggccgatgagatgggagtggagttcttcgagaccacggcccacggcggggcccgccc
ttcccacgctgagtggcagggcaggcagttccaccggggcggcgctgtggactacatggg
caagcattacccggacttcgaggccgccaccggctacggcaccggggccgggctttgcgg
ctggaactgccgtcataccttctttgccatcttccctgagctgggtgcaccgcctgcgtg
gacgcaggagagtttggaagccctcaacgcccgggacatcaagtacaacggcggcagata
cacccggtacgagatcagccagatgcagcgggcccgggaacgcaccgtgcgcaagtacaa
gcgccggtatctggctgaggatgccgccggggccgacaccaccgctagcgcggtgaagct
gaggcaggcccgtcaggatctggccgactttatcagcgccaccggcggcagggccgacag
tgcccgcaccagcgtggcaggctttggcaggagcgagggcagcaaggcaacgtgggcggc
gaagaagcaagagccacgcggcattcttcaaaaactcaatttttctgatagtgtttcaca
gtctgagcgtgaaggcattgaaaaagagctttccgtcattcctcaatggcagcgcgataa
ggctgaaagcatcatcaacaaggtcgtaatgacagagaaagatgccgctggaagcggcta
ttattatccagacaaaacgctttatcttcaccctgagcgcaaaagcggtgatgttattca
cgagtatggccacgcattggagatttccctcgacctgcggcacaactccaaatacatcag
catccgaaaatccgggattgatgttgaagatttttctaaaatcgtgtatgatgacagtac
ctatacacaagcgatttatcttcttcagaacagcaaattcatttctgagtatcagggacg
gctatatgaatctcccacggatggaatttttaaagccggaacgatgcagatcaatgaaga
tatgctgaaggaatatttcagtgaagggtatcgcgctttttatcaggagccctctgccct
gaaagagaaagacccgcagctctatcattttatcgagggattgaaagatgacaaaaagtg
aagtgcttctgcttgatgacccctctgcaatctggaacgaaatgcaaaagaatccggcat
tgcgaacagatggagatgtctggctgcacatgacccgcctgtcagccaagcaagaccgac
agtggtctcgggaagcgtatggcgacccggaagcgtatctgtatatggacttaaacaaaa
agaagtgaggtgtcatcatggaagattttcgtgtcatctaccgcattttgaagtatttgc
agcaaagcatggactttgaggagttcgattgcgctggttttactgccgagcgcttcggta
cgaatccgaaccggtttcaggcacttttgattcagctgcagaaagcaggttacattgagg
gcctgaacatcgtccgctacattcgccagccggagcgcatcgaaccacccatggaacctc
atatcaccttacaggggcttgaatatcttcaggaaaacagtctgatgaaaaaggccgccg
catttgcaaagggtgttaaggaaatcgtccccggcatctgacaaccaaataccgcaagcg
tctttgctcgtttgagcaggggcgcttttttcatgccgttttagctcagatggaagagcg
ccggtctccaaaaccggataccgcaggttcaagccctgcaaacggtgccatgttcccgac
atttgtgtcggaagcaaccatcgcggcgggcagcgcgtaccctgcccgggatccatgcgg
aaggcgaaccgcgttacaaaaccgaacggatccattcgtcaaacattgaccagaaaggag
cactcaacattgaaacgtgaagatgtgagcaaaatcatccccggtatcacgccggaacag
ctggacagcattatgaacctgcacggcgctgacatcacggcaaaggccaatgagatcacg
accctcaaggccgaaaagaccaccctgaccgaacagctgaacactgcaaacggcaaactg
gagggctacgaccccgagtggaaggccaaggcagaacaggccaagactgacgctgccagc
caggtagccgccctcgaaaagggctatgcgctggaacgcaaggccgccgggttgaagttt
tccagcgagagcgcccataaggcattccttgccgaggcaaaggcccagaattttgctatg
aaggacggcgagatcctgggctttgatgattatgtcaagaccttcaaggccgcagacccc
agcgccattctgccggacggcggtatggtacagttttctacctccgcaccgggcggcaac
cgccagcccgcaaacgcacatgaggccgcaaatgctgcattccgcgcagcgttcggccag
aaaggttgattattatggctattgatgcaatcgcccgcaataaggctgaggccctgatcc
gggagcagctggtgaacaccatccagcaggatgtgcccaagagctccatcgtgatgcagc
tgggtacccgccttgccaacatgacctccaaccagaccaagatccccgtgctgtccatgc
tgcctctggcatactgggtcaacggtgacaccggcatgaagaaaaccagcaagcaggaat
gggacaacgtctacatgaccgccgcagagctggctgtcatcgttcctgtgcccgaggccg
ttctggcagattcctcctttgacatcatgggcgaggtacagccccgcgtccgtgaggcca
tgggcgcaaagatcgacaacgccatcctgtttggcggtgaccgtcccaccgagtggacga
ccgacgtgctgacccttgccgcaaagaacaaggtcaccggccccatcgactacaccaagc
tgctgggcaaggatggtctgttctccaaggtcgaagctggcggcttcggcgtggatgccg
tggtgggcgacctgaccgccaaggcagagctgcgcggcctgctggataccaatggccgcc
cgctgttccgctccgatatgcagggtgcaaccacctacgcgctggacggtgcgcccatgt
acttccccgagaacggcggcttcgatgcttccaaggcccagctgatcgcaggcaacttca
agaagctggtgtactccatccgtcaggatgtcaccgtgaagctgctggatcagggcgtga
ttcaggatccctccaccaaggagatcgtctacaatctggcccagcaggatatggtggccc
tgcgcgttgtgatgcgtatgggctgggcactgcccaaccccgccacccgcatgaacgcag
accgctccaaggttccgttcgcattcctgaccgctgcggctgtcgcagcataaggaggcc
cccatgctttactgcacctacgaccagtaccagacagcgggcggtacgctggacgaagcc
gcgttcacgccgctgtgcttccgggcctcgaagctcattgaccgggccacctttggccgg
gccgaagcccacaccaaaggctgcgccgactgtgccgaagctttggccatggcctgtgcg
tccatcgtgcagagccttgaacgggccgaagcggcacgcgctgccaccggctatgcgccg
ggcgtgaccagcgtcaacaacgacggctttgccgtgacgttctccgacggagcactggcc
gaaaagcaggtcgccgaagcgtacagcattctttccggctgcctggggcacgacccccac
ggcctgctgtatcgggggtgtttctgatgcagtgcagcgttaccgttgtgaacctcatcc
acgacaccgccaccgagatcgaccggcctgtctgccacgtcatccccgggtgcagctggc
gggagaagctggacacctccggcggcgacccccagcggacagtccatgtccggctgcccc
ctgccgccgggtatctgccctatttccagtgggcaaagctcccgcccggggaaaaggcgg
cacactggacgctcaagcggggcggcaagctcatctgcggcgctgtccgcagcctgaccg
aggccgagtatgccgccctcgagaaaacacacatctgctgcacggtggcggcggtctccg
acaaccgggaaccgctgctgccgcattttcatgtagaggggagctgaggaaatgagcaag
cctgtttttgatcagccctacggcctgcgctacaaggtggacggcgttcagatgcagctt
tcctggcggcctgacttcggtgccgaaaagactgctgccctgcaaaaagcgcagtatgcc
atggcacaggaagcggcccggctcatcgacagttatgttccgctggacaccggcacactg
aaaaacagcgtacagaccgcttccaagtatgacgagggccttttggtgtacaacactccc
tacgcccgcaagcagtattacctgcacgccgagggcagcgatctgcgtaccttcatgggc
aacaaagaacgtgggcaggaagcagacaagtacaaaggtctgcgcggctcctactggggc
cagcgggcacttgcagacatgggagagcatctggccctttatgcgacccgtgccgttacc
atgttctggggagggatgggccacttatgagcgagaaagccaccatcacggccatgcggg
agtggctcaagacctgccctctcatcgccgaagaacagaccgagaacggggcagcattcc
gtatctctgggctttccccggagccggtggccgagttttccattgaggattcccccacag
acccggtgctgaccacttatttctccggcaggaacatggccaaaagctatgtatttctga
gccgccgggaatacagcgaggcccagagcacccagattgccaacagcggcttttttgagc
agctggccgactgggtgcttgcccagaatgaccggcatgacctgccccagctggaagccc
caaagcagcccctcagcgtatcggtcaccgcatcgggctatatcgttaccagcagcgccg
gaagctgcaaaatgcagatgcaactccggctcgtttattaccaaccgaaaggagtttcaa
catgactgttactgaagctgttaccgcctccggcatcacccccagcgccgactacaaggg
catcgaaaacaccgatgactttgtgctggccatctgcaccgaggccagcaagaaggatgc
tgttaaggattggaccgtctgtgccgaccatgtgcgggagcacagcggcgcactgaacgc
ttccacctctgacaatacctacatccgcaccggccccgttaccaccaagggcagcgttca
gcgcactctcgccatcaacggcgaccgttgcaagggcgatgcgttccaggacttcattct
gggccacgagatgatctatggtttcggccagagcgtcatcctgccctacgtctatttctc
cctgcgcaccggcaagggcgagaagggcgaagccgcattcatcgtcaccagcgacgtggg
cggctctgccggcgcaatcgccacctttgcctgcgatgtaaagggcatcggcacccctgc
caagttcgactattctaccgctgcggcaggctgatcctgcccgtagctctgtgccctcat
cctgaccggcgagggcttttttgataggagacgaccatgaagatctttgataaggaattt
gcgttttccagcctgaacgccaacgatatcgagcggctggagcaggcaaaggcaaagctg
gaaaaggccgaggaggccgagcgtcagcgtgcacagcagacccctaacatgagttatgct
gagggtatccgcggccagtgccgcatcgtggaagcgtttgtcgatgatgtgctgggcaaa
gggtctgcggcagctctggggctggacggcaatgacctgggcaaggccctgaccgtgatg
accgaactgacccgggctgccaatcaggaaaagcagaagtttgaccccagccttctggct
cctcagctgaaccgtgagcagcggcgcaaggcaaagcgccgccgtcatcatggctgacat
cctgctggaaccactgcccaccgagtgggagggccgcgccatcgacccggacttccggcc
catggtctggctgtcgaaccagtaccagcgcaagcgggagaaaaaggacaccctttcctt
tgcgcaggaagcgttccaacgcttctaccgggagccgatccctccccagctggccccgga
ggcctatgaaagtttactgcgcttttaccacggggccgacccgcccggacgttccggcgg
caaaggcagcggttccggtgagcttgccatggattttgcctgtgacgcagactatctgac
cgcagcttttcagcaggcttaccacatcaaccttacggcagagcgcatccactggtggcg
gtttctggctctgctgcgggggctgccggaggaaaccaccatggcgaagatcatgtcctg
gcgcacgatggacacctccggcatggagggcaggcagcgccagcagtacgaggacctgaa
ggagacctttgccctgcccaaagaactgcggcacatccggacggcagtcacggtggccga
ccacaatgccgccttcctgcagcggctcagacatggcgatgatgaggaggtgagcgcccc
caatggctgatttcagtattacgggtgatgtccggctgaacagcgacccggcagagcaga
gcgtcaataaatggacggtagccgccgggcagatgatcgccgatttcgctaagaaagccg
ccgatgccctgatgagcgtggtgaagagcggtctgtcctacaaccgagacatggagagct
acctcaccaatttcaaggtcatgctgggtgacgaacagcttgccgccgaaaagctggaag
agatccgcaaaatggcagcatccacacccttcaccctgtctgatctgactgagggaaccc
agaccctgctgcaattcggcattgcggcagacgacaccaccaacgtgctgcagatgctgg
gcgacatttctctgggcaacgcagacaagatgcagacccttgtccgggcctatggcaaga
tgtccagcgcccagaaggtcacgctggaaaacgtgaacatgatgatcgacgcgggtttca
acccgctcaatcagatctgcgaggccaccggcgaatccatggccgacctgtacaagcgca
tctcggacggcaaggtgggctttgaggaattgcaggccgctgtggaagccgccaccagtc
agggcgggcagttctacaacggtatgctggaagccagccagaccttcagcgggcggctgt
ctaccctgcaggacaacgtggctgcccttaccggcaaactgactgacggcctgttctcgg
ctctcggcgacctcatcgtcaaggccaacgagctggtggtctccatcacggaggatgacc
agaagctggccaaactgaaagacaccattggtctggtcatcaccgttgtcacctctgtcg
gcgtggcatttctgacctacaagggctacctgaccgccacctctgccgccactgttgtgc
agacggcagccaccacagcccttgccgccgcacaggatgcggccaaaaatggtgcgaccg
gcctggctatcgcacaggaagtcctaaacaaaacactgaaagccaaccccgtcgggctgg
tggtttctgttctggctgctctggcagcggcccttgtgactgcctaccagacaagcgaga
cctttcggaacatcgtggacggggcctttcaggctgtggcgaacatcgcaaagagctcca
ttggggcggccatcggctggctggacaagctccgttacaagctgaacagcttcctcggga
aagatggttataccggcttttccagctacgatgactacaaagcagacaaggatgcacagg
ccgcagcggccacttccaaagccaaccgggaggcccggcacaaggcagcccaggccgggc
aaggcatcagcaccaagagctggacggaactgcaagaggaggccaaagctgcacaaaaga
ccactgagcaagcggccagtgctgtttccgcatcctcgaaaaaggccagttcttccgcca
aaaaggctgcatctgaggtagtgaactccattacctccaccagcacgcagattgagaacg
gggtcacccgtaccaccgaaacggtccatgagaccctgaaaaacggcacgaaacagcaga
agcagaccgtcaccgaaaccagccgtcagatggtggacggggttctctcggacgttaaaa
ccatcaccaccacggcagcggacggcagccagaaggtcacccagagcatcgaggcagtcc
gggatgtggtatccaccactaaggacacccagaccgccctcgtagacggtgtaaagacca
ccaccgagaccaccacgaaactgctggccgacggttctgaacaggtcgaacagacgatca
ccgccaccggcactgaaatcatcgacggcgtgcagcgcacggtcaagaccgtgaccacca
tcgccgccgacggcacccagaccgtggcaaagaccatcgaggatgccgggccccagtacg
gcagcatgggtgagctgctcacggagcagttccgcaccaagctggacgagggatgggcgc
agatccaggccgacatccagacagatgcgctgggggccatcgagacgctggcaacggccc
tcaaggatggcgacctcgagcagctgggcctgtgggcggcttcctacttctggcaggcct
gcaccaaggaacagcaggcgcagatccagagcgtggccatgggggcgctcaaccagctgg
gcagcgctttgggcggcgtgttcgggaacctcgccaatctggccatgggtctggtggcgc
agttcgtgcccgccgcagccagcgccacagccgggcagactgccctgaacgtggccatgg
atgccaaccccatcctctttgtcatatcccttatcgggatgctggtgggtgccctgctga
acttctccggcaaaaacaaggatgtggccaacgctttccagactgtctgggcgggtgttg
aggactttatgagctacatcttcgagggcctgatgcgcatcgtggcggcgggcatcgagg
gctttgtcatcctcatcaacggcctcatcggcctgtataactccgtggcgtggctctacg
gtggtacgattgattacatctccaatccggcgtgggactacgccaataaaatcgccgcag
accgcaaggcccggcaggaggcgcggaagaaacagcaggaggccatcaacaaccccagca
gctccggcacttctaccaactcccagaaggtcatcgagagcatgaccgacaccagcaaga
ccaccagagcagacggcagcaccgtgaccaccaaggtgctcaccgagaagctgcaggatg
agaccggcaagatcacccagagggtgaccaagaccgtcaccgaggcgggtaccaagctgg
tggacggcgtggagcgctcctacaagaccgtgaccacctatgtggacggggttcagacaa
agttggagcgcagtttggatgacatcgccaagaccaccacaggcacaaaacccggctcca
ccacgccgacggcccccaccccggacaaagacctgaccgacgctgtggaggccaacaccg
aggccctgctggccgcaaacagcaagctggccgagatggtgcggcaggccaacagccttg
tcctcagtgacaacatggccatcagccggtctgtggccgcatccggcacggcacaggtgg
ccgcagccgccaacaactaccaccgggagggtgacaccaacatcatccaaaatatctact
ccaaggcccagacggcggcagacctccagcgggaagcacgctgggaagccgaccgggcca
aggcccagaaacgatgaaaggagggctccacaatgccattcagaaaagaccatttgcagc
tggtcacggatgccggggccactctcgacatcgggtgggcttacggcacgccctactccc
tcgaccccatcaatggcgtagacgtggacgtgcagaccgcacagggcgtgaaccaggtgg
gcgtgagcgtggagtgccagagcgtggccggggtgagccgtgagctcatcatccactgcc
acagctcccacggcgatgcggatgcggaattactgctggaaaagctgccctatttcacca
gcggcacaatgtatttcgaggataaattcttctgtcgtttcgtgctttccaagaccccct
acacaaagagcatccacccctacccggtgttggccttcatgctcttctgcccgaaaccct
tctggtacgacctgaccgcccagagcttctgcatcaacggctttgtgcccagcttcaggc
tgcccatcaactacagcacaccccaccgtttcggcgtgcgcacctccgtcggctggctga
acgcggtcaaccccggggcactggcagtgcccttcacggccaccctcaagagcgacggcg
ctgtggtcaaccccaccgtgctgaacatcgtcaccggccagagcatccgcatcctgacca
ccctgacccccgggcaggtcatcgagatctaccgcaccaccaccgacaagctggctgtca
agcggacagaggacggcacggaggagaacatcttctccctgctggatgaggacagcgact
tgctggagctggccccgggcgacaacttactcaaagccaccgccgacagcggcgagacca
gcctgcaggtgacggtgcgcttttatcccatggtttcgggcatcctgccggaggtgatct
cgtgacgctggacgtattggacgagctgaccctcgcccggctgggccgggtggaggtgtg
ggtgagcctttactgggacgagccctacaacaccgaggggagcatgacgctggaagtgcg
gcccaccgaggagaacctcgctcttctccgggagggccgctggctgcgccgcaatgacag
cgatgtgcccatgcgcatctgccaccggagcaacgagaatcaggacagcaacttagtggt
caccggcttcccggggacgtggatcttcaccaagcgggccggtaccagcatcgtgaagaa
cgagaacgcggaacaggccatgcgcagactggtcagcgcaatgcagccatggcccaagct
ggagctgggtgctgctgtgggcttcgacaccacctacaccgcccagacctccggcggcag
catcatggactacctgatgaccatcggcgcggcttgtgatctgggcttccgggtgcggct
cagtggtaaaaacgaccagaaaaaactaacgttcgaggtctatcggcccaccgccgacct
caacaacaggttcagtaccaagtggggctccctgcagcaggctgcgtgggcctttggcga
cagcgactacgccaacgttgctgtggtgcagggcgcaggcgagggcgagaaccgggccac
cgtgaccgtgggcctgacggatgccaccggtgcagaccggcgggagctgtatgtggatgc
ccgggacgtgcagccggacgaggaaaagggcgagaccaccaaaagccaagcctacctcga
gcggctcatggcccgaggcacgaataaactgctggaacagctccgcaccggaagcatcga
gctgaccatcgatgccgaagggctctcccccggggatgtggcctactgcaccatcccgga
gctgggctacaaggccaccgtccgggtggccgatgtcatcacccaaagccagagcgacag
caccacccgcaccgtgcggctgggtacgccggtctggcgcaagctgtaaggagatgatct
tttgagcaaaatcgttttatatcccgccaacggctacgacttcgatgccgcagacgtagc
ggcctaccttgcgggcctcaccagcggcgtgttcagctccgctgaggatttcccggtgac
agccgcaggcgggctgaaggtcaccgtgggcatgggccgtggctgggtgcaccccagccg
cttcactggctactccatcaccaagcgggaggccgacaccctgaccatgccgctggccga
cccgtctctcccccgcatcgaccgcatcgtcatgcgctatgatgccggtgccagagccgc
cagcctgcatgtgttgcagggcacggcatccagcactcccacggccccggccatctctcg
caccgagctgatctacgacctctgtcttgccgagatcacccgcccggcaggctccaccgc
cgtcaccaccggccagatcaccgacacccggctggacgagaagctctgcggcatcgtgcg
ggacggtgtgaccggcatccccaccgacgagctgctggccgctgcccgggagcgcatcgc
cacgctggaggagaacgccagcaacagtgctgccgccgccaaggacagcgcggaggcagc
caagagcagcgagaccaagtccgccgccagcgagaagaacgccaaggacagcgagaccaa
cgcccagcgggccctgcaggacacggagacgaaacacaccgccgccttgaaggacatcgc
acaggcccgcaccgcggccctgaacgacgtggcagcttccaccaaaacggccaccgctgc
ggcaaacattgccacccagcaggccaccgccgctgcggggagcgcttccaccgccgccac
taaggccggggaggcatctaccagcgcgggagcggcatccaccagccgtcaggcagcgga
aaaggcccagaaagccgcagaggatgccgcagcgctggctggaacgcgggcaggtaccga
taagaccctgcgcgtagaggatgcaccggcggatgcggcggcggtaagaaagctgatcga
agaatcccttgccgcccagcgggaagaggactacaagagagtcaggtactgggccagcaa
cgaccccaccagcccggcaagctttatcggcggcacatgggagcgcgtcgaaggtgagtt
tatcatgggcgcttccagtgcctaccctgtgggtaccaccggcggcagcgccacccacac
ccagactactgccgaaatgccgagccacaaccatagcgggtctactggcagtgcaggcgg
ccacagccacagtgcatccaccggctccgcaggaagccacagccatagcggtacgaccga
ttgggcgggttcgcatagccataatgtgaatgctgagtataagagtggcggcgatgatgg
cgaatcgtaccgtattaggaactatggagcttcctgggctaattataaatttacaaccag
ttctgatggttcccacacccacagcttcagcacgaacagcgcaggcgggcacagccactc
tgtgagcatcggagacgctggcgctcacactcataccgtgagcatcggcagcaccggcag
cgggcaggcaatgagcgtcctgaacccttactatgccctgtacatctgggtgcgggtgga
tgatgccgcatgaaaggagtaactatgaaaacaattgatgagtccggcacaatgcttaca
acagagccggatctggaagcgggctatctggtggaagatgtggaagtcgttcaccatgat
gccgtagagggcacagctccgcagtggcacagagagaccgcaaagctgccggacggctct
ctcgccatctactaccgggatggtaaagagattggccgggacatggtaaagatcatcgat
gtgcccggtgttgaccctcagcccgcctgggatgaggaagtgccggtgatgcggtacatc
cgctacaccgccgaagagctggctgcacaggctgaagccaagaaaaaggcagaagaagcc
gctgccgccgaagcgaagaaaaaggcagagctggaaaccgtgccgggccgcatggacgct
ctggaagcggcaaacaacgaccttgtgcttatgatggccgatttgattggaggttaaaac
tatgaaaacgctgaacaacctgaaactccgcatcatggtgcgggcattccgcatccggct
gaacaacggcgaagcctttgaggcaatcgcagcggattaccctgccctgaccgctgacga
cctggaagctatccatgtccagctgaccgagaaggaggcgcagagcaatgcccagaacca
tacttgacgtttcccgctggcagggccgcattgactgggacaaggtcaaggcaagcggcc
ttgtctccggcgtgatgatccgggccatgggcaacagcaaagagggcaagcccagcaaac
cctacatcgaccccttctttgcccgcaactacgccgagtgcacccgactgggcatcccgg
tgggcgtgtacggctacttcaaggcaaccaccaaggcacaggccgacaaggagctggccc
tgttcaagaaggcactgggcggcagaacgttccagctgccggtggccgtggacatcgagg
acaagctgcaggaggccctgagcaaggccaccctgactgacatcgtggcccactgcctga
gcgtggtggagagctggggcgtgtacgccatgctctacaccggcctgaacttcgggcaga
ccaacctttacatgggcggcgcggccctcaagccctacgacgtatggctggcagcctatc
gcaccaagaagcccgcccccggctggccctttgggatgtggcagtacaccagcagcggca
agatccccggcatcgccaagggcgcagacctgagcgtggcctacaaggactacgctgcca
tcatccagcgggccgggctggggcaggtcagggggtgagaccgatggcaagttatctgat
ttcagatgcaccatacgcaccctggctctcagaggttctagctacactggaagagcacaa
gatcgaccgtatcgccatagcagcgcctctggcagacggtgaagtgttcacggggtacta
caacatgaatacccaagacaaggccctgctggcatccaatatccaagcagatgccgttct
ggatgcggtgtgtcacaacggacagcgcatccagcaggcgtgggaagatgacgaggaggg
gtgagaccgatgtggcagtttatcacggagtattgggccgggtggctctgtgctctgatc
ggcggcgcgatccttgccgccatccccaagatcaaggccctgtgggacgcggtgctggcc
ctgctgcacgaccgcatctataccgagtgctaccgttttatggagctggggtacatcacc
cgcgacggcctgcgcaacctgaattacctctacaagacctatcatgtgatgggcggcaac
ggcaccggcacggaattgtacaagagagcctgcgctttacccatccacgactgaagaaag
gaactgacattatgaacgcacacatcactgagaacaacacccccgccatccccgccgcga
ccatcgcccgcactgttgtgctggcactggccctcgtcaatcagctgctgagtgcagcag
gcaagccggtgctgcccatcgacagcgccagcgtggagcaatgggtgaccgctggcctga
ccaccgctgccgccatctgggcatggtgggagaataacagctttactcccgaggccatcc
gcgccgatgagttgctggatcagatgcaggggaagatcaagtaagagtacatagcagcag
ccccggggagcctgatggttcctcggggctgttttcttttggcatatttcggcatattcc
gacgcattccgcattatccggcacattctgacattttccggttaaagttggatag
>Lugh_in_4543
tgggcgcgggtggattacgcaagccgcgcatctaaaaaagccccgcaggggcttttttcc
ccgccggactgttcggcgggtcgatgctgttcgaatccacccgcctagcctccgggaagg
ttattacaaaacagaaactccagtacccggttcggatactggagttcttggtgggcgcgg
gtggattcgaacaaccacggctttgttccacccaagcctttggattttaaaaagttagaa
accatgcggattttcagacacccaaaatggaacacgaaaccttttcggcccggacgcaac
gttaaaagtgggttgcaaagtgggttattcctcggtgtccggggcgtactcggccagcac
tacggagatggtctgcgcagtggcaacatcacggcccgtgacatcatgtgcgtaccagcc
gaaggtatccatactgcggctgtggccgaccatgcggcgcagctgagcgggtgacaccgc
atccgcaaccatgctgacaaaggtgtgccgcagttcgtacaggctgatgggtgggtcgat
accgttgcagcactgatagaacctccaatagttatacaggctctgctggttggacagcag
aaacagcggatcgtcattcgtcagcggtcgctcctcttccatcgtgcgctgccggagctg
ggcatggatctcgttcacggccagagggtgcagtaccaccgtccggatggcattctcatt
tttgccgctggtctcctcgttctggcggttgatggcccggccaatgtggagccggtctcc
gtccagatcgcctacacgcaggcccagcagttctccggggcgcaggccggtcattacggc
cagacggtaggcgtgcacgttctcgtccggctccacttttccacgaaccacacgggtatc
ggtggagagcagcacccgcaggctgtccggctgcagaatcttccgccccttctggcgagc
acccttcggaacggtcaggttttcatcctctggccgcagggtcgtgtacttatgctggcg
cgcccacttgacaaaggatacctccacgcctcggatgccctgcagcgtcttacgggaaag
attgccccggctctggcgcttgctgttcggattcagacagccctctttatacgctcggtt
cagtacgtcctgcagcattcctgtgctcaggtcgccaatctgccgggcaccgatcactgg
caggatgtagttctgcccgaacttttccacctgctcaatgtaactggtgcctgccgtagc
cttgacagagatcagatactcagcccacacctcagagcagcgctttgtggtattgcagat
tccgtcatccagccatgcgtctgccttccggttggcttcccgctgaccggtgcggcccgg
ctttgcactggtgaacgtcctgcgctggccgtccttctgcaccttgatctgccagcgttt
ctggttcggcagccactgggcggtattggttcttcgtcccataaaaatacacctccatgg
gtacactttgacaagcccgcccaaaagaggtataatcgcagtgtcgagtgtgcgatgccc
tcttctgggtgagccgcttcttttaactccttcggtgttccagcaccgggggagtttttg
ttttattcagattccatgttatctttctcggccagtgaagaaagttcctcgctcacctcg
acaaactcagtccgctgagcattgctcatgtacggcagatatggctcaaatgccttacta
tacttttctgcccagttcttcttggcttttcccgttttcaagctctcgatctttgcgctg
tacttatctgcaacgcgatggataatctcgcttacagctccatcccggaacgaaaggctc
cgatactttgcaaagtctgcggtcgtccccactggcacgccgtactgtttacactcttcc
agttgttgcaaacgtccaacacaaaaatcgtatcgttcaaaaaatacagctggttccgta
gttgtctgaaggatttttgcgctttcctgcgcctgcttcaaaaattgaggggccagcatt
ctggcatctgcacgggagttaatagggaccatttttcccatccattccggcttcggggtg
tactgcgcttcatctgtaagatctggcccatcgtccaattttgaatctgagggctccgcc
ttagattcacagctctctccggagcgcgtggacttattaaacagcataaaaaccagaaca
gccagaaagaacggcaacataaacagaagaaactcggccagaaaaaacgctccgccaagc
tcttggccttccaatcctgcaataccaaaaagcggcaggatcgcaccgattatgattgca
gcgcgcagctgacctttggataatgcggttctactccagtcttcctgtgtacttccggga
gcctgtatcgactttcggccagaacctatgcctttgactgccgcatcaatgccattgttc
agccaccgcatctctttgcttgtgctatgtttgcggagccattccttccgggcataaggt
gactttgccatgatgcttcctcctgtttttatatatcccggcaaagcccgacggccttgc
cttcgattacaacgtcgttcatgtcctcccggctgaggatgatgctgttgaaagccggat
tctccggcctcagttcaatgaagttctcgtgcagatagacatgtttcagggttgcctctt
ctccaatgcgcacagcagcgatctcgccgttttctacctccggctgcttccggatggcca
ccagatcaccatcgtgtatccggggctccatgctgtcgcccttgcaggtcagtgtaaagg
tggaacgccacttggacggcacacagactatgcgctccacgttctgttccgccgtgatcg
gcgtaccgcaggcgatccggcccaccaatgggaccatgtccatctccggcatgggctgga
agccgggaggaatcgtctctgcatcccttttggcctgcagccgtagtgcttctttgacgt
ttcctgccttttccagaatgtcctggtcaatttcattcaccacatccaaggtatgttcat
caatgcgattgttgctcttccctagcatatagtcaatggacgtattataaaaattggcca
gatcgatcaatgtctcggaattcggttgccggacacctttctcgtagttgacatacgtcg
tgtaaggcatcccgagctgttctgctgcctgcttcatgctgatgccgcgttcttttcgga
gttcagggattcggttcataatcgttacctccttcttccctatgtatattatattacacg
ttttgagtaaatagtcaaccaaaatacccgaattgggcagtattcacaaaaaatcactgt
tcaatttgggtattattttactttacatttactcgtttcgggtatatcataattgcagtt
actcaaagcgagtaacaagttacacgaaaggagttctttgaattgctctatccgaacatc
aacgcagaacgaagccgtcgcaaactgactattgaggagtttgcaaaggcgttgggtgtc
acccgcaagaccgtttacaactggatggttcacggcaacatcccccaatccaagctggaa
aaaatggcagaaatgttcgactgctccattgattatctgctccagcgcagcatctgacaa
caaggaggtttgacctatggcaaagaaaccgtttctgaagctccgccgcctgtacgaaga
tcaggggctgctgcaaaaagagctcagcgagctgtccgacatcccactggacaccctcaa
gggccgcctcaatgccccggaggacaaggggcgctggaaggcctgcgagatcgttaagat
ctgcaaggtgctacacattccgcaggagcagatcggggcgtatttcttcccggcaatcgc
aaaggaggaaaagaccgcatgaaaccttatacccttgcatccgagcgggccgcagcgccc
actggatgcgcgtacatcgcaccgctgttttggaacaagtggttccgttgggacggtagt
caggcatctggctgctaccagctgggcggacaaatcaaggatgaaagccacaccgggctg
cagatttttgctgatggcgaatggcacccggtcatcggatgggcattggacgactgcaga
cccgcagtcaattgtcttcaggaggtaggagcatgaatatcagcccgaacgctcagttaa
aaatccagctggggaaggatgggaaccccaagatttatgcctgcggtacagagatggaac
agaaagccctttgcgccgctctgattgccgggatttgcatagatcaaagaaatccggaag
cattgctcagcatagtgactactgccgcagacctcatggacagaatggaggaatctccca
atgaagattaaatcccgcgtctggtactggctggctgctgccagcggtgctgtaagtctg
ctgtacggcatgggcatcgagggcggtgcacagctgggcagctccatctctgacagccag
ttcgtcacggccctgtgcctggttctggcagcggtagcgttcctgcggctgggctttgcc
gcccaggatcgtgagcagaacgcccgccgctatggccgcgttgaccgcacccacgcccgc
accgaagagccggactaccggcagaaccggaggggcgcatgaaaagcaaatgagcccgcc
cgtgctggtaacacggacgagcccaaagggtgatggaattcacaagccccatcacccttg
atgatatcacatcagaaaggattttacaaatgaaaggtattttagccgagccggtcaagg
ctccggtgatcgcatccctgcccgacagcctgtgggccattgagaaccggctgggaactc
cctgcgagatgatcgtgatgccccgcaccccggcggtgctgttcgtgggccggtacgatg
gtcccatccagcccgccagtctgctcaaccggaagtaccggggccgccagctttacgggc
ccatcctctgctacggatggaagggcaacaacatccagcccatgaacaaagatgtacaga
ccgagatgctggaccgcctgaagggcacggaggtgagggtatgagtatcatcagccagaa
cagcaacgatgtttactacgcctatacccgtgggcgcttctggcgctgggacgaatccgc
acgggtctggaaggaaagccatctgctggcacagaagttcgacaaggccaaggccgctga
aaagcatctgaccccggaagcgtttctgaccagcgacgagttcattcccatggacgacta
cgagctccccgagcagatgctgacggccctcagggatgccaagccctgcaagaacgcacc
cattgacccggtagaggaggagtcggcccctgccgcatcggcgggcggttcttctgtatc
aacagctggtgccatgcaggacaagcccctaaccaccgtgccggatgcgatgcgcccggc
gtttgattattccggcctgaccgaccagaccgtggaggacctgcacttcgctgaggacga
gtaccaccacggcaagcagatggccgaacgcggccttgtgcacatgggcaatgccattgc
cgctgcccatgatgcgctgtgcggcaccgttgtcgcacaatgcgacaacggtaagttcgc
caaaaaagaagataccttccgggcgtggtgcgtgtccatcggcatcaccaaggataccgc
ttaccggctgttgcaggtctcggcactactgaacggaagcagcccccgccagcagaagat
cctgaaggagctgtctcccactctgctgtatgccgtggcaaagcccagcgccccggcaga
gctggtggagcaggttaagagtggtgacatcaccaccaacaagcagtatcaggaagccct
tgcccagatcaaagccgagaaagagcgcgctgatgctgccgagactgagcgggacaagct
gctgggtgcccagaatcgggctgcttgggcggaaagccacatccaagatgtcgaagccca
gcgggatgccgcccttgcggatgttcagggcctgaccgagcagaacgccaagctccagca
gagctaccacgatgcagacgagagccgcattgcggccaacctccagcgccagaaagccga
agctgaacgcgacagggccgaagcccgcgctaaggacgcggagaaccagcttgctggttc
ccggcaggtggccgaagcggccaagctccggggcgacaagctcaaggcagagaatgatgc
actcaagaagcagcccatcaccacggtggtggacaaggaagaggtggagcgtcaggccag
ggaaatggccgccgagatgaccgccgacctgcgggcacagctggaacaggccgcttccgg
cagtgaacaggatgcccacagctcctatgacaacgtgctgctggccgaccgctctttcca
gaacatcggcaaaatggtggttccgtccctccgcaggcttccgcccgaacagcgggagca
gctgaccaatatgctcattcacacactcggacagatccaaggggaggtatccagatgtct
gtaaccatcacggcccttgaggccgaaaacgtcaagcgcatcaaggccgttgcgctcact
cctgcccccaccgggctcaccctcgtgggcggcaacaacaatcagggcaagaccagcgtg
ctggatgcccttgcctgggcgctgggcggcgaccgcttccgccccaatgccgcacagcgg
gacggggccgtggctcccgcccatctcaaggtcaccctttccaacggcgtggtggtggag
cgcaagggcaaaaacagcaccctgaccgttaccgaccccaccgggcggcgcagcggccag
cagctgctcaacgcctttatcgagccgctggcccttgacctgccccgctttatggaggca
tccgacaaggagaaagcggacatcctgctccgcatcatcggcatcggcagcgagctgcac
gtccgggatctggagatcaagtccctgtacgacaagcgcaccttcaccggccagctggcc
cagcagaaaaagcactttgccgaggagctgatttcctaccccgatgccccggaagaaccg
gtcagcgcctccgacctcatccgccagcagcaggagatcctggcccgcaacggcgagaac
cagcgcaagcggcagaacatcgaccttctcgaaggcaaggcccgcacgctggccgaccgc
cgcgttcagctggaacagacccttgcacagctggtgaaggagcagaccgaagtaaacgaa
tcgctttgcacggcccggaaatctgccgagaacctgcaggacgaatccaccgccgaactg
gaagcctccatccggagcatcgaggagaccaaccagaaggtgcgggccaatctggaaaag
gcccgggccgaggacgaggccgcccagtatgccagcgacttcgacaagctcaccgaagcc
atcacccagaagcgggccgaccgcatggccctgctgaacggtgctgacctgcccctgccg
gagctgagcgtggaggacggtgcccttacttataaaggaaagcactggcgggatatgtcc
ggcagcgatcagctgcgggtagccgccgccatcgtccgccgcctgaacccggactgtggt
tttgtgctgctggacaagctggagcagatggacatgaccaccctgaccgagtttggccgc
tggctggaagcagagcacctgcaggccatcgccacccgggtctccaccggcagcgagtgc
cagatcatcattgaggacggcatggtaaaggatgccgagccgcctgtcaccgaaaagccc
cagcccagaagctggacgaaaggagcattctaaatgagcaagtatgccatcaccgccggg
gtgcaggattccccggtcaagaccgtgctgtatggccccgagggcatcggcaagagcacc
tttgcctcccacttccccgacccggtgttcatcgacactgagggcggcaccaagcggctg
aacatcaagcgtctgccccagcccaccagctgggccatgctgctggacgaagtagccgag
gtacgcaggggaaatatcccctgcggcacgctggtcatcgacaccgccgactgggccgaa
cggctggccattgatgccgtctgcgccaaggccaaggtagacgggctggagggctttggc
tacggcaagggctacacctacctgaaagaggagttcggcaagctgctggacgcgctggaa
gaggtgctgaacaccggacacaatgttctggtccttgcccacgcggccattaccaagttt
gagcagccggacgctgctggctcctacgaccgctggaccatgaagaccaccaagcaggta
gagccgctgatccgggagtggtgcgatatgctgctctttgtcaattatcagaccgtggtg
gaaaagagcagcagtgcccccaatgcaaaaaacaaggtcaccggcggccgccgggtcatg
tacaccacccatcacccctgctgggatgccaagaaccgcttcggtctgcccgacgagatg
ccttttgattacgccggcatcgccgcctgcatccccggcaccgcacctgcgcccgcaccg
aagccgaggccggaaccgcacccccagccggaagccgacatcctgcccgcgcccgccccg
cagccggaaccgcccgccgagacggtgcccaaagcactgctgaccccggagcttgtggcg
ctgggagtcccggagaagctggctcccctgatgagcgccaacaacgtcacacccgaggag
ctgcaggccgtggtgggcaagcggggctatttccccgaggatatgcccattaaggattac
ccggctgatttcgtagagggctgtctggtggccgcatggccccaggtgctccagatggtg
ctggacagccgtgacctgccgttttgacaattgaaaggagaacttacttatgaatgacat
gaacaccgaccgcgccctgagctgggacgacgaatttaccaacgagcagcaggaattcgt
gctcctgcccgagggcgattatgcctttgaggtcatcggcatggaacgagcccgctttga
gggcagcgccaagctgccgccctgctccatggcaaagctgaccctgaagatcttcggcgg
ggccaagggtgacaccaccgtcactgaccggctctacctccacaccaagacccagggcct
gctgggtgctttctttgagagcatcggccagtgcaagcgcggtgagaccttccgcccccg
ctggaacgaggtggtgggtgcccggggctggtgcaagctgggcatccgggaatacaccaa
gcagagcggccccaacgcaggtaagaccggccagagcaatgaggtcacccgcttcctgcc
gccgccggaacccaaggccgcacccgctcagggctggacacagggggcattctgatggcg
aacatccaagccctgcgtccctatcagcaggccgcccgggacagcatccacgcccagtgg
gagcagggccgtctgcgcacgctgctggtgctgcccaccggcaccggcaagaccatcgtg
ttcgcctccgttgccgccgatcaggtgcgtgccggggaccgggtacttatcctggcccac
cggggcgagctactggaacaggcagcagacaagctccagcgttccaccggccttgtcagc
gccgtggaaaaggcagaatccacctgcctgaacagctggttccgggtggtggtgggcagc
gtgcagaccctgcagcgctccgcccggctggaacgctttccccgggactacttcggaacc
atcatcattgacgaggcccaccacgccatcaccgacggctaccgccgcatcctggactac
ttcgagggtgcaaaagtgctgggtgtgaccgccacccctgaccgcggcgacatgcggaac
ctgggcgaggtgttcgacagcctggcctatgagtacaagctgaccgatgccatcaaagag
ggctatctgtgcaagatcatggcccagaccattcccctgcagctggacatctccgaagtt
ggcttcaccagcggtgactattcgctggggcagctgggcacggcgctggacccatatctg
gagcagatcgccgccgagatggtgcagcggtgcaggggccgcaagacggtggtgttcctg
cccctcatcaaaaccagccagaagttccgggatctgctcaacgccaaggggttccaggcc
gccgaggtcaacggccagagcgccaaccgcaaggaagtgctggccgacttcgatgcaggg
aagtacaacgtgctctgcaattccatgctgctcaccgagggctgggactgccccagcgtg
gactgcgtggtggtgctgcggcccaccaaagtgcgcagcctgtacagccagatggtgggg
cgcggcacacgtctggccgagggcaagaccgacctgctactccttgactttctgtggatg
accgacaagcacgagctctgccgcccggcggacctcgtgtgcgaggacagggccgtggcc
cggcagatgaccgaaaatctggcagcgaccggtgtacccaaggacatcgaggaagccgcc
gcccaggcctgcgaggacgtggtggcccagcgggaagaggctcttgcaaaacagctggcc
gaacagcgccgcaaaaaggcaaagctggtggacccgctccaatacgaaatgagcattcag
gccgaggatctgtccggctatgtgccgacctttggctgggaagccgggccgcccaccgaa
cagcagaccaccgccctcgaaaagctgggcattctgccggatgcggtggaatcggcaggc
aaggccagccttttgctggatcggctgcacaagcgccgggacgaaggcctcaccacaccc
aaacagatccgctgtctggaaaaatacggcttccagcatgtgggcacatggagttttgag
caggccaaacacatgatcgaccgcattgcggcccagggctggcggggtgtgcccaagggt
gttaccccaagcacctatacgccgccagccccgcctgaaacacccgcatgggatgtatgg
taacgcagatgaatgatgagatcgaactcaaagaagcattggacttcatttccccggcct
ccctgacttatgaggagtggacgatggtgggcatgggcctcaaggaagcgggcctgcccg
tcaccgtctgggaagcatggagcgcccgggacgggggccgctaccacaagggtgagtgtg
cccggaagtgggagagctttcacggcagcacaaagcctgtcaccgagagcagcattttcc
agctggcctacagccacggatggagcggccccgcgggccacgcgctggactggggcgacg
agctcaccaccggctcctccagaacggaggggcagctggtagacccccgttgggtggaat
cccatgacctggctctgcctgagcagtgggacccagttgaccagctcaggcgctacctgc
aggccctttttgagcaggacgagcacgtggcctatgtgaccgagagcttcatggccgacg
accgccgccgccccaccagaggctgctgggaccgcaccgcaggccagctcatcgcagagc
tggacacctgcggcggggacatcggcaaggtggtgggcgactgcgaccccgaggtgggcg
cgtggatctgcttcaacccggtggacggaacgggccgcaaggatgccaatatcaccgcct
accgctacgctctggtggaatgcgacaacatggatctgggcagacagcaggccatcatca
agcagctggagctgccctgtgccgccctggtctactccggcggcaagagcgtccacgcca
tcgtcaaggtagatgccccggattacaccgaataccgcaagcgggtggattacctctatg
ccgcctgccagaagaatggtctgaccctcgaccagcagaaccgcaaccccagccgtcttt
cccggatgcccggcatcctgcgcggcagtcagcggcagaccctgctggagaccaacatcg
gcaaaagctgctgggacgagtggtggggctggctggaagccgagaccgatgagctgcctg
aaaccgaaagtctggctgacgactgggacgacctgccgccgctggccgatgccctcatca
ccggggtgctgcgcaagggtcacaagatgctgctggcaggccccagcaaggcgggcaaga
gcttcgccctcattgagctgtgcatcgccattgccgagggcacgccctggctgggccgct
tttcctgtgcccagggcaaggtgctgtacatcaacctcgagctggaccgggcctcctgcc
tgcaccgcttcaaggatgtgtatactgccctcggcctgcccccgcagaacctgcggaaca
ttgacatctggaacctgcgcggtgcctccgtccccatggacaagctggcccctaagctca
ttcgccgggccgggaaaaaaggttacaccgccgtcatcctcgaccccatctacaaggtca
tcaccggcgacgagaacagcgccgaccagatggcaaagttctgcaaccagttcgaccttg
tctgccgtgcgctggactgtgccgtgatctactgccaccaccactccaagggtgcccagg
gcggcaagcgcagcatggaccgcgccagcggctccggcgtgtttgcccgtgacccggatg
ccatgctggatatgacagagctcacccccaccgatgccatcttggaacagctccacaaca
aggccgcctgccgtgtgctcaaggccatgctggacaagcgcggccatgccgatgcctacg
gcccggacgatgccctgagcaaaagccggatgctggccattgccaaagaacaccttggca
tggccgatttgcgggccatcgatgcccagctcgcagccgcccagaaaaaagccgacagca
tgaccgcctggcgcattgagggcaccctgcgcgagttcgcccgcttcgaccctgtgaacc
tctggtttgactaccctgtccacaagcccgacaccggcctgctggaggatctgcagccag
acagcgattacaagtcactgggtacccggggcgcatccaagcgctggggcaataaggaca
aagtcagcaaggacaaaaaggccgagctggacaccgcctttgaagcctgcatgatggatg
gcaaggtaacggtctactccatggccgaatatatggggctgaaaccagatactgtacgcc
gtcgtttgaaagcggacggcggcttctggatcgacggcgcagacatcggccgcaaagaac
ccggcagcgcagggtaaattacagcctgcaatattccgctttacacatagtacaaaaatg
gtaaaatagcggctatcacaaatccgcatccgcttacggatttcggaaaatagcggctat
ttttccgaatccgggacggaaaatagcctatatataatatacaaaatccgtccgtgtgtg
atggggtctcccagaggatggggcgaacacagcccccatccctccggggaaccctcccca
tcacgttggccgaacaaaaaagaaagaacgaggtgaaacgaacgtgcaatttttgcccat
tgctcaattcttcctgcccatgaagccgcccaccaccacccacaacgccaaggagctgca
cgcctacatgaagggcggcaagccctgtgccgtgctccacgacagcgccgagctgaaagc
cgcccgggccaagctccacgcttacctggcaccccatgcaccggatcagcccgtgcccgc
cgggaagccagtgcggctggtggtcaagtggtgctttgcccccgagggccgcccggacgg
cagctggcgcacctccaaacctgacaccgacaatctggaaaaggccctcaaggacgagat
gacccgcctgcacttctggcacgatgatgcccaggtgtgcagcgagatcgtggagaagtt
ctggtcggacccctgcggtgtgttcgtgcgtgtggaggtgtggggatgacctacgaagag
aagaaggcctggttgagaaggtatcagcaagcgaagcggctcgaacagctgcggctggat
gagctggacacgctgaagacagacgcttccaacatgacccagtgcctttccgctgtgccg
ggcggcggaggagacggccaaacattgccccgtgcagtagaacgcatcgacgaagcccgg
ggcgcttacaaagcccagtgtgaggaaagcacccgcattcgcaaagaaatcatctttgcg
ctacagcagctggatgatgagcttgacttcacgattctgtaccggagatatatctgtggg
cacaagtgggagctgatcgctgaccggctctccctcgatgtcagttgggtcctccgacga
cacaaaaaagcggtgcaacttctggacacagacccatgacgcactaaaaagcactagttc
aagtgtgctatactctatgctgcaaagcccagcaggaaaggcatccttactcccttcgtg
ctggcggcccgaccggaggtttgttttcctcctcttgatacggttttctccttttgctgc
ttaacagcttttttgcaccggccgggcttttcctgattacaactgccgttctgagcatcc
gctcagggcggcttttttgtaccctgacaacgagagaggtggtgaggatgaccgacaagc
aggcgcggttctgtgaagaatatatgatcgacctgaacgcgacccaggcggccatccgtg
ccggatactccccaaagacggccaacgagcaggcggcacggctgttagcgaatgttagta
tccagaaccgcatcgcacagcttcaggccgagcagagccgccgcaccggcgtgtccgctg
accgggtggtgcgagagctggccaaggtggcgttcgtcaacgcgggcgacctcatcgatg
ctaggacggcttccctgaaaagcgatgccgcaccggacgatctggctgctgtgcagtcgg
tcaaggtcaagaccttcggagaggatggtctggagcaggaggtcaagctggccgacaagc
tgaaagccttggatctgttggggcggcatctgggaatgttcaacggcgtgtccggcgatg
cctctgatcagctggccgaggcccgcaagatcctaggaggagtagacagtgttatcgact
aagcagaaagaatatcttgcttcctgttcacaccggtggaacctgaaagttggggctacc
ggttccggcaagagctggctggactatgccgtggtcattccccagcgccttctggctctg
cggggtgagggcgcagcggtaatgctgggcaacacacagggcaccatcagccggaacgtt
ttggaccccatgcgagagatctggggcgaggcccttgtgggaaccatcagcagcgacaac
actgcccggctgtttggccgccgggtccacattctgggcgcggacagcaaaaaacacgtt
gcccgtattcagggcatgaccatcgagtacggttacggcgatgagatgaccacctgggat
gaagacgtgttccagatgctcaagacccgcctgcgctgtcctcattcccacttcgacggc
acagctaacccggacagtcaggagcattttctcaaaaagttcatcgatgaccccgaggtg
gacatcttctgccagacctccaccatcgacgacaacccctttctcccgcaggagttcgtg
gagcacctgaagcacgagctggccgggactgtctattacgaccgcttcattttgggccac
tggtgcaatgcgtccggtctggtctatcccttcttttcgctctgcgcggatccttacctc
ttccacggcagctcagccggcatcgacggtcaattttatgtgtccatcgactatggcaca
cataacccatgcagcatggggctatgggtcatccatgacggtaaggccctgcgtatccgg
gagagctattttgacagccggaaagaacgtgtgcagcgcaccgatgaggagcactacgcc
gagctggaacggctcacaaaaggctattacattcaggctgtgtgtgtagatccgtctgcc
gcgtcttttatcgagaccatccgacggcacggcaggtatcaggtcatccccgccgacaac
gacgttctgaacgggatccgctgcgtagcttccatgatgcaggccggacttgtccggatc
catgaaagctgcaccgattcccgccgggagttcggcgcatattcctgggacgacaaggcc
aaggaggacagggtcgtgaaagagaacgaccatgccatggatgatatccgctatttctgt
tacacgatattcgccccgctcatccgctgggcagattggagagccaagtaatgtttgaca
aactgctttcgtggctgcgggagaaggcccggctctggttcggggaggacactcccatca
gcgtcagcgtgtctgcccccatggagagtgccatcaccctctgggcacagatgtacgata
ccggcggcccatggtgtcacggcggcaaagacccgctgcacagtctgggcctgccgcaga
gcattgccgccgagctggcccggctgaccacactggaaatggaatgccttgtctccggca
gtgcccgggcggacagcatcaatgcgctgctcaaaccctttattgcagacctgcgcattc
ccgtggagtacggctgtgcccttggtggggtactgttccggccctatctcgaccctgagg
gccgcatccagattgatgtggtgcagggggattgcttctgtcccacccgctttgatagct
ccggacgtatgaccggggctattttttacgatcatcttgtaaggggtggccgcatctaca
cccggctggaaaaccacgagttttccggcgggaaatataccgtcaccgtcaaggcgttcc
gttccatgacaagcgctgacatcggtgtcgaagttccgctgaccgacgttgcggagtggg
ctgcactggccccgcatacggagttcaccggcgtgagcaggccgctgtggggctatttca
aggctcccaagggcaacgccgctgaccggcattccccgctgggtgtcagcgtgtacgctc
cggcagtggacatcatccgggatgcagatgagcagtatggcgcactgctctgggagtaca
gcggcggccagctggctcttgatgtagaccagaccgccctgcgcccgggctctgacggcg
gttccacgatgcccctgcgggaacagcggctctaccgcaactggatcaatggcagcgtct
ccggtggtcggaacctttacgaggtgtttgcccccaccctgcgggatgagagctatcgca
aagggctggatgccatgctcaagcgcatcgaattccagtgcggccttgcctatggtactt
tgtctgatccgcagaacgttgataagaccgctgaggaaatccgcagcagcaaacagcgca
gctacaccaccgtgaaggacttgcagcgggccctcggcacagcactcaccgatctggtct
atgctgtgaacgtcctgctggatgccgcatggcacagcggtgcgtcggttcctctgccgg
gcgagtgcaatgtaaccttcgatttcgatgattccatcatctcagaccccaaggagcgca
agcagatgttttggggatacgttaccgccgggaagttcccgttctggcggtatctggtgg
agttcgagggatacagcgaggcagacgcaaaggccattgccgccgaagccgatgccgaaa
acaagcagcctgagctgaacttcggcgggggtgcctgatgctggccccggactatctcga
ccacgcacccgaccggctggtgcttttatttcagcaggtcgaggatgatatcctgcggga
cgtggcccggcgcatctccaaaatggaagccctgacccccacggcaaactggcagctgtg
gcggtatgaacagaccgaagccctccggcaggacgtggtaaagaagctggcccgctacac
cggcaggagcgaagccgagatccggcggctcatgcaggaagcggccacccgggccatgga
aaacgaggacgagatctactaccactacggcaaggagcccacacccttttccgagaatgc
caccctgcaggccctgctcaacgctggctatcagcagacggcgggaaccttccacaacct
gaccgccaccacggccaacaccgtcagcggccagtttgaagccgctctcgaccgtgccca
tctcaaggtgagcagcggcgcgttcgactacaagaacgccgtcaagagcgcggtggacag
tctggccgacaccatgaaatacgtcacctaccccaccggccacaccgacacgctggaagt
ggccgcccgccgggcggtgctcactggggtcaaccagaccggtgcaaagctgcaggtggc
ccgggccgatgagatgggagtggagttcttcgagaccacggcccacggcggggcccgccc
ttcccacgctgagtggcagggcaggcagttccaccggggcggcgctgtggactacatggg
caagcattacccggacttcgaggccgccaccggctacggcaccggggccgggctttgcgg
ctggaactgccgtcataccttctttgccatcttccctgagctgggtgcaccgcctgcgtg
gacgcaggagagtttggaagccctcaacgcccgggacatcaagtacaacggcggcagata
cacccggtacgagatcagccagatgcagcgggcccgggaacgcaccgtgcgcaagtacaa
gcgccggtatctggctgaggatgccgccggggccgacaccaccgctagcgcggtgaagct
gaggcaggcccgtcaggatctggccgactttatcagcgccaccggcggcagggccgacag
tgcccgcaccagcgtggcaggctttggcaggagcgagggcagcaaggcaacgtgggcggc
gaagaagcaagagccacgcggcattcttcaaaaactcaatttttctgatagtgtttcaca
gtctgagcgtgaaggcattgaaaaagagctttccgtcattcctcaatggcagcgcgataa
ggctgaaagcatcatcaacaaggtcgtaatgacagagaaagatgccgctggaagcggcta
ttattatccagacaaaacgctttatcttcaccctgagcgcaaaagcggtgatgttattca
cgagtatggccacgcattggagatttccctcgacctgcggcacaactccaaatacatcag
catccgaaaatccgggattgatgttgaagatttttctaaaatcgtgtatgatgacagtac
ctatacacaagcgatttatcttcttcagaacagcaaattcatttctgagtatcagggacg
gctatatgaatctcccacggatggaatttttaaagccggaacgatgcagatcaatgaaga
tatgctgaaggaatatttcagtgaagggtatcgcgctttttatcaggagccctctgccct
gaaagagaaagacccgcagctctatcattttatcgagggattgaaagatgacaaaaagtg
aagtgcttctgcttgatgacccctctgcaatctggaacgaaatgcaaaagaatccggcat
tgcgaacagatggagatgtctggctgcacatgacccgcctgtcagccaagcaagaccgac
agtggtctcgggaagcgtatggcgacccggaagcgtatctgtatatggacttaaacaaaa
agaagtgaggtgtcatcatggaagattttcgtgtcatctaccgcattttgaagtatttgc
agcaaagcatggactttgaggagttcgattgcgctggttttactgccgagcgcttcggta
cgaatccgaaccggtttcaggcacttttgattcagctgcagaaagcaggttacattgagg
gcctgaacatcgtccgctacattcgccagccggagcgcatcgaaccacccatggaacctc
atatcaccttacaggggcttgaatatcttcaggaaaacagtctgatgaaaaaggccgccg
catttgcaaagggtgttaaggaaatcgtccccggcatctgacaaccaaataccgcaagcg
tctttgctcgtttgagcaggggcgcttttttcatgccgttttagctcagatggaagagcg
ccggtctccaaaaccggataccgcaggttcaagccctgcaaacggtgccatgttcccgac
atttgtgtcggaagcaaccatcgcggcgggcagcgcgtaccctgcccgggatccatgcgg
aaggcgaaccgcgttacaaaaccgaacggatccattcgtcaaacattgaccagaaaggag
cactcaacattgaaacgtgaagatgtgagcaaaatcatccccggtatcacgccggaacag
ctggacagcattatgaacctgcacggcgctgacatcacggcaaaggccaatgagatcacg
accctcaaggccgaaaagaccaccctgaccgaacagctgaacactgcaaacggcaaactg
gagggctacgaccccgagtggaaggccaaggcagaacaggccaagactgacgctgccagc
caggtagccgccctcgaaaagggctatgcgctggaacgcaaggccgccgggttgaagttt
tccagcgagagcgcccataaggcattccttgccgaggcaaaggcccagaattttgctatg
aaggacggcgagatcctgggctttgatgattatgtcaagaccttcaaggccgcagacccc
agcgccattctgccggacggcggtatggtacagttttctacctccgcaccgggcggcaac
cgccagcccgcaaacgcacatgaggccgcaaatgctgcattccgcgcagcgttcggccag
aaaggttgattattatggctattgatgcaatcgcccgcaataaggctgaggccctgatcc
gggagcagctggtgaacaccatccagcaggatgtgcccaagagctccatcgtgatgcagc
tgggtacccgccttgccaacatgacctccaaccagaccaagatccccgtgctgtccatgc
tgcctctggcatactgggtcaacggtgacaccggcatgaagaaaaccagcaagcaggaat
gggacaacgtctacatgaccgccgcagagctggctgtcatcgttcctgtgcccgaggccg
ttctggcagattcctcctttgacatcatgggcgaggtacagccccgcgtccgtgaggcca
tgggcgcaaagatcgacaacgccatcctgtttggcggtgaccgtcccaccgagtggacga
ccgacgtgctgacccttgccgcaaagaacaaggtcaccggccccatcgactacaccaagc
tgctgggcaaggatggtctgttctccaaggtcgaagctggcggcttcggcgtggatgccg
tggtgggcgacctgaccgccaaggcagagctgcgcggcctgctggataccaatggccgcc
cgctgttccgctccgatatgcagggtgcaaccacctacgcgctggacggtgcgcccatgt
acttccccgagaacggcggcttcgatgcttccaaggcccagctgatcgcaggcaacttca
agaagctggtgtactccatccgtcaggatgtcaccgtgaagctgctggatcagggcgtga
ttcaggatccctccaccaaggagatcgtctacaatctggcccagcaggatatggtggccc
tgcgcgttgtgatgcgtatgggctgggcactgcccaaccccgccacccgcatgaacgcag
accgctccaaggttccgttcgcattcctgaccgctgcggctgtcgcagcataaggaggcc
cccatgctttactgcacctacgaccagtaccagacagcgggcggtacgctggacgaagcc
gcgttcacgccgctgtgcttccgggcctcgaagctcattgaccgggccacctttggccgg
gccgaagcccacaccaaaggctgcgccgactgtgccgaagctttggccatggcctgtgcg
tccatcgtgcagagccttgaacgggccgaagcggcacgcgctgccaccggctatgcgccg
ggcgtgaccagcgtcaacaacgacggctttgccgtgacgttctccgacggagcactggcc
gaaaagcaggtcgccgaagcgtacagcattctttccggctgcctggggcacgacccccac
ggcctgctgtatcgggggtgtttctgatgcagtgcagcgttaccgttgtgaacctcatcc
acgacaccgccaccgagatcgaccggcctgtctgccacgtcatccccgggtgcagctggc
gggagaagctggacacctccggcggcgacccccagcggacagtccatgtccggctgcccc
ctgccgccgggtatctgccctatttccagtgggcaaagctcccgcccggggaaaaggcgg
cacactggacgctcaagcggggcggcaagctcatctgcggcgctgtccgcagcctgaccg
aggccgagtatgccgccctcgagaaaacacacatctgctgcacggtggcggcggtctccg
acaaccgggaaccgctgctgccgcattttcatgtagaggggagctgaggaaatgagcaag
cctgtttttgatcagccctacggcctgcgctacaaggtggacggcgttcagatgcagctt
tcctggcggcctgacttcggtgccgaaaagactgctgccctgcaaaaagcgcagtatgcc
atggcacaggaagcggcccggctcatcgacagttatgttccgctggacaccggcacactg
aaaaacagcgtacagaccgcttccaagtatgacgagggccttttggtgtacaacactccc
tacgcccgcaagcagtattacctgcacgccgagggcagcgatctgcgtaccttcatgggc
aacaaagaacgtgggcaggaagcagacaagtacaaaggtctgcgcggctcctactggggc
cagcgggcacttgcagacatgggagagcatctggccctttatgcgacccgtgccgttacc
atgttctggggagggatgggccacttatgagcgagaaagccaccatcacggccatgcggg
agtggctcaagacctgccctctcatcgccgaagaacagaccgagaacggggcagcattcc
gtatctctgggctttccccggagccggtggccgagttttccattgaggattcccccacag
acccggtgctgaccacttatttctccggcaggaacatggccaaaagctatgtatttctga
gccgccgggaatacagcgaggcccagagcacccagattgccaacagcggcttttttgagc
agctggccgactgggtgcttgcccagaatgaccggcatgacctgccccagctggaagccc
caaagcagcccctcagcgtatcggtcaccgcatcgggctatatcgttaccagcagcgccg
gaagctgcaaaatgcagatgcaactccggctcgtttattaccaaccgaaaggagtttcaa
catgactgttactgaagctgttaccgcctccggcatcacccccagcgccgactacaaggg
catcgaaaacaccgatgactttgtgctggccatctgcaccgaggccagcaagaaggatgc
tgttaaggattggaccgtctgtgccgaccatgtgcgggagcacagcggcgcactgaacgc
ttccacctctgacaatacctacatccgcaccggccccgttaccaccaagggcagcgttca
gcgcactctcgccatcaacggcgaccgttgcaagggcgatgcgttccaggacttcattct
gggccacgagatgatctatggtttcggccagagcgtcatcctgccctacgtctatttctc
cctgcgcaccggcaagggcgagaagggcgaagccgcattcatcgtcaccagcgacgtggg
cggctctgccggcgcaatcgccacctttgcctgcgatgtaaagggcatcggcacccctgc
caagttcgactattctaccgctgcggcaggctgatcctgcccgtagctctgtgccctcat
cctgaccggcgagggcttttttgataggagacgaccatgaagatctttgataaggaattt
gcgttttccagcctgaacgccaacgatatcgagcggctggagcaggcaaaggcaaagctg
gaaaaggccgaggaggccgagcgtcagcgtgcacagcagacccctaacatgagttatgct
gagggtatccgcggccagtgccgcatcgtggaagcgtttgtcgatgatgtgctgggcaaa
gggtctgcggcagctctggggctggacggcaatgacctgggcaaggccctgaccgtgatg
accgaactgacccgggctgccaatcaggaaaagcagaagtttgaccccagccttctggct
cctcagctgaaccgtgagcagcggcgcaaggcaaagcgccgccgtcatcatggctgacat
cctgctggaaccactgcccaccgagtgggagggccgcgccatcgacccggacttccggcc
catggtctggctgtcgaaccagtaccagcgcaagcgggagaaaaaggacaccctttcctt
tgcgcaggaagcgttccaacgcttctaccgggagccgatccctccccagctggccccgga
ggcctatgaaagtttactgcgcttttaccacggggccgacccgcccggacgttccggcgg
caaaggcagcggttccggtgagcttgccatggattttgcctgtgacgcagactatctgac
cgcagcttttcagcaggcttaccacatcaaccttacggcagagcgcatccactggtggcg
gtttctggctctgctgcgggggctgccggaggaaaccaccatggcgaagatcatgtcctg
gcgcacgatggacacctccggcatggagggcaggcagcgccagcagtacgaggacctgaa
ggagacctttgccctgcccaaagaactgcggcacatccggacggcagtcacggtggccga
ccacaatgccgccttcctgcagcggctcagacatggcgatgatgaggaggtgagcgcccc
caatggctgatttcagtattacgggtgatgtccggctgaacagcgacccggcagagcaga
gcgtcaataaatggacggtagccgccgggcagatgatcgccgatttcgctaagaaagccg
ccgatgccctgatgagcgtggtgaagagcggtctgtcctacaaccgagacatggagagct
acctcaccaatttcaaggtcatgctgggtgacgaacagcttgccgccgaaaagctggaag
agatccgcaaaatggcagcatccacacccttcaccctgtctgatctgactgagggaaccc
agaccctgctgcaattcggcattgcggcagacgacaccaccaacgtgctgcagatgctgg
gcgacatttctctgggcaacgcagacaagatgcagacccttgtccgggcctatggcaaga
tgtccagcgcccagaaggtcacgctggaaaacgtgaacatgatgatcgacgcgggtttca
acccgctcaatcagatctgcgaggccaccggcgaatccatggccgacctgtacaagcgca
tctcggacggcaaggtgggctttgaggaattgcaggccgctgtggaagccgccaccagtc
agggcgggcagttctacaacggtatgctggaagccagccagaccttcagcgggcggctgt
ctaccctgcaggacaacgtggctgcccttaccggcaaactgactgacggcctgttctcgg
ctctcggcgacctcatcgtcaaggccaacgagctggtggtctccatcacggaggatgacc
agaagctggccaaactgaaagacaccattggtctggtcatcaccgttgtcacctctgtcg
gcgtggcatttctgacctacaagggctacctgaccgccacctctgccgccactgttgtgc
agacggcagccaccacagcccttgccgccgcacaggatgcggccaaaaatggtgcgaccg
gcctggctatcgcacaggaagtcctaaacaaaacactgaaagccaaccccgtcgggctgg
tggtttctgttctggctgctctggcagcggcccttgtgactgcctaccagacaagcgaga
cctttcggaacatcgtggacggggcctttcaggctgtggcgaacatcgcaaagagctcca
ttggggcggccatcggctggctggacaagctccgttacaagctgaacagcttcctcggga
aagatggttataccggcttttccagctacgatgactacaaagcagacaaggatgcacagg
ccgcagcggccacttccaaagccaaccgggaggcccggcacaaggcagcccaggccgggc
aaggcatcagcaccaagagctggacggaactgcaagaggaggccaaagctgcacaaaaga
ccactgagcaagcggccagtgctgtttccgcatcctcgaaaaaggccagttcttccgcca
aaaaggctgcatctgaggtagtgaactccattacctccaccagcacgcagattgagaacg
gggtcacccgtaccaccgaaacggtccatgagaccctgaaaaacggcacgaaacagcaga
agcagaccgtcaccgaaaccagccgtcagatggtggacggggttctctcggacgttaaaa
ccatcaccaccacggcagcggacggcagccagaaggtcacccagagcatcgaggcagtcc
gggatgtggtatccaccactaaggacacccagaccgccctcgtagacggtgtaaagacca
ccaccgagaccaccacgaaactgctggccgacggttctgaacaggtcgaacagacgatca
ccgccaccggcactgaaatcatcgacggcgtgcagcgcacggtcaagaccgtgaccacca
tcgccgccgacggcacccagaccgtggcaaagaccatcgaggatgccgggccccagtacg
gcagcatgggtgagctgctcacggagcagttccgcaccaagctggacgagggatgggcgc
agatccaggccgacatccagacagatgcgctgggggccatcgagacgctggcaacggccc
tcaaggatggcgacctcgagcagctgggcctgtgggcggcttcctacttctggcaggcct
gcaccaaggaacagcaggcgcagatccagagcgtggccatgggggcgctcaaccagctgg
gcagcgctttgggcggcgtgttcgggaacctcgccaatctggccatgggtctggtggcgc
agttcgtgcccgccgcagccagcgccacagccgggcagactgccctgaacgtggccatgg
atgccaaccccatcctctttgtcatatcccttatcgggatgctggtgggtgccctgctga
acttctccggcaaaaacaaggatgtggccaacgctttccagactgtctgggcgggtgttg
aggactttatgagctacatcttcgagggcctgatgcgcatcgtggcggcgggcatcgagg
gctttgtcatcctcatcaacggcctcatcggcctgtataactccgtggcgtggctctacg
gtggtacgattgattacatctccaatccggcgtgggactacgccaataaaatcgccgcag
accgcaaggcccggcaggaggcgcggaagaaacagcaggaggccatcaacaaccccagca
gctccggcacttctaccaactcccagaaggtcatcgagagcatgaccgacaccagcaaga
ccaccagagcagacggcagcaccgtgaccaccaaggtgctcaccgagaagctgcaggatg
agaccggcaagatcacccagagggtgaccaagaccgtcaccgaggcgggtaccaagctgg
tggacggcgtggagcgctcctacaagaccgtgaccacctatgtggacggggttcagacaa
agttggagcgcagtttggatgacatcgccaagaccaccacaggcacaaaacccggctcca
ccacgccgacggcccccaccccggacaaagacctgaccgacgctgtggaggccaacaccg
aggccctgctggccgcaaacagcaagctggccgagatggtgcggcaggccaacagccttg
tcctcagtgacaacatggccatcagccggtctgtggccgcatccggcacggcacaggtgg
ccgcagccgccaacaactaccaccgggagggtgacaccaacatcatccaaaatatctact
ccaaggcccagacggcggcagacctccagcgggaagcacgctgggaagccgaccgggcca
aggcccagaaacgatgaaaggagggctccacaatgccattcagaaaagaccatttgcagc
tggtcacggatgccggggccactctcgacatcgggtgggcttacggcacgccctactccc
tcgaccccatcaatggcgtagacgtggacgtgcagaccgcacagggcgtgaaccaggtgg
gcgtgagcgtggagtgccagagcgtggccggggtgagccgtgagctcatcatccactgcc
acagctcccacggcgatgcggatgcggaattactgctggaaaagctgccctatttcacca
gcggcacaatgtatttcgaggataaattcttctgtcgtttcgtgctttccaagaccccct
acacaaagagcatccacccctacccggtgttggccttcatgctcttctgcccgaaaccct
tctggtacgacctgaccgcccagagcttctgcatcaacggctttgtgcccagcttcaggc
tgcccatcaactacagcacaccccaccgtttcggcgtgcgcacctccgtcggctggctga
acgcggtcaaccccggggcactggcagtgcccttcacggccaccctcaagagcgacggcg
ctgtggtcaaccccaccgtgctgaacatcgtcaccggccagagcatccgcatcctgacca
ccctgacccccgggcaggtcatcgagatctaccgcaccaccaccgacaagctggctgtca
agcggacagaggacggcacggaggagaacatcttctccctgctggatgaggacagcgact
tgctggagctggccccgggcgacaacttactcaaagccaccgccgacagcggcgagacca
gcctgcaggtgacggtgcgcttttatcccatggtttcgggcatcctgccggaggtgatct
cgtgacgctggacgtattggacgagctgaccctcgcccggctgggccgggtggaggtgtg
ggtgagcctttactgggacgagccctacaacaccgaggggagcatgacgctggaagtgcg
gcccaccgaggagaacctcgctcttctccgggagggccgctggctgcgccgcaatgacag
cgatgtgcccatgcgcatctgccaccggagcaacgagaatcaggacagcaacttagtggt
caccggcttcccggggacgtggatcttcaccaagcgggccggtaccagcatcgtgaagaa
cgagaacgcggaacaggccatgcgcagactggtcagcgcaatgcagccatggcccaagct
ggagctgggtgctgctgtgggcttcgacaccacctacaccgcccagacctccggcggcag
catcatggactacctgatgaccatcggcgcggcttgtgatctgggcttccgggtgcggct
cagtggtaaaaacgaccagaaaaaactaacgttcgaggtctatcggcccaccgccgacct
caacaacaggttcagtaccaagtggggctccctgcagcaggctgcgtgggcctttggcga
cagcgactacgccaacgttgctgtggtgcagggcgcaggcgagggcgagaaccgggccac
cgtgaccgtgggcctgacggatgccaccggtgcagaccggcgggagctgtatgtggatgc
ccgggacgtgcagccggacgaggaaaagggcgagaccaccaaaagccaagcctacctcga
gcggctcatggcccgaggcacgaataaactgctggaacagctccgcaccggaagcatcga
gctgaccatcgatgccgaagggctctcccccggggatgtggcctactgcaccatcccgga
gctgggctacaaggccaccgtccgggtggccgatgtcatcacccaaagccagagcgacag
caccacccgcaccgtgcggctgggtacgccggtctggcgcaagctgtaaggagatgatct
tttgagcaaaatcgttttatatcccgccaacggctacgacttcgatgccgcagacgtagc
ggcctaccttgcgggcctcaccagcggcgtgttcagctccgctgaggatttcccggtgac
agccgcaggcgggctgaaggtcaccgtgggcatgggccgtggctgggtgcaccccagccg
cttcactggctactccatcaccaagcgggaggccgacaccctgaccatgccgctggccga
cccgtctctcccccgcatcgaccgcatcgtcatgcgctatgatgccggtgccagagccgc
cagcctgcatgtgttgcagggcacggcatccagcactcccacggccccggccatctctcg
caccgagctgatctacgacctctgtcttgccgagatcacccgcccggcaggctccaccgc
cgtcaccaccggccagatcaccgacacccggctggacgagaagctctgcggcatcgtgcg
ggacggtgtgaccggcatccccaccgacgagctgctggccgctgcccgggagcgcatcgc
cacgctggaggagaacgccagcaacagtgctgccgccgccaaggacagcgcggaggcagc
caagagcagcgagaccaagtccgccgccagcgagaagaacgccaaggacagcgagaccaa
cgcccagcgggccctgcaggacacggagacgaaacacaccgccgccttgaaggacatcgc
acaggcccgcaccgcggccctgaacgacgtggcagcttccaccaaaacggccaccgctgc
ggcaaacattgccacccagcaggccaccgccgctgcggggagcgcttccaccgccgccac
taaggccggggaggcatctaccagcgcgggagcggcatccaccagccgtcaggcagcgga
aaaggcccagaaagccgcagaggatgccgcagcgctggctggaacgcgggcaggtaccga
taagaccctgcgcgtagaggatgcaccggcggatgcggcggcggtaagaaagctgatcga
agaatcccttgccgcccagcgggaagaggactacaagagagtcaggtactgggccagcaa
cgaccccaccagcccggcaagctttatcggcggcacatgggagcgcgtcgaaggtgagtt
tatcatgggcgcttccagtgcctaccctgtgggtaccaccggcggcagcgccacccacac
ccagactactgccgaaatgccgagccacaaccatagcgggtctactggcagtgcaggcgg
ccacagccacagtgcatccaccggctccgcaggaagccacagccatagcggtacgaccga
ttgggcgggttcgcatagccataatgtgaatgctgagtataagagtggcggcgatgatgg
cgaatcgtaccgtattaggaactatggagcttcctgggctaattataaatttacaaccag
ttctgatggttcccacacccacagcttcagcacgaacagcgcaggcgggcacagccactc
tgtgagcatcggagacgctggcgctcacactcataccgtgagcatcggcagcaccggcag
cgggcaggcaatgagcgtcctgaacccttactatgccctgtacatctgggtgcgggtgga
tgatgccgcatgaaaggagtaactatgaaaacaattgatgagtccggcacaatgcttaca
acagagccggatctggaagcgggctatctggtggaagatgtggaagtcgttcaccatgat
gccgtagagggcacagctccgcagtggcacagagagaccgcaaagctgccggacggctct
ctcgccatctactaccgggatggtaaagagattggccgggacatggtaaagatcatcgat
gtgcccggtgttgaccctcagcccgcctgggatgaggaagtgccggtgatgcggtacatc
cgctacaccgccgaagagctggctgcacaggctgaagccaagaaaaaggcagaagaagcc
gctgccgccgaagcgaagaaaaaggcagagctggaaaccgtgccgggccgcatggacgct
ctggaagcggcaaacaacgaccttgtgcttatgatggccgatttgattggaggttaaaac
tatgaaaacgctgaacaacctgaaactccgcatcatggtgcgggcattccgcatccggct
gaacaacggcgaagcctttgaggcaatcgcagcggattaccctgccctgaccgctgacga
cctggaagctatccatgtccagctgaccgagaaggaggcgcagagcaatgcccagaacca
tacttgacgtttcccgctggcagggccgcattgactgggacaaggtcaaggcaagcggcc
ttgtctccggcgtgatgatccgggccatgggcaacagcaaagagggcaagcccagcaaac
cctacatcgaccccttctttgcccgcaactacgccgagtgcacccgactgggcatcccgg
tgggcgtgtacggctacttcaaggcaaccaccaaggcacaggccgacaaggagctggccc
tgttcaagaaggcactgggcggcagaacgttccagctgccggtggccgtggacatcgagg
acaagctgcaggaggccctgagcaaggccaccctgactgacatcgtggcccactgcctga
gcgtggtggagagctggggcgtgtacgccatgctctacaccggcctgaacttcgggcaga
ccaacctttacatgggcggcgcggccctcaagccctacgacgtatggctggcagcctatc
gcaccaagaagcccgcccccggctggccctttgggatgtggcagtacaccagcagcggca
agatccccggcatcgccaagggcgcagacctgagcgtggcctacaaggactacgctgcca
tcatccagcgggccgggctggggcaggtcagggggtgagaccgatggcaagttatctgat
ttcagatgcaccatacgcaccctggctctcagaggttctagctacactggaagagcacaa
gatcgaccgtatcgccatagcagcgcctctggcagacggtgaagtgttcacggggtacta
caacatgaatacccaagacaaggccctgctggcatccaatatccaagcagatgccgttct
ggatgcggtgtgtcacaacggacagcgcatccagcaggcgtgggaagatgacgaggaggg
gtgagaccgatgtggcagtttatcacggagtattgggccgggtggctctgtgctctgatc
ggcggcgcgatccttgccgccatccccaagatcaaggccctgtgggacgcggtgctggcc
ctgctgcacgaccgcatctataccgagtgctaccgttttatggagctggggtacatcacc
cgcgacggcctgcgcaacctgaattacctctacaagacctatcatgtgatgggcggcaac
ggcaccggcacggaattgtacaagagagcctgcgctttacccatccacgactgaagaaag
gaactgacattatgaacgcacacatcactgagaacaacacccccgccatccccgccgcga
ccatcgcccgcactgttgtgctggcactggccctcgtcaatcagctgctgagtgcagcag
gcaagccggtgctgcccatcgacagcgccagcgtggagcaatgggtgaccgctggcctga
ccaccgctgccgccatctgggcatggtgggagaataacagctttactcccgaggccatcc
gcgccgatgagttgctggatcagatgcaggggaagatcaagtaagagtacatagcagcag
ccccggggagcctgatggttcctcggggctgttttcttttggcatatttcggcatattcc
gacgcattccgcattatccggcacattctgacattttccggttaaagttggatag
>Lugh4542
tcaggcctgtgcctttttgaatgccgcggtggtagcggcagcaagatcttccctctgacc
gtcaagctcgtgccgatacactccggcagtgtccatgttcttgctatggcccacgagcat
cttcagctggctgtcagtcaggacgctggattcaacactgacaaaggtgtgccgcagctc
gtaaagtgaaactttcggctcaagcccatttgcttcctggtaggattcccagcggcgata
gagcgcgtgttctgacgggatctgaaacagcggggtattgtagttcagaagcataccttg
agccttcagaagctgcacctgtgcctcgtatgcctcgcgagcttccttgcccatgtcaaa
agagcggattgcgttttcgttttttccggtcgtctgttcccggtgcacgttgatgctgcg
ccgaaggttgaccgtgttccctttgatgtctccataccataagccaatcagctctccggg
gcgcaggccggtcgcaactgcaaaacggtaggcgtagatatattcatcaaataccagctt
tccatagtaggtgcgggtgtctacgctaaacagaaccttcagggcggtgggctgaagaat
tgtgcgtttccccatcctggcattcttcgggatagacaggtcggggtagagtgtcgtgta
cttgttccttcggcaccacttgacaaaggcggtttccgcagcccggatcgtcataagcgt
ctttcggctcaacggctggtttgagatgggcttgcgctggttctttttctgtgagcgctt
ccggaacgaaacgtcaatggccttttgaagatcgccctcggttaactcgtcaatgcggat
attcccacaggtcggcaggatatagcagtccccgtaacgctggcattgtgtcacatagga
tgtcccgcaagtcagcttcagttcttctacccactgggcatagagggcagctaccttctt
ttttccgtctctgatgctatcgtcaagccaggcatcggcctttgcgttggcttcccgctg
gccggtgcggccaggcgtgctgctgtaaaaccgtttgcgggtgccgttcttctgcaccgc
gatgcaccagcggctttccttctcgacccaaaacgccgtgttgacccgttttttcataaa
atccacctccatacacaagggtacactttgacaagcctgcccggaggtggtatcatagtc
tgtgcagaggttcgccaaaatctactgtacagagccgtgacgccttcgggcaagcggttc
ggaaacctccttcggtgctggtaacaccgggggaggtttttttatttgtttgtgcaaatc
aaaattatgctatactttagcataattttgatgtataatgaacgtgaacgaatcttttca
ttcatacacagaaagaaaggtgctatcatgtcagagcgtcagaatgccgtcgaactttat
cttgacgaaaaagacttcaaaatgaagttgaacggtgttgaagtccatcgcgtcaaaggc
ttctccatccagtgcgatgcgggccatcccctcgcagatatgacgctgaacatttcggtg
gacaaactgaaactcggttaatggagtttactccacacatccagcgccttgtcaatgccg
cgttcgacagccgtttcgccgtactcgatagccttcggaaacagatcgcaggcacccatc
atgtaaaggtcgatatagccatcatcacgcagttccgcaagcgcctctctcacgtcatcc
cacggaatccccggcaatgcagccgacacatcttctgatgcaaaatattttgcctgagac
ttcggcaaggttttgcggcgctccgtgtatgcacgataaagtttcagcaagaccttttcg
gtatcttttgtcatcccgtattttctccttctgcgccctcggtgttcgcagcaccggggg
cgtttttgtttagttcacatcagttattcaaagcctttgcgcgcacagtcgggcttgctg
ccttgaacagatcatatgcgttcaaaacatccgtaatcgcctgacgctcttcgggggaga
ctgtgtggtcgatgctgccaccatcgccgctgtatcggataatgatttcatcagcgctca
aaatattcttaaaccactggatatcttcatcatcgcccataaaagatgtcagttcccagt
actgctttccatcatagccacgatccacatccgtccaatcaatcgtgtaggtatatttat
actcgcccgcgcgaatcgtaatcgtgtccaagtacacatatttgttgccgctacacagaa
ccatgaaaaacattgacggatcattggtgctgccatttacaaagaagggcagtatatagc
ttttgccttgattgctcagtcggtcttccgtgggtgacacatagcttcttgcgtcctcga
ccttatcataactgattttcagctttgcaagagcgtctttcagtccaagcacctgctggg
cttctgccaacaccgcaaagttactgacctgcgccttgcttgcatcgtccaattcattat
aggcatttacagcagccacaattgccgggcggcgggcagtcgtgacggttccgatttggt
tgatcaggctttccacctgcgctaccgtcgcagtattgcattcttcaagagcggctgtgc
tcatatattctgctgggctgacagccattgccggcgctgccacagatataagcgttgcgg
caatgcacagtgctgcagcggtctttttcatagttttcttcatacataacactccttcgc
tatatagactggaatgactccgataatccaaaatcaccccacccagtgcgtccagcctac
ggccttgccctcaatgtgcacctcttccagctgggagccggtatagatcataggcgcata
ggccgggtttgcaggcatcagggtcagcgtgcctgggttgtaatatacccgcttgagggt
ggcttcgccgtcaatgcgcactgcggcgatctctccgttctccacctccggctggatgcg
gatatacaccacatctttatcatggatgccggcatctaccatgctgtcaccgtggcaggt
cagggaaaaatcgcaccggatgttctccggcacgtccaccattttttcaatgttctgctc
tgccgtgatgggttccccgcaggcaatggctccgatcagcgggatcttcttcatctttgg
catcggctcaaagcccggggggatggtgggcttcttgggctccggctgttcttcccagcc
catcaggtaggcgggggtggtctgcagcgcatcagcaaatgctgcaatttttgattgtgg
gatatcggctttaccattttcaatcttacttatagaagatttatctttatagcccatctt
gtgagccagttcttcgactgttaagccaagctccgtgcggcggcttttgattctgtcgta
tagagttgccataaaatcaccaaccttcgctcttatcttatcatagagtggaataatatt
caagtattttttattttttcctcaaaaaaggttgactttatttccactcggtgctattat
gtggttagtggaattcaattccactttgaaaggaggtgacaaccatgaccgacaccaatg
cgctgcgttccatcattgcagattccgggcttaaatataaggccattgccgaaattatgg
gcctgacaccgtatgctttgcagatgaaaattgataacgagaccgagtttaaggccagtg
aaattgacactctggccaatactctcggcatggacatgcagcagcgtgattccatatttt
tttgcaagaaaagtggaatttaattacacttttgcaagttcatccaaaggaggtgaagaa
gatgagcaacagcaaaaggccccacgctcctaaggaagagaagcgcggggcgcaagagat
tcagctgtcgcacttggacaatcgttttagctgccagatagacggaacggttatccagaa
cgtgaaggattattcgttggttcagtccagcaatggaaaagcattgttaaacttgaccat
cgagatcagtgcggaagttgtgtcaaccacgatacaagcgcagatgcaacagcacttgta
atccacgagtgacgttccatcgtttcggaaaacttggacaacaatcccttctgcggagga
atctggtcatttacgatcatctcaacaagatcaactaacttctggacttgctctttgtcc
ggtgcatcttcagcttctgccctttcccgcagttcctgaaaattcgtctggtagttgatg
gtcgctgtattggctgttccaattacagaaccgtaagctgtaccgatattataaatatta
ctctgacgctgttcggtttcttttcgttttttctcgacttcggtcatatagaacgctttt
atttcttcctgctgcttttggaagaacgatgcctgcgtttccgttacataaagccgttca
ttggccggagtgataataacatcgtctattttaatatcggtttttgggcgaaatccaacg
tactgacggttcgttgccgtttctcggtttggcaaacctggaacggttgcaataatttca
ccatctcgctcaatttgcatattcagaccatgcattcttaaaaaattttcaaaaatcatt
tttccattcacctcctttccgtctttttattttacagcgaaagtgaagtgaatacaagga
ggtacaaatccacatggacgacattatcttatccacccagaacggcgaaccagtggcatc
cagccgggacgttgccaagcgctttggcaaggagcataagcacgttctggcggctattcg
tcaacttttagtggccgaaaattcggctactaaattcttccacgagaccgagttcgagta
tcgcggccagaaattcccggaatacttgatgaaccgtgacggcttttccctgctggccat
gggctttaccggcaaggaagccgtgcagtggaagctcaagtacatcgaggccttcaacca
gatggagaagcagctggcacagcgcccgcagctttcccgcgcggagctgatggcgcaggc
ccttattgccgcccacgacgagctggaacacaaggacgctcagattgcagagctgacccc
gaagggcatctttgcggatgctgtaagcgccagcaagaagagcatccttgtaggtgagct
ggcaaaactgctgtgccagaacggtgtgcagatcgggcagaaccggctgttcagctggat
gcgggagcacggctatctgatccgcgaccccaagcgcagcgactataatatgcccaccca
gcgggccgtggaaatgtgcctgtttgagatcaaggagaccaccgtggtgcactcggacgg
ccacaccagcatcaacaagaccccgaaagtcacggggaagggacagatttactttgtgaa
ccagtttctgaatgtccgggcaaagcggctggaagcgtgaaagaaggtgataatttgaag
gtaagcatgaaaaaaattgaatccctgatgattttacggggagtaaatgttaccgagctg
atgcaggctgctggccttgagcgggccacctactactacatcaaaaagaagggcggcacc
agcccccggacgctcaaggccattgccgacacgctgaacgttgacccccgcgagcttttg
agcgagcaggagaaggagcagcgtcttggcaaggagaccgcctgatgaacgggcggaaca
aatactggcgggaagcccgctgggacaagaaccagcctgcacggctggcacacatcaaag
aaaagaggtcgaaaaagcatgatgaaggtcgtacagggcaccttccggcagattccgtac
tggaagctgcgggggcggttccacagctgcggctaccgcgatcaggaagtcgctgaacat
agcggcattggccggtacactatgagcgcccggatgaacgggcaccagccgtggacaagt
aaagagatcgtagcaatttgtgaactgttggacatccggcaggacgaaatcggggagctg
ttcttccctactgttgagaaaggagaatccgcatgagaatcaaatctggcgtttggtact
ggcttgcaatggggagctttgcgacgggcctgctgtacagcatgggcctcgagggcacct
gtcagaccggcggcaccatttcggacggtgcgttcattacggctatggtgctgattctgc
tggcggtgttcttcatgctgcagggctttgcagccgaagcgcgtgagaagcggccccgca
agattcaccatcagccccagaacaccgtgaagagcggtagaaaggcgggctgaacatggc
agtcaacaacaatatgatctacacccgcgtctgtgttgactgcgggaaggtgatgcacaa
tgtgggccgccgcgcggagcggtgcccggagtgccgcgctgtacatatcagggtgaaagc
tctcgaagcaagctaccgggagcgcacagagcaacttatccgccagcaggaagagcgggc
cgaggcaatccatcagggccttgtggacgacaacgagcgtttcacagcaagcgccgggac
ctacggcaaaggccgcatcaaagagattttggccgcacaaaagaaaaagcagcctgctgg
tgttggcgcaccggcaggctgcaagggctgatggattttacaggtcacatcaacccgaag
ataacacattttcggaggttttacaagatggaaaaaaattatgttgagattcagggccgc
ttttcgagcgacggcaagtttatggacggcaagtacgtccccggcatcgttgacgagctg
cttgacagcgtttcgggtgcattcaacgacactaccggtctgcaccgcctgcgcgtcacg
gtcgaggttgaagatctgggcgcggatgtcaagttcgggaagcctgcaagcgaaacgcag
cactcccctgctctgcagcgtttgaccgctggaaagctgattcctgcacaggacatctcc
cctgccgccattgaccccgcacctgaggtggtagcatgaaccagatgtatgatcttgccc
ttgacggctatggcccggcacttgagccgccggacgactactatttcctgccgcgagggg
cagaacagaccgaagatcaggaggatgaagagtaatggaaagcacaagcatttacgccgc
tctggccgctgtgcagagcgaactcaaggccccgaaagggcagatgaacaccttcggcgg
gtacaggtatcgttcctgtgaggacattttggaagcagtgaagcctattctcaaggctca
taacctgctgcttacgctctccgatgaaccgaaggttcttgaggggtggcactacatcga
agccactgcaaaattggaatctctggatggtggctgcatttccgtgaaggcatacgcaag
agagccggagcaaaaaaccaagatggacgctgcacaggtgacgggaacatccagcagcta
cgcccgcaagtatgccctgaacggcctgttctgcatcgacgataccaaggatgccgacac
ggacgagtatcatgcggcagaaggtcgaaaccccgcaggtgggaacaagccgccgaagca
gtccgccccgaagcgtaatgctcctgccccgaaatcgcagcctgtacaggaaaagtcttt
tgtctgcgcctgctgtggcaagcccttgcagccggtgacctataagggccgcaccgttga
accggcagagaccgccgcaagcaccaagaagaagtttgggcgcgttctatgctggacgtg
tgcccagaagcagccgaaggagggctgatctatgctgaacatgatcgcaattatgggccg
cctgacccacaccccggaactccgcaccaccacaagcggcaaggaggtctgctcctttga
tatcgcctgcgaacgcagctattctgccaatggccagcgcgagacggatttcttgccctg
cgttgcatggggcaagacggcacagttcgtgtccaagtatttcgacaagggcagcataat
cgccgtcaatggcagcttgcagacccggaaatatcaggacaagcagggcaacaaccgcac
tgcctatgagattcaggtgcgtgaggtcagcttttgcggttcgaaagcccctgacagcac
gtctacacggggttttgatgaacagacggaaagttatgcccgcgaagctagaaacgctca
gagcgcccagcaggcggctgagaccggcacggacgattttgccgttatcaacgacgatga
agatttgccgttctgagcggcagaaatgagggagagaaaaatgccagcaaaaagaaatat
tatgccggaagaggtgcgcaatgcaaagcttcttcttagtaagggcctgtcagatgcaga
ggtcgcagccattatcggtcgttccgtgtcggcagttgtcaatatccgcaacggtgcata
cgacttcatgcttgaggatgtaccgaatgataccccggatgatagccgggtttacatcct
gctgaaatctatcgacagccgcctgtatcgtcagaacgaggacatgaaaaaggctatcga
ccagctggtgtgcctgaacagtgcccttgttgagcttcagaacgagatcaaggtgtgcgc
ttcctgcatgtctgcaatgctggatgccctgaacgaactcaagagcaagaacagccagca
ggctgaaccggaagccacccctacgaagtatccgggcaaggattttgcaaactggggaga
ggttattcgtcgtgttgaggtctacggtgacaagttcattgcggacaacctgcgcggaac
aaaggccagtctggacggcgttacgctgtatctggcctgcaccccaagcacgaagaagtt
cctcaaaagcagcgctgttgcgatcccccgcatcaaacagcagtgccggaacgttatcgg
ctacggcgttgaggttaagatcattgacctgtaaaaacccaagaaaacccatcggttttt
ttcaaaaaccattgggttttcaaaaacgggaaggaggtggtttgtggtggacgatatcga
aatggcccgcccgaaagggctgttgataccctttgacaagttcgtaatcttggacatcct
gccacctgagcaatacaaaaatgtgctcacaaaaatgcggcagtatgtggagcacggcaa
agagccggaagggcttgaagaccttgagaagatggcatttgagtctttgagaagttcaat
ggatacaaacattgaaacgtacagacgttctattttggcaaacaggaaaaacggacgaaa
aggcggcaggcccagaaaagccactggaaccgacgggattgcagaagaacccacagaaac
ccatgggttttccgagaaacccactaaaaccgatggggggttaaagtacaaagtacaaag
tacaacagatactaaagtatctgatagtagtagcgctgaagcgctgccccctacccctaa
aagcaggttttcaccgccggatgttgaaacggtgaaaagttactttgcggagaagggtgg
cacagaagcgcaggctattcggttccatgcctattacgaatccaacggctggaaggtggg
ccggaatcccatgaagaactggaaagcagcagcatccgggtggatatcccgcgataggga
tgaagcaaaaaaggcgaatgccccgcgcaaccgggcgttcatggcaagccgcccggcaga
ggaagccgaaaatgcaaagaattttctggcagacgcagcccggcgaaggccgttgaaaaa
gcaatagccgctacatatgcgctcagaccggcatacgcagctctctgagcatggttttag
ggtaaaccggcaaagttatactacaaaacgcaaaacgccgttcagggccgtttctcgtgc
tctgaacgcatggaggtaaaaagcactatgaacctgtatgagatcaactcgcagattttg
gactgcatcgatccggagaccggcgaggttatggacatcgaccggctggaaaagctgaac
atggcaaaggcagagaaggtggacaacatcgcctgctgggtaaagaatctcgaagccgat
gttgcggcctttgaagcgcaggaaaaggcttttgctgaccgcaaggcagccgcaaagcgc
aagatcgacagtctcaagcactatctgaccgatgctctgggtgggcagaacttcagcagt
gaccggtgcgcggtgagctttcgccgcagtaaggccgtctgcgtgcttgatgaagccgct
gttcctgctgagtacatgaccgagatgaccacccgcgcacccaacaagacggccattgcg
gccctgctcaagaccggcacggcagtgcccggctgtgagctggtggaacgtgtaaacccg
tctgtgaagtgagagagggagaacaatgggagatgaacacgcaaaatgacatacaaggag
tttttggagcgcaaaatcgacattgcgcccctgtccggtatcgagattgaccccgccgag
gtcagcccggcgctgaaagatcaccagcgcgtgagcgtcctgtgggcgctgcgcgggggc
cgccgtggcattttcgcccgcttcggtctgggaaagaccatcatgcagctcgaatggtgc
aggctgctccagaagcacgagggcggacagacgctcgttgtgatgccgctgaacgtcctg
ccggagttcaagtccgacgctgtgaacctgctgggaatggacgagccgccctattgccgc
acgatggccgaagtggaggccagcacagcccccatcgtcctgaccaactacgagcgcgtc
agagacggcgacattgacccgcatcatttcacagcggtcagtttggacgaggccgccaca
ctgcgcagcttcggcagcaagacctatcagagcttcatgcagaagttcaagggcatcaag
tataagctgaccaacaccgcgacacccagcccgaaccgctacaaagagctgattcactat
gccgggttcctcgaaattatggacaccggccagagcttgacccgctttttcaagagggac
agcaccaaagcgaacaacctgaccctttatcctggtcgcgagcgggagttctggatttgg
tgcgccagctgggggcttttccttcagaagccgtccgatctcggattctcggatgatggt
tacgccctgccgccgctggacatccggtatcacaagctgaacagccttgaccggcccgct
gaatttgaagccgacggccagatgaagctcggccatgatgccgcgatgggcttgcaggat
gcagccaaagagaagcgggacagcatcgacattcgcgccgccgaggtagcccgcatcatt
gcggaggcaccgccggacgagcattttgtggtctggcacgatttggaggacgagcgcaag
gcgctcaaaaaggccgtgccggagatggtcgatatctacggcagcatggagctggaaacc
agagagcagcgggtcatggacttcgcacagggccgcacccgcatcttcggaaccaagaaa
agcctgtccggttccggctgcaatttccagcgccattgccaccgcgccattttcatgggc
atcgactacgagttcaacgacttcattcaagccattcaccgcatctaccgtttcctgcaa
aagtccccggtcatcatcgacatcctgtacatggacacggagacggaggtgctgctggcg
ctgcaacgcaagtggagacagtacgatgaactgagcgagcagatggaggaaatcatcaaa
gaatacggtctcggtagccttgcgcttgagaccctgaagagaacgataggatgtgagaga
gtggaagtcaagggaaacaattacacggccatcaacaacgactgtgtggaagaagtccgg
aactggccaacggacagcattgacctgtatgtgactagtatcccgttcggcaaccattac
gaatattcgccctcgtacaatgacttcggccataacccggatgatgcagagttcttccgt
cagatggactatctgaccccggaactgctgcgcaccctgaagccgggtcgcgtggctgca
atccatgtgaaagatcgcgtggagttcgccaacgtcaccggccttgcagcgccgaccatt
gagccgtttcacgcggactgtatcgctcatttccggaagcatgggttcgcctatttcgga
atgattacggttgtcacggacgttgtccgggagaataaccagacctaccgtctgggatgg
acagagcagtgcaaggacggcacgaagatgggtgttggctgcccagaatacatcctgctg
ttccgcaagctgcccaccgattgcagccgtggatatgccgatacgccggtgaagaagtcc
aaagaggaatacacccgcgcccagtggcaaattgacgctcacgcattctggcgcagcagc
ggcgaccggcctttcacccgcgaggaactggaaaaaatcccgacctccaagctgcaaaac
gtataccgcaagttcagccggaacagcgtctactcctacgaggaacacgtcaagctcgcg
gaaagtctggacaaggatggccgtttgccgtccacgttcatggtggtcgctcccggctcg
tgggacatgactgtctgggacgatatcaaccggatgcgcaccctaaacaccacccagagc
cagcggcggcagaacctccacgtttgcccgcttcagatcgacatcgtgcagcgcctgatt
gagcggtacagcaacgagggcgagctggtagctgacccctttgcggggctgttcactgtg
ccgtatgaggccgtgaagatgaaccgcagaggcaagggcgtggagctgaacccggattat
ttccgtgacggcgtgggctatctggaatctgcggatgcagaaaaggatgcacccactctg
tttgacctgttggagaatggagcttgaacatgagcaatgacaacatgagccggaacgccg
agcattatgcagatccgaccccctgcgcagctttccgcagcatgcagaaggatgagcggc
agaaggaagctgccaaactgctgcaaatcagcctcctcgtgcccctgcttcggcaggtgg
ccgagtgggcaggttttgagatcattggacgaatccccttgcgggacaaggcaactggaa
aggagtacaggtaatggaaagagctgaagcgattatcgccgcctgtcgcgatacgatgtt
gaccacattggaaaagatcggcggccagagccttatttgctcgtggacccgtcaggacgg
ctccgtcgtgaagctggcgctggaaatcagaacgagcgatcagaccacgatcggagacgc
tatccgggacatggatgatgaagaaatggcccggaagctggttccggcggttctggcctt
gtgcgacgacggcgcgccgtccgaagataccgtccgcgactggctggaacgcccgcaaag
cgatctcaaggtctgaaatacaaacacagttacataaactgctgctgattatacaagtag
cggcacggaggatgaatacatgtcacagcattacaagattgactgcgacaaggtggagga
ccgaaaagcactggtcgtcgtcctgtcgatgaacggctacaccgtccgtatgggcaagga
aaagcgcagcggaaaatccactttgacctattttgtggagtattggaggggcgacgatga
atgatcaagcgaaatctaaccctgaaaccgacactatgagtccggaggacatggcccatt
atttgatgggcttttgccactgccatttggcgaccggaaatggttgcccaggttgcccgt
tcgataagccgaccagtaacgatggcgatggagaatgccgtctcggtgttccttcagact
gggacttttgaggaggagaagtgaagcatgaaaaccgaaaagagaatggtctgctttatc
gcagcagctgtgctgctgattctgacgctgtggtttacatcctgcggtgcggccactgcc
gaggcagaagttgaaagaaagccatgctaccacgttactgtctattccccggaaattgta
aagaccggatatgctggaacacgatctccgaagtataccatcaccgtggaggacttcagc
gagctgctgccgaaatcatacgtttgcagagatcagtatcacctgctccgcatccctctg
gaagatggacgttttgagctggtgtctacctcgctggttgaaatcgagtattactgaagg
gagagacgtgagcatgaaagctgtgcttttgagcatgcggcctgtggagatcactcgccc
gccccaaagctggcgctatgtggaggaattgagcaatgaataacagaagaacggcggcca
gcattcgccgcagctataccggtgcaagaagccgcgcagagggcgaaggctttgaaagca
tcattgacaatgcctgcgcctattacagatccatcggccttgcagacatcgaaaagaccc
cggaacctatgcgtccgatcggaagcccagaccgtgctggccggttccttgcctgctaca
cgaaacaggcccagccggactacaaaggcattctcaaaggcggaagagccatcaattttg
aagcaaagcacactgacagtgaccggctgacctttgatcgtgtgttggccgcacaatcgc
tccgtctgagccgcacagaagccctcggaggtgtcgcctttgtactatgctcatttagcg
gcagggctttctaccgcgtcccgtgggccgtctggaaggacatgaagcgcctgtttggcc
gaaagtacatcacccctgctgatttggtggagtaccgcgtcccgttcgcagcgcccggag
tgttgctatttttggagggagtaaaggagaaaaaagatgatcttcacatgtgcacctgaa
aatgaaaagcgagacggtgtagactaccgcgatgtcaaggcatggtttcaacagtgcagg
gactacaagatagacgtggatagacaactcgaacgtattcacaggatctatggcagcgct
acaaagattacgcagaacctttccggtatgcctactgcgtcaggaaacggagacaaaatc
ggtaatgctgctgtggatatcattgaggagcagacgcggtatcgagagatggtgaagcgg
ctgacagcgttgcagaacgaggcaacaaagcgggcatattgccttgtcgttgctacagag
tgcgcaaatgcgatcgtagatttttacgttaatggaaaaacgcaggatcagattgccgat
gaaaccggggtttccggtgttgatattgtccggaagcgtattaaccggggttgcaaagct
cttgcagagatctggccagacttcagcactgtatgaattgtacaaattgcatagaaaggc
accgtttattttgtgatgccctggcactcccgaaacggggcgcagtaaggtaaaatcagt
acaagcggaaccgcgcacagcggagcgccgcttctacgcagtctccgaaacgaacctcca
tgataatttcctccttttggctttgcatgcatttttctctcttccgtttcgcggactgct
ctatgcgatacattgaaacaaaggcagcctgccgctcatgagagacaggaggcggttcga
ttccgccgtatcgcaccgtatggcgcatggaccagacaacccgaaaggccgcacgtgcaa
cctcccgtgccaagaaaaggccttagaatccttgccaaggtgtagctttcctgacaggat
gtgcgccaaccaacagccccggcggagaaccggagctgtttttatatggccgcctgagcg
cagtttggagcgcggcgcgtgtgtgtagacacggctggttcgattccaagggcggctttt
tactctggtagctcaattggcagagcgatggtctccaaaaccgtaggttgcaggttcaag
gcctgcccagagcgccatgcaatgtacagtcgggggacggctgtgcaaagcatagcgggg
catctggccgcgaaagttccagatgcagcggcacccgcccgttttacgcctgtccgtcaa
actgaatgcatgggtgctgcttatatgccgtcatagctcaattggcagagcgccgcccat
ttaaggcgggacaacgttggtgacaccacgggaacatcactgcacagccaaccactgcgc
acatccattccatgggtgctggttcaaatccagctggcggcacattcgatattttgaccg
ttcggatttccggacggctttttatttggagaaaaaagatgattcagaaagaactgctga
aaatgccggtctcagatctggtgccgtatgagaacaacccgcgcgtgatctcccctgcag
ctgtagacgcttgcgctgagagcatcaagcagtgcagcgcacttgatcccatcgaggttg
acgaaaacaacgtcattctcagcggtcacacccgccgccttgcgttgatgcagctcaatg
tggacatggccgacgtggtgcgctacaccggcctgacggaagagcagaaacagaaatacc
gcctgctggcgaacaagaccggcgaaatgaccggctgggatttctcgaagctcgaacagg
agttgcttgaagtcgatttcggtgactttgactttgattttgacattccgcaggacgatg
atgccggcgtatcctacattgacagccttatggaggacggtttcacaaaggcttcggaaa
agaaagaattttccgtgaccttcacgttccccgttgagtgcgaggaagaaatcaagggat
acatcagcgagaatacgaaggagccgcttgaaaaagccattctgaaccgtattcgcggtg
ttacggaggatgaagatgcctaactgcgggtcgcaatgctggctgtgtgatatgcctatc
cgtttcgacacctacaagggatgcacgcacggctgcaaatactgctttgtgcagcggaac
ggaaagtatgacatcagcaaggtgcagaaaggtgaaggcatgaaagccctcatgagctgg
attcagggaaagcgaacgtctgagaccaactggtgtgactggaatattccgttgcactgg
ggggcgtgagcgaccctttccagccttgtgagcactattaccgcatgagctacaacgctc
tgcgcgtctttgctgaaaccaaatacccctttgttgtttcgacaaagggaaggatcatcg
cagagcctgaatatctcgaactgctgagaaagtgtaactgcgttgtgcagatcagcatgg
tgtgcagcagttatgacaagctcgaagaaggcgcaccatcgtttgaagaacgtctggaaa
ttgcgagaaaggttgctccgagtgtgaagcgcctgatcgtcaggattcagccgtacatgc
atgaggtatacggagaagtttacgaaaaccttgaaaagttcaaggcagctggtgcctacg
gcgttattgtcgagggcatgaagtttgcaagcaaaagaccgggccttgttaaggttgcgg
gagactatacctatccgaaagccctgatcgagggcgatattcttaagctgaagcagaggg
cgcatgaacttggccttgctctttacagcggagaaaacagaacaagagaactgggagaca
gcctttgttgctgcggtgtctctgaccttcccggattcaaggtgaatgagtataacctga
accacctgcttcatggtgggaagcccgcaaagacccctcagatgcagaaaactggtacag
cgatgtgctttcagtcgctgtaccagaacacagccaattccagaaggctcagaggggaaa
gctttgaaagcgaaatgctcaacgtctacaaaacgaagcgtgactatgtgaacgagacct
ttggtctgaaatgaggtgatctgcgattggccgcaaaggtaagtatgagcagtggttaga
gccggaagggttgacgctgcttcgtggatgggctagagacggcctgacgcaggaacaaat
agctcagaacattggaatacaccgcgataccctgaatgaatggaaaagccgatttcccga
catttccgacgctttaaaagtagggcgggaaaacgctgattacattgtggaaaatgagct
gttcgagagctgcaagacccgcaccgtaaccgtaaaaaagcccatcaagctgaaaaaggt
catggtggatggaaaaaagcggcttgaagaagaacgcattgagtatgcagaggaacaggt
cgttgtgcctgcaaacgtcacggcccagattttttatttgaaaaaccggaagccagacaa
gtggaaggacaaaccgcaggagaacacgaccgaagcccagaataacgacatacagaccct
tgcggatctgctgcaacggcctgttccaaaccgcgatatcaaggactttgaagaatgaac
atacctgcacctttttcacaaaaccagatgcgtttcttctggaactgcttcgaccactgg
tttaatgtggctgagggcggcaaacgcggcggcaagaacgtgcttattactatggcctac
tgcaccattctggaaaagcatcccagcagaatacacctcattgcgggcgtgtctactgcg
accgcccggctgaacattctggactgcgacggcttcggcctgaaaaactattttgagggc
cgctgcagggaaggctcttaccagaaccgcgattgcctgtacattaagaccgcaaccggt
gaaaaggtggtgcttgtgtctggcggcggcaaagccggtgacgaaaagttgatcaagggc
aacacctacggcaccgcgtacatcaccgaagccaatgaatgcagcgaaactttcatcaag
gaagtattcgaccgtaccctgtccagcccggacagaaaggtatttcacgacctgaacccc
aaggcagagggtcactggtactatgaaaacatcctgaatctgcacgaaaagaagcagaac
gagaacccagaatacggcttcaactatgggcatttcacaattgccgataacatgagcatt
tcagacgaccagctccgggctgtgcttgcaacctacgaccgcagcacggtctggtatgcc
cgtgatatcctcggtaaaaggaaagctgccgagggccttgtgtatcccttcttctccgcc
gggcaggacacctacctctttcacggtgatgcttcccacatcgacgggcagttttacgtg
tccatcgactacggcacgcacaacccctgcagcatgggcctgtgggtcatccacaacggc
aaggcactgcgcatccgggagagctattttgacagccgtgccgagcgtgtccagcgcacg
gacgaagagcactatgccgagctggaacgcctgaccaagggctattacattcaggcggtg
gtggttgacccgtccgctgcttccttcatcgagaccatccggcggcacggcaagtatctg
gtgatccctgcagacaacgacgtgctgaacggcatccgctgtgtggcatccctgatgcag
gccgggcttgtgaccatccacgagagctgcacggcatcccgccgggagtttggcctgtac
tcttgggacgacaaagccaaagaggaccgcgtcgtgaaggagaacgaccacgccatggac
gacatccgctatttctgctatacgatactggccccgctgatccgctgggcagactggaga
cgaaaataatgtttggtagactgcttatctggctgcgggagaaagcgcggctgctgttcg
gtgaaaataccaccgtcagcgccagcgtgtcctacagcatggagaatgcgatcatcctgt
gggcgcagatgtacgataccggcgggccgtggtgccacggcggcaagaacaccctgcaca
gcctgaagcttgcccagagtgttgcatcggagctggcccgtctgaccacgcttgaaatgg
aatgcattgtttccggcagtgccagagccgacagcatcaacaccatgctgcagcctttca
ttgcagatctgcgcaccccggtggaatacggctgtgcactgggcggcatcctgttccggc
ccttcctcgatgcagagggacgcatccagatcgatgctgtgcagggggattgcttctgcc
ctacccgctttgacagctctggccgcatgaccggggctattttttatgaccatctggtgc
gtggcaaccgcatttacactcgtcttgaagatcacgagttttccggcagcacgtacagca
tcacggtcaaggcgttccgttccatgaccagtgcagacctcggcatcgaggtgccgctga
ccgatgtgccggaatgggctgcgatctcgccacacaccgagttctccgatgtagaccgtc
cgctttggggctatttcagagtgtccagcggcaattccactgatcggcactccccgctgg
gcgtgagcgtttatgccgctgctgttgacaccatccatgataccgatgaacagtatgggc
ggctgctgtgggagtatgacggcgggcagctggcccttgacgttgaccagaccgccctgc
ggcccgacatcaacggcgagagcgttatgccgcagcgtgagcagcgcctttaccgcaact
ggctgaacggcagttccggggccaatggccggaacctctacgaggtgtttgcccctgccc
tgcgcgatgaaagttatcgtagagggctggataccatgctcaagcgggtggagttccagt
gcggccttgcctacggtaccctgtccgacccgcagaacgtggacaagaccgccgaggaga
tcaggagcagcaagcagcgcagctacactaccgtcaaggatctgcagcgggcgctgggca
atgcgctgaccgatctggtatactcaatcagcaagctgctggatgcccagtggaacagcg
gcgcagccgtttccccgccgggcgactgcaacgtgacctttgactttgacgacagcatca
tctctgaccccaaggagcgcaagcagatgtactggggctacgttaccgcaggcaagttcc
ccttctggcggtatctggtggagtttgagggctacagcgaggacgatgccaaggccattg
ccgccgaagcggatgctgagaaccgcagccctgaagccctcaccttcgggggtgcctgat
gctgccgccgtcttacctcgaccagatgccggatgcctttgtgcagctctggcagcaggt
cgaagaacagatcctgcaggacgtggcccggcgcatcggcaagatggacaaagtgaccgc
tactgcaaactggcagctgtggcgctatcagcagaccgaggcgctgcgcaacgacgtggt
gaagctgctggcgaagtacaccggcaagagcgaaacggccatccgcaggctgcttttgca
ggctgcgaccgaagccatggagcgggaggacgcgatctattaccactacgacatggagcc
gtccccttttgaagagagcgccgccctgaacaacctgctggatgccggcgcgcggcagac
ctgcggcacatggcagaatctgaccgccaccacggcaaacaccgtcacatgggcctttga
acgcacactggacgctgcatggctcaaagtgagcaccggtgccttcgactacaaaaccgc
cgtcaaacaggccgtggacagccttgcagacgacatgcccatggtcacataccccagcgg
ccacaaggacagcatcgaggtggccgcccgccgtgccgtgctcaccggtgtgaaccagac
gactggcaagctgcaggtggcccgcatggacgaaatgggctgcgaatttgtggagacgac
cgcccacggcggtgcccgtccttctcatgcagagtggcagggacggcgctttcaccgggg
cggcgcggtggactacaagggcaggcactacccggattttgaagccgcaaccggctatgg
taccggcgcaggcctttgcggctggaactgccgccacacctttttcgcggtgttccctga
gctgggcgacccgccccaatggacacaggagcagctgcgggagctgaacgcccggaacat
cgagtggaacggcaaaaagtataccgcctacgagatatcccagatgcagcgtgcccgaga
gcggaacgtccgccgctggaaaaagcggtatctggccgaggacgccgccgggttggaccc
caccgacgccgctgtgcgcctgagagcggcccgccagagccttgcagagtttgcacaggc
cacgggtggccgtgtggacagcgcccgtgtcagcgtgccgaagttcggcaggagcgaagc
cggcagggcaagcgcacaggcgcgaaaggcagagcttcctgaggctaaaagtacacgagg
aagcggcggcgcatctggacagaatggaaaaaccgtgcgtaaagttttgggaaaggtcga
tacgaccaacacgaaacaggttgacgcgcttaaaaattcgttctgttctggctatgcaaa
atctgacgttgagcatatgatggtcattacaaaagatggcgaagtccattatatgaccga
caacaatcccagaggggttgactgttcgtatctgggtggtaaactggaaggtagttacaa
cattcacacccatccaccgaaaaccacgcaatattcttttagcacagacgcagatatccc
cggcgcattcgctgacggtactgctgtcatggaagcggttgactacaaataccgctatcg
ttttgttgtacctgaaaatatcacgtttgagcagtgggaagccgtgtgtgaggaagttcg
cgaggagcgaaatgccgtaatggaaagcagagggtatggcttcgatgattatgaagaaaa
tatccagcatgtcattattgacgaaacatgccgcagacttggcttgaagtgttatcacag
ggagaagcgaacatgatttatactctggaacagattgaccagctcacaaaggaaagcgtc
cggcgtgaaaatgcgctaatagctgaatatcggcgcacacatacagtccccggcagaggg
gttatttctactcccgaaattgatgccgagcgtgcagagcaaaagcgtctgtatggggaa
tacctcaaagctcttgccaataaggattaaccaccatccacccggacggtggttttcttt
tgcccattttttaggagaagtatatgcttgaaacttatctgaccgtaaaaacagtctttc
ttctgctcaatttggctcttctgttgctgtacctcattctctgcggaattgccctcattc
aagccgttgttgaacgccgcgagttccaaaagacgataaaacagctcgtagatgacgaga
aaaaacggcacactgactaaagcgcctgattttagttactatcaagcacgatgcagtttt
gcaccgtgcttttttcatgccgttttagctcatgttggcagagcaccggacttttaatcc
gggggtggcgggttcaactcccgcaagcggcaccacagcggaaggcggcgcgtaccccgt
cttgtcccgtgcggaatgagaaccgcgatacaaaacagcagggacttatccacccaacag
acaaaagaaaggagcacatcgcaagtgaaacgcgaagatgtgagcaagatcattccgggt
atcacctcggaccagctggacagcatcatgaacctgcacggcgcggatatcacggccaag
gtgaacgagatcaccaccctcaaggccgagaaaaccaccctgaccgaacagctgtccact
gcaaacagcaaactcgagggctacgacccggagtggaaggccaaggccgaacaggccaag
accgatgctgccgcgcaggtcgctgcccttgaaaagggttatgcgctggaacgcaaggct
tccggcctgaagttttccagcgagagcgcccgcaaggcatttttggcagatgccaaggcc
cagaattttgccatgaaagacggcgagatcatgggctttgatgattatgtcaaggctttc
aaagagagtgatcccagtgctatcctgccggacggcggcatggcacgtttttccgcatcg
gcgaccggcgcacccggccagcctgcaaacgcacatgaggccgcaaacgctgcattccgc
gcagcgttcggccagaaaggttgattattatggctattgatgcaatcgctcgcaataagg
ctgaggccctgatccgggagcagctggtgaacaccatccagcaggacgtgcccaaaagct
ccaccgtcatgcagctgggcacccgccttgccaatatgacctctaaccagaccaagatcc
ccgtgctgtccatgctgccgctggcttactgggtcaacggtgacaccggcatgaaaaaga
ccagcaagcaggaatgggacaacgtgtacatgaccgctgcagagctggctgtcatcgtgc
ccgtgcccgaagctgtgctggcagattccagctttgacatcatgggcgaggtacagcccc
gcgtccgggaagccatgggcgcaaagatcgacaacgccatcctgttcggcggcgagcgcc
ccaccgagtggacgaccgatgttctgacccttgcggccaagaacaaagtcaccggcccca
tcgactatgcaaagctgctgggcaaggacggtctgttctccaaggtggaggctggcggct
tcggcgtggatgccgtggtgggcgacctgaccgccaaggcagaactgcgcggccttgtgg
ataccacgggccgtcccctgttccgttccgatatgcagggtgccaccacctacgcgctgg
acggcgcaccgatgtacttcccggagaacggcggctttgatgcttctaaggcacagctga
tcgctggcaacttcaagaagctggtgtactccatccgtcaggatgtcaccgtgaagctgc
tggatcagggcgttattcaggatccttccaccaaggagatcgtttacaacctcgcccagc
aggatatggtggccctgcgtgtggtcatgcgcatgggctgggcactgcccaaccctgcaa
cccgcctgaatgccgaccgctccaaggttccgttcgcgttcctgaccgccgctaccgtcg
cagcataaggaggccccatgctgtactgtacctacgacgaatacctcacggcgggcggca
cggtgccggaaacggccttcggggtgttgtgcagccgggcttcccgcatgatcaatgccg
ccacctttggccgggcggagagccacgccgccgggtgcgaggcctgccgggaagcgctgg
cggatgcctgcgggcagatcgtcggcctgctggccgctgcgtctgcggcgggcgctgtgc
cgggcgctgccagcgtctccaacgacggctacagcgtcacctttggcagcaatgcaagtg
tgactgcggccacccggcaggaagcctatgagatcatccgtaccgcgctgggcagtgacc
cgcacggcctgctgtacagggggattctgtgatgcagacagctgttactgtggtgaacct
catacacgacaccgccaccgagacggacaggccggtgtgctgggtgttcccgttttgcag
ctggcgggaatgccgctccacctccggctccggtactgccaaggacccggagcgcaccac
ccacatccgcatccaggccagcgtgtgcaccataggctatctgcccttcgctcagtggac
ggctctgcctgctgccgagaaggccaagcactggaccctgaaacgcggctggaagctggt
gcagggcacggtgtctgccttgaccgcagaagagtatgccaaactcgaaaaaacgcacct
gtgctgtacggcggcggctgtctcggacgaccgggaaccgctgctgccccactggcacgt
ggaagggagctgagactgtgagcaagcccatttttgaacagcctgccggatatcgcttcc
gggcagacggtgtgcagatgtctctggactggcggacaaatttcggcgcagagaaaaccg
ctgctttgcagaaagcacagttcgccaccgcgcagaaagccgccgctctcatcgaccagt
acgtgcccttcgataccggcatattgaaaaacagcgtgaatcaagccagcaagtttgacg
aaggcttgctggtctataacacaccttatgcacgcaggcagttctatcttcaccctgaag
gcgaatgtctgcacggcgaaaatgggctgcgcggctcttactggggacagcgtgctctgg
ccgattacggtgaagccattgcctacattgccacacaggccgtcaccacattctggggag
gttgaccatgtccgaagtaaagcccaccattgccgccctacgggcatggctcaagacctg
cccgctgattgccgacgagcaggaagccaccggcgcggccttccgcattgccgggctgga
agaagaatccaccgcattttccatcgaggacagccccggtgaccccatcatcaccgagta
catctccggctgggaaatggcgaagaattacctcttcctcagccgccgggagtacagcga
ggtggatgccgttaacatccagaacagcggctttttcgagcagctcaccgagtgggtcat
gcagcaggatgcccgccataacctgcccgacctctcggcctgtggcgggaataaaacccc
caccggcattgccgtgacgaacagcggctacatcgtcacaaacagcgcgggcagctgtaa
gatgcagctgcaaatgcgcctgacctactacatgcccaaatgaaaggagttttgatatga
ctgtatctgaagccattaccaagtccggcatcacgcccagcgcgtcgtataccggcattg
agacggcgaacgattttgtgctggcgttccagatcgagagcacccagaccaaggaaagcc
agtggatcgtctgcgccgaccatgtgaaggagcattccggctccctgaacgccaccaccg
aggatgcccagtacatccgcaccggcaacgtcaccgaaaagaccggcacccagcgcaccc
ttgccgtcaacggcgaccgctgcgtgggcgatgcttttcaggattttgtgctgagccaca
agatcgtgtacggcaccggcagcgatatcattgtgccgtacatttatttcagcctgcgca
ccggcaagggcgagaaaggcagcgctgccatcatcgtcaccagcgacgtgggcggtgcag
ccggttccaaggccacctttgcctgcgacgtgaaggccatcggcacgccggacgagtttg
actacaaccccgccaaccagtccgctgagccttccaaggccgtcaagggctgattttttt
caaacacaatccccgctccacaccggaacggggattttttatgccgtgaacaaagcttat
tcctccggggcagaaccggggcacggcccaacgaaaggagccagaacatggttatttgtg
gacagaattttgatttctcggtgctgaacgccaacgatcttgaccgttttgaggacgcgc
aggagaagatgcaggcccggaatgcagcccagaccgaacgcttccatcgcggcggcatcc
gtctgggcgaccaagtgcgtgcacaggcacgcattgccatggactgcatcgacgagatcc
tcggtgcaggcgcatccgaccgtctgggtctggatgaaaacaacatggcccccatctatg
acgtgattgaggaactgggcaatgcctttgccgccgagaagcagcgctataccgcaaagc
ctgcccagcccatgaaccgggagcagcgccgggcacaggccaaaaagggcaagcacaagc
cgcccgtgagctatcccgcgccgcctgccgcccagatggtggagcgggtggacaatgccg
cccggcgcaagcagctgctggctgagctggcagcgctggaaaatggctgatctgctgacg
gcacatctgccggatagctggcacggcagacgcatcgacccggatttccggcacatggtg
cggctctccaacgcctacgcccacggcaggctggacggcgaacacccggaagaagccctt
gcgatcatggagcggttctatcataagcctgtgccgccggaacagctccccgatgcttac
ggctgcatggtggatttttaccgtgccggtgagcaggccgcagcaggcactgcaagtgaa
cctgacaacggcccggaaaagccgcccgccttcgactaccagtgtgatgccggttacatc
gtggcggcgttccagcaggcctacggcatcgacctgacccgcgaaaaggtgcactggttc
cggttccgtgcgctgttcgcggccctgccggaggagaccctcatggcgaagatcatgagc
tggcgcaccatggatctttcggaatacgaaggctccatgcgtgcccactatgccgacctg
caggagcgctttgccctgcctgctgagctgagagggggtgccgcccgtgtcgtttcggtc
gaagagcacgatgccgcgttccttgcgcggttccggcactagccgcgccccggtgccctg
cccatactgcgggcgggcgctgccggtgtgggcagagccgcgcgccacagctgccggtgt
gtgggtcaaatgcaaaaatcccgcctgtaagcgggaggtagagatcaagttataacagcc
tgtgcccttgtgcccgcgctcagaatgagaggtggacacagtggcagatttcagcatcac
cggcgaagtaaggctgaacagcgacccggcggaaaaaagcaccagcaagtggacggtagc
cgccgggcagatgatcgcggactttgcaaagcaggcatcgtccaagctggccgaggtggt
caagagcggcgtggactacaacgccaccatggaaagctacctgacaaatttcaaggtcat
gctgggcagcgaggaagccgccgcaacgaagctttccgaaattcgcaaaatggcggcatc
cacgcccttctcgctggatgacctgaccagcggcacccagacccttttgcagttcggcat
tgcggcagacgacactaccggcgtgctgcagcggctgggtgatatctcgctgggcaacgc
cgagaagctgcagaccctgacccgcgcctacggcaagatgtccagcgcccagaaggtcac
gctggaaaacgtcaacatgatgatcgatgcgggcttcaacccgctgaaccagatctgtga
tgccaccggcgagagcatgtccgacctgtacaagcgcatctcggatggcaaggtcagctt
cagtgagctggaagcagcggtggaagccgccaccagtcagggcgggcagttctacaacgg
tatgctggaagccagccagaccttcagcgggcgcatgtccaccctgaaggataatgtcag
cgccctgaccggtgagctgaccagcggcctgtttgcggctctgggtgatttggttgtcaa
gctgaacgaggtggtggtctccttcctcgacagcgacgagaagatggcccagctcaagga
gaccatcggcattgcgactgctgttgtggccgctgccggaacggcattcctgacatacaa
gggctatgtggctgccgctactgcaatcgaagtgatccacacagccgcgaccacggccat
gaccgctgcccacaaagcggcagaagccggggcgaccggtcttgcagtcgcgcaggtagg
tttgaacgcggttctcaaggcgaaccccatcggtcttgtagtggcggcgctggcggctct
ggcggcaggcctcgtgacggcctacaagaccagcgagaccttccgcaatgccgtcaactc
cgcatttgcgtctgtgaaaaagatcgcacagaacgccatcggcacggtggtggactggat
caatgagctggtcgccaaaatcaggggcgcggcggctgcactggcaaacctgaaaaacgg
tgtcggtgcggcacaggatgcctacaatgccgcctacaacggctacatggacaactataa
ccgtgacaagctggataaggccgcacaggagcgcggaaagctccacgccgagcgtgtgaa
gcaggcgcaggaagaggccgctgccgccaaggcatcagccgagaccatctcccagtccgc
aggcaaagccgcatctgccgtcagcacctccggcaaaaaggccagcgccagcaccaaagc
cgtcactgcgtccgtcgtcaagtccatctcggacaccacgaccgaaatcgacggcaagat
cacccgcaccaccgaaaacatcaccgaaacgctctccaacggcaagacacagcaaaagca
ggtcatcaccgagacttcccgccagatggtggatggtgtgctgaaggatgtgaaaaccat
cacagaggtggctgcggacggtaccaagaccgtcaagcagaccatggagaccgtccgcga
gaccgccaagacggtcacttccaccttcgagactctggcagacggggtcaagaccaccac
ccagaccgtcaccgagaccctgaccgacggcaccgagacccagaagcaggtcatcaccga
ggtctacgacgacatcgtggacggtgccctcgtgaccatcgagcgggtcaagaccatcgc
cgcagacggcaccgtgcaggtggccgagcagatcaaaaagtccagcgctgacacctttga
cggcctgtggaaggagctgcagaccgaagcagataccggcgtgctgggcaccttcgatga
cctgtacaccgccgtcaagaatcaggactggctgggcatcggcaagtgggtggcaagcac
catctacggcggtctgactgccgaccagaagaagcaggtcaatgattttgcccttggcat
cgtgactaagctcaacgaagcgctgggcggtgcccgcgatcagctggtgcagggagctat
cgaccttggcgggcagatcgtgaacggcctgaccagcggcttctctgaggtctggcagca
ggcgcagggcctcggctccaccctgatagagatcttcggcgggctgaaaacaccgctgag
caatgcggcccttgccatcagtcagggcatgaaaggcggcctgatctctgcattcccgga
gatcctcgcttcgctgggcggcctgatcgggtctatcggcggcgcgttcgtagcaatgct
ggatgccatcgctgcggcgctgttccctactggctttggcactccgcaggctctgctgat
gatcgcagcgggcgtagcccttgctgccgtcatcgcgggcatcgttgcctcgatcggcgg
ctctttcagtaagaaaggttcgtccgggcgcggcggctcttccggcgggtcctccggctc
cggcggcatgggcagcgtggatatcaccaccggcaccggcagtctggaagatgccatcaa
cgccaacaccaaggcgctggaaaagaccaactctgcccttgccgatatgatccggcaggc
gggggcgctggtgctttccgacaacatgcgcctcggctccaccgtggccgcttccggcac
tgcacaggtggtgtctgctgccaacagctacaaccgggagggcgacaccaacatcaccca
gaacttttacaacggccacgataccgccgccgcacagcagcgggaagcccgctgggaggc
cgacaaggccaaggcccgcaaacgatgaaaggaggacactgtgttctttaaagatcatct
caagatcgtgactgatgccggtgccgtcctgcatctgggctgggactacgatgcccctta
cgttctcgacccgctgaacggggtggatgtggacctgcagaccgcgcagggtgtcaatca
gattggcgacaccgtggagggtcagagcgtctccggcgtgtcccgcaccctgtcggtcgt
gttctggggcagggatgcgttgacccgtgcaagagcttttaccaaaaagctgccctactt
caccaagggcaccctgtactttggcgaccactatttcacccggttcgtgctgcaaaaact
gccctatttttccagctacacgccggacccgcgctgtgagctgatgctctacagcgaaaa
gcccttctggtacgacctcaacgccgtcagcagcgtgctgggcgggtatgagaaagcgtt
ccggttccccatctgctatgacagccacatctacggcatcaagcgggacggcacggcggc
agtgctgcgcaacgagggcagccttccggtgcccttcacggccaccctgcggtgcgacat
gccggtgacgcatcccaaggtggtggatctgcagaccggggccttcatcggctttgacct
gaccctgcagccggacgagacgctggaaatctaccgcagcacatccgaccggctggcctg
caccctgacccgggcaggcgtgaccgagaacatctttgcaaagctggacgaggacagcac
cctcaccgagctgcagcccggcgataacatgctctccatgcaggccgagaacggctccgg
ctacctgcaggcatccgtgagcttttacccgatggaggcgggcatcctgcccgaaccgct
atgagaatagacgttttggacgcagacacccttgcccgcgtgggctgggtggacgtgtgg
gtgtccctctattgggacagtccctattactccgagggcagctttacccttgaggtgcgc
cccaccaccgagaacctgcagcttttgcaggagggccgctggctggtgcgcagcgacgag
aacccccgcatccccatgcgcatctgcgcccgcgccaaccagaacgaggacgcgaacctt
gtggtgtccggctacccggcaacatggctgctgacaaagcgcgtctctgctgtgacggtg
aagaaccagaacgcggaatccgccatgcgcagccttgtgagcgccgcaaagccatggccc
cgccttgcgctgggcaccgagtacggctttgacaccacctttgaaaagcagacctccggc
ggtacggtgttcgactactgcaagaccatcgggcaggcctgtgatctggggttccgcatc
gtgctggacggcaagggcagcaagaaaaagctactcttcgagtgtttccggcccaccttc
gacccgaaccgcagatacagcccccagtggggcaatctgctgaattccgggtggagcttt
tccgataccgattacgccaacgtggcccttgtgcagggtgctggcgaaggtaacgagcgc
gccaccgtctgggtgggcgatgtaaacgccactggctccgaccggcgggaaatgtacatc
gatgcccgggacatcaagccggaagaggacaaaaacgagaccagcaccagccagagctat
ctggcaaagctggctgaccggggcggcgaaaagcttctggcccagctgcgcaccggaagc
atcgagtttgacgtggacgatgataccctgcaggtgggcgatgtgctgagcgcaagcctg
cctcagctgggctacaccgccatggtgcgcgtggccgacatcatcacccagagcgaggac
agcggcaccacccgcaccatccggctgggcacgcccagctggcacaagacctgaaaagga
ggactttatggctgatatcatcacttaccccgaaaacggcattacctacgatgccgacga
cgcttcgggttaccttgccacccgcctgagcggcgtatacagcgccgaggaggatttctc
cgtcacggcacagggcggcctgagcgtgcaggtgagcgccggtcaggcatgggtgcgccc
ggcgcggttcaagggccgcagcatcatcatggagcagcccaccaccgtggtgctcaccga
agcggaccctgtacgcagccgcattgaccgtgtggttctgcgctacgatgccgccgccaa
aaagacccgcctgcaggtgctggaaggtgtcccgaattctgccgggcctgctgccccggc
catcacccgcaccgagctgatctacgacctctgccttgccgagatcaagcgccctgcagg
ctccaccgccgttaccgccgccgacatctacgacacgcgcgcagatgagaccgtctgcgg
tgtgatgcgggacggtgtgcagggcatccccaccggcacgctggtgcagcagtggaaggc
cgtgatcgaatccatgaggggtggcagcttttatacccgtgccgaggtggatgcgctgtt
gaaaagcttgaaaagcgtggatccttttcccgtgggcagcatctaccagagcaccgccag
tacaagccctgccgcactgttcggcggtacatggcaggagattgcgcagaaccgggtact
gatgggtgctggcagcggccacgcagcgggcaccaccgtggaggccggactgccgaacat
cacaggctcttttgtcgcggatgtaaaaaagggtgaacataaggtatccggcgcattcac
tgccggcagcgcgatcgcaactacgggcgaatacaataacttttctgatgtatataagtt
cagtctggatgcgtccaagtctaatgccatctacggccgcagcgccaccgtgcagcctgc
cgcctactatgtgcacatctggcggcgcgtggcctgagaaaggaggttttgaaccatgaa
gatcattgacgagaacggtgcggccattgagacccctgacctgacgcttgggtatctgat
ggacgacaccgaaccagtggagcaccccgctgtgaaaggtgtagaggaagtgagccacta
cgagaccgtaacggagtatcccggcggcggcagggatgtgcggaaggtcattgatgtgcc
gggcgtaccggcaagacccgcgtggaccgagcagctgcccatccagaggtacatccgcta
caccgccgaagagctggccgcgcaggaagaagcgcgcaaaaaggccgaagcccgggagaa
gctgccggacacggtggcggcactgcaaaaagaaaacgagatgttcaagcaatgcttgct
tgaaatgagcgagattgtgtatgcataaaatcacacaaaaattagaaaggttggtacgta
tgatggctaagttgtgggcacaggaaattatgttcgctgagactatggaggacgcaaagg
ctctgtacgagcgttgcccccgcctgctgaaggagaaggtcaaggcaattctcatcaaga
gcggctttgaggaaatcacgcagtaaggacgctgagggcaaggcagatcagtagctggaa
gagaacgtgaaaatcggggcctgaccccgtgaaaggacgtgatacatatggcaatcaaac
agtacagcctgaaagcagacggtgcaaagcagctctctcccgcattccgtgtgcgggagt
tccgctgccgcgacggcaccgacaccatcctcattgacgagggccttgtggtgctgctgc
agtgcatccgggagcacttcggcaagcccgtgaccattaccagcggctaccgcaccgcca
gccacaacacgagggtgggcggctctaaatccagccagcacctgctgggccgcgccgcgg
acattcaggtacaggacaccgacccgctggctgtggccgcctacgccgaaagcctgatgc
ccggctggggcggcgtgggccgctacccggtcaaggcaggccgggcaaagggctgggtgc
acgtggacacccgcccgaacaagagccggtggacgttgtgagggggacaacatggcaagt
tacctgatttctgatgcaccttatgcatcgtggctctccgaggtattagctacactggaa
gagcacaaaatcagtcagctcgcgatagctgcgcctttgccgaccggcgaggtattcacc
ggctatttcggtatggacacgatggacaaggcgctaatcgcaacgaacattcaggccgac
gctaccatggatgtggtctgtgccaacggccagcgcatccaacaggcgtgggaagataac
attgaagattcggaggattgataccaatgcagcagattttctcgtacatctccgcgcact
ggatggagggatccatctggctgctgggtcttggctggggctacctcgtaaagaaagtaa
ccgagtacaagaccatcaaggacggcctgctggccatcatgcatgaccggctgtatcagg
tgtgcacctactacatccagcagggctggatcgatgccagcggcctgaagaacctcgaat
acttataccaaagttaccacgcgctgggcggcaatggcaccggcaccgagctttataacc
gggccaaggcgctgcccatccgcgattaaatgcaagcccggcagcgccgggagaaaggaa
ctgactatgaacgcgcacacctacaacgcacccaccatctccgcaggcaccattgcccgc
accgcctgcctgctgctggccctgaccaatcaggtgctgtctgcactgggcaagcccgtg
ctgcccatcgagagccagaccgtggagcagctggttaccgctggcatcaccaccgttgcc
gcgctggtcgcgtggtggaagaacaacagcttcacccccgcagcccttcaggcagaccag
acctacgacaagctgaaggcacagggaaagtaagccgccctgcccaaaatagccatacat
agcaacagccccggggagcctgacggttcctcggggctgtttttgtttggcgtgtttcga
cgctttacgacgtatatcgacgtaattggtaaactttaagtatttttcggttagagttga
cgcatagaaaggatgtgtcaac
>Lugh4544
gccctaatagcgaatcgttctgtgctatggagtgctttataaaccagtttcagcaaaaag
aaaagcacccagatttcaacgaatccaggtgctttttgttggtggaggcgatgggagtcg
aacaataaaaaatgattgagtgacgtcaaaaacatatctgcaacgcgcctaaacacttgc
taaaaatgtagtggggttggtttgtaacccatgtattttgctacgtttacaaaaaagagt
gttaccgaaactgttaccagagtcaggcctgtgcctttttgaatgccgcggtggtagcgg
cagcaagatcttccctctgaccgtcaagctcgtgccgatacactccggcagtgtccatgt
tcttgctgtgaccgaccagcatcttcagctggctgtcggtcaatacgcctgattcaatgc
tgacgaaagtgtgtcgcatctcatacagcgtgacctgaggctcaatgccattgtcacgct
ggtacttcttccagcgcttgaataaagccctctggttcgggatctggaacaaaggggtgg
tatagttcagcgggatatcggaagccttcagcaaggccacctgcgcttcgtaggcctcat
gggcttcctcgcccatatcaaatgagcgaatggcgttttcgttcttgccggtggtttcct
catccaaccggttgatgctgcggcgcagattgaccgtgttccctttgacgtcaccatacc
agagccccacaagttcaccggggcgtacacctgtagcaactgcaaaccggtaggcataga
tatactcgtcaaagaccagcttgccatagtaaaggcgggtgtccacatcaaacaggactt
tcaaagcggtcggctgtaaaatctttttcttccccatgcgggcattcttcgggatagaca
gctcagggaacatcgtactgtacctgttccggcggcaccatttcaaaaagctgatctccg
ttgagcggatcgtcataagggtcttgcggctcaaaggcttgtcgcttgacctacgctgac
gctcctttttaaggcatcgctttttgaaagacatattgatggctttttgcagatcgcctt
cggtcagctcgtcaatgcggatgtccccacagacaggcagaatatagtaatctccgtatt
tcttgcactgctcaacataggatgtgccgcaggtgagcttcagttcttctacccactggg
catagagggcagctaccttcttcttgccgtcccggatgctatcgtcaagccaggcatcgg
cctttgcgttggcttcccgctggccggtgcggccaggcgtgctgctgtaaaaccgtttgc
gggtgccgttcttctgcaccgcgatacaccagcgtttttccttctccacccaaaatgccg
tgttgacccgttttttcataaaatccgcctccatacacaagggtacactttgacaagcct
gcccggaggtggtatcatagtctgtgcagaggttcgccaaaatctactgtacagagccgt
gacgccttcgggcaagcggttcggaaacctccttcggtgctggtaacaccgggggaggtt
tttttatttgtttgtgcaaatcaaaattatgctatactttagcataattttgatgtataa
tgaacgtgaacgaatcttttcattcatacacagaaagaaaggtgctatcatgtcagagcg
tcagaatgccgtcgaactttatcttgacgaaaaagacttcaaaatgaagttgaacggtgt
tgaagtccatcgcgtcaaaggcttctccatccagtgcgatgcgggccatcccctcgcaga
tatgacgctgaacatttcggtggacaaactgaaactcggttaatggagtttactccacac
atccagcgccttgtcaatgccgcgttcgacagccgtttcgccgtactcgatagccttcgg
aaacagatcgcaggcacccatcatgtaaaggtcgatatagccatcatcacgcagttccgc
aagcgcctctctcacgtcatcccacggaatccccggcaatgcagccgacacatcttctga
tgcaaagtattttgcctgagacttcggcaaggttttgcggcgctccgtgtatgcacgata
aagtttcagcaagaccttttcggtatcttttgtcatcccgtattttctccttctgcgccc
tcggtgttcgcagcaccgggggcgtttttgtttagttcacatcagttattcaaagccttt
gcgcgcacagtcgggcttgctgccttgaacagatcatatgcgttcaaaacatccgtaatc
gcctgacgctcttcgggggagactgtgtggtcgatgctgccaccatcgccgctgtatcgg
ataatgatttcatcagcgctcaaaatattcttaaaccactggatatcttcatcatcgccc
ataaaagatgtcagttcccagtactgctttccatcatagccacgatccacatccgtccaa
tcaatcgtgtaggtatatttatactcgcccgcgcgaatcgtaatcgtgtccaagtacaca
tatttgttgccgctacacagaaccatgaaaaacattgacggatcattggtgctgccattt
acaaagaagggcagtatatagcttttgccttgattgctcagtcggtcttccgtgggtgac
acatagcttcttgcgtcctcgaccttatcataactgattttcagctttgcaagagcgtct
ttcagtccaagcacctgctgggcttctgccaacaccgcaaagttactgacctgcgccttg
cttgcatcgtccaattcattataggcatttacagcagccacaattgccgggcggcgggca
gtcgtgacggttccgatttggttgatcaggctttccacctgcgctaccgtcgcagtattg
cattcttcaagagcggctgtgctcatatattctgctgggctgacagccattgccggcgct
gccacagatataagcgttgcggcaatgcacagtgctgcagcggtctttttcatagttttc
ttcatacataacactccttcgctatatagactggaatgactccgataatccaaaatcacc
ccacccagtgcgtccagcctacggccttgccctcaatgtgcacctcttccagctgggagc
cggtatagatcataggcgcataggccgggtttgcaggcatcagggtcagcgtgcctgggt
tgtaatatacccgcttgagggtggcttcgccgtcaatgcgcaccgctgcgatctctccgt
tctccacctccggctggatgcggatatacaccacatctttatcatggatgccggcatcta
ccatgctgtcaccgtggcaggtcagggaaaaatcgcaccggatgttctccggcacgtcca
ccattttttcaatgttctgctctgccgtgatgggttccccgcaggcaatggctccgatca
gcgggatcttcttcatctttggcatcggctcaaagcccggggggatggtgggcttcttgg
gctccggctgttcttcccagcccatcaggtaggcgggggtggtctgcagcgcatcagcaa
atgctgcaatttttgattgtgggatatcggctttaccattttcaatcttacttatagaag
atttatctttatagcccatcttgtgagccagttcttcgactgttaagccaagctccgtgc
ggcggcttttgattctgtcgtatagagttgccataaaatcaccaaccttcgctcttatct
tatcatagagtggaataatattcaagtattttttattttttcctcaaaaaaggttgactt
tatttccactcggtgctattatgtggttagtggaattcaattccactttgaaaggaggtg
acaaccatgaccgacaccaatgcgctgcgttccatcattgcagattccgggcttaaatat
aaggccattgccgaaattatgggcctgacaccgtatgctttgcagatgaaaattgataac
gagaccgagtttaaggccagtgaaattgacactctggccaatactctcggcatggacatg
cagcagcgtgattccatatttttttgcaagaaaagtggaatttaattacacttttgcaag
ttcatccaaaggaggtgaagaagatgagcaacagcaaaaggccccacgctcctaaggaag
agaagcgcggggcgcaagagattcagctgtcgcacttggacaatcgttttagctgccaga
tagacggaacggttatccagaacgtgaaggattattcgttggttcagtccagcaatggaa
aagcattgttaaacttgaccatcgagatcagtgcggaagttgtgtcaaccacgatacaag
cgcagatgcaacagcacttgtaatccacgagtgacgttccatcgtttcggaaaacttgga
caacaatcccttctgcggaggaatctggtcatttacgatcatctcaacaagatcaactaa
cttctggacttgctctttgtccggtgcatcttcagcttctgccatttcccgcagttcctg
aaaattcgtctggtagttgatggtcgctgtattggctgttccaattacagaaccgtaagc
tgtaccgatattataaatattactctgacgctgttcggtttcttttcgctttttctcgac
ttcggtcatatagaacgcttttatttcttcctgctgcttttggaagaacgatgcctgcgt
ttccgttacataaagccgttcattggccggagtgataataacatcgtctattttaatatc
ggtttttgggcgaaatccaacgtactgacggttcgttgccgtttctcggtttggcaaacc
tggaacggttgcaataatttcaccatctcgctcaatttgcatattcagaccatgcattct
taaaaaattttcaaaaatcatttttccattcacctcctttccgtctttttattttacagc
gaaagtgaagtgaatacaaggaggtacaaatccacatggacgacattatcttatccaccc
agaacggcgaaccagtggcatccagccgggacgttgccaagcgctttggcaaggagcata
agcacgttctggcggctattcgtcaacttttagtggccgaaaattcggctactaaattct
tccacgagaccgagttcgagtatcgcggccagaaattcccggaatacttgatgaaccgtg
acggcttttccctgctggccatgggctttaccggcaaggaagccgtgcagtggaagctca
agtacatcgaggccttcaaccagatggagaagcagctggcacagcgcccgcagctttccc
gcgcggagctgatggcgcaggcccttattgccgcccacgacgagctggaacacaaggacg
ctcagattgcagagctgaccccgaagggcatctttgcggatgctgtaagcgccagcaaga
agagcatccttgtaggtgagctggcaaaactgctgtgccagaacggtgtgcagatcgggc
agaaccggctgttcagctggatgcgggagcacggctatctgatccgcgaccccaagcgca
gcgactataatatgcccacccagcgggccgtggaaatgtgcctgtttgagatcaaggaga
ccaccgtggtgcactcggacggccacaccagcatcaacaagaccccgaaagtcacgggga
agggacagatttactttgtgaaccagtttctgaatgtccgggcaaagcggctggaagcgt
gaaagaaggtgataatttgaaggtaagcatgaaaaaaattgaatccctgatgattttacg
gggagtaaatgttaccgagctgatgcaggctgctggccttgagcgggccacctactacta
catcaaaaagaagggcggcaccagcccccggacgctcaaggccattgccgacacgctgaa
cgttgacccccgcgagcttttgagcgagcaggagaaggagcagcgtcttggcaaggagac
cgcctgatgaacgggcggaacaaatactggcgggaagcccgctgggacaagaaccagcct
gcacggctggcacacatcaaagaaaagaggtcgaaaaagcatgatgaaggtcgtacaggg
caccttccggcagattccgtactggaagctgcgggggcggttccacagctgcggctaccg
cgatcaggaagtcgctgaacatagcggcattggccggtacactatgagcgcccggatgaa
cgggcaccagccgtggacaagtaaagagatcgtagcaatttgtgaactgttggacatccg
gcaggacgaaatcggggagctgttcttccctactgttgagaaaggagaatccgcatgaga
atcaaatctggcgtttggtactggcttgcaatggggagctttgcgacgggcctgctgtac
agcatgggcctcgagggcacctgtcagaccggcggcaccatttcggacggtgcgttcatt
acggctatggtgctgatcctgctggcaatcttcttcatgcggcttggctttgcagctgaa
gcacgcgagaagcgctgccgcaagattcacaagccgcaggccaataccgtgaagagcggc
aggaaggttggctgagcatggcttccagtaacaatatgatctacacccgcgtctgtgttg
actgtgggaaggtgatgcgcaatgtgggccgccgcgcggagcggtgccctgagtgccgcg
ctgtacatatcagggtgaaagctctcgaagcgagctaccgggagcgcacagagcaactta
tccgccagcaggaagagcgggccggggcaatccatcagggccttgtggacgacaacgagc
gctttactgcaagcgccggaacctacggcaaaggccgcatcaaagagattttggccgcac
aaaagaaaaagcagcccgctggtgttggcgcaccggcaggctgcaagggttgatggattt
tacaggtcacatcaacccgaagataacacattttcggaggttttacaagatggaaaaaaa
ttatgttgagattcagggccgcttttccagtgacggcatgtttgtgggcgggaactatgt
cccggaagtcatcgacaagctgatgaacgatgtctattctaccctcggtcaagcaggaag
cctgtaccgcctgcgcgtcacggtcgaggtcgaagatctgggtgccgaggtcaagttcgg
gaagcctgcaagcgaaacgcagcactcccctgctctgcagcgtttgaccgctggaaagct
gattccagcaccggatgtcccccctgccgccattgacccggcaccggaggttgcagtatg
aatccgatgtacgacctttcccttgacggctacggcccggcacttgagccgccggatgat
tactatttcctaccgcgagggacagaacagaccgaagatcaggaggatgaagagtaatgg
aaagcacaagcatttacgccgctctggccgctgtgcagagcgaactcaaggcccctaaag
ggcagatgaacaccttcggcgggtacagatatcgttcctgtgaggacattttggaagcag
tgaagcctattctcaaggctcatgacctgctgcttacgctctccgatgaaccgaaggttc
ttgaggggtggcactacatcgaagccactgcaaaattggaatctatggatggtggctgca
tttccgtgaaggcatacgcaagagagccggagcaaaaaaccaagatggacgctgcacagg
tgacgggaacatccagcagctacgcccgcaagtatgccctgaacggcctgttctgcatcg
acgataccaaggatgccgacacggacgagtatcatgcggcagaaggtcgaaaccccgcag
gtgtgaacaagccgcagaagcagcctgctccgaagcgtgaagctcctgctccgaagcgta
atgctcctgccccgaaatcgcagcctgtacaggaacagccctttatctgcgcctgctgcg
gcaaaccacttcagccggtgtcttataagaaccgcacagttgaaccggcagagaccgccg
caagcaccaagaagaagtttgggcgcgtcctgtgctggacgtgtgcccagaaacagccga
aggagggctgatctatgctgaacatgatcgcaattatgggccgcctgacccacaccccgg
aactccgcaccaccacaagcggcaaggaagtctgctcttttgatatcgcctgcgaacgca
gctattctgccaatggccagcgcgagacggatttcctgccctgcgttgcatggggcaaga
cggcacagttcgtgtcccagtatttcgacaagggcagcatgatcgccgtcaatggcagct
tgcagacccggaaatatcaggacaagcagggcaacaaccgcactgcctatgagattcagg
tgcgtgaggtcagcttttgcggctcgaaagcccctgacagcacgtctacgcggggttttg
atgaacagacggaaagttatgccagcgaagctataaacgctcagagcgcccagcaggcgg
ctgagaccggcacggacgattttgccgttatcaacgacgatgaagatttgccgttctgag
cggcagaaatgagggagagaaaaatgccagcaaaaagaaatattatgccggaagaggtgc
gcaatgcaaagcttcttcttagtaagggcctgtcagatgcagaggtcgcagccattatcg
gtcgttccgtgtcggcagttgtcaatatccgcaacggtgcatacgacttcatgcttgagg
atgtaccgaatgataccccggatgatagccgggtttacatcctgctgaaatctatcgaca
gccgcctgcaccggcagaatgatgacatgaaggcagtaattgaccggctcaccggcctga
acgctgcccttgttgaactgaaaaacgagatcaatgtgtgcagctcctgcatgacggcaa
tgctggatgccctgaacgaactcaagagcaagaacagccagcaggctgaaccggaagcca
cccctacgaagtatccgggcaaggattttgcgaactggggagaggttattcgccgtgttg
aggtctacggtgacaagttcattgcggacaacctgcgcggaaccaaggccagtcttgacg
gcgttacgctgtatctggcctgcacccccagcacgaagaagttcctcaaaagcagcgctg
ttgcgatcccccgcatcaaacagcagtgccggaacgttatcggctacggcgttgaggtta
agatcattgacctgtaaaaatcaaagaaaaccaaatggtttttacgaaaagcgtttggtt
ttcaaaaacgggaaggaggtggtttgtggtggacgatatcgaaatggctcgcccgaaagg
cttgttgataccctttgacaagttcgtaatcttggacatcctgccacctgagcaatacaa
aaacgtgctcacaaaaatgcggcagtatgtggagcacggcaaagagccggaagggcttga
gcctatcgaacaggtggcctttgaatccctgcgctcatttatggacgaaaacataaagac
gtatcaacgttctattcttgcgcaccgagaagcaggccgaaagggcggcagaccaaagaa
aaccgacgaaaaccaaaaggtttttgacgataaccaaacggaaccaattggtttttttga
gaaaccaaacgaaaccaaaaggcccctaaagtacaaagtacaaagtacaacagatactaa
agtatctgatagtaatagcgctgaagcgctgccccctacccccaaaagcaggttttcacc
gcctgatgttgaaacggtaaaaagttactttgcggagaagggcggaacggaagggcaggc
tattcggttccatgcctattacgaatccaacggctggaaggtgggccggaatcccatgaa
gaactggaaggcagcagcatccgggtggatatcccgtgatagggatgaagcaaaaaaggc
gaatgccccgcgcaaccgggcgttcatggcaagccgcccggcagaggaagccgaaaatgc
aaagaattttctggcagacgcagcccggagaaggccattaaaaaagcaatagccggtaca
tacgcgctcagaccggcatacgcagccctctgagcatggttttaggataaaccggcaaag
ttataccacaaaacgcaaaacgccgttcagggccgcttctcgtgctctgaacgcatggag
gtaaaaagcactatgaacctgtatgagatcaactcgcagattttggactgcatcgatccg
gagaccggcgaggttatggacatcgaccggctagaaaagctgaacatggcaaaggcagag
aaggtggacaacatcgcctgctgggtaaagaatctcgaagccgatgttgcggcctttgaa
gcgcaggaaaaggcttttgctgaccgcaaggcagccgcaaagcgcaagatcgacagtctc
aagcactacctgaccgatgctctgggtgggcagaacttcagcagcgaccggtgcaaggtg
agctttcgccgcagtaaggccgtccgcgtgctggatgaagccgctgttcctgctgagtac
atgaccgagatgaccacccgcgcacccaacaagacggccattgcggccctgctcaagacc
ggcacggcagtgcccggctgtgagctggttgagcgtgtgaacccgtccgtgaagtgaggg
gggatccagatgaagcggaaatatcttgatgttgaaaccctgaagcagcatcttttcatg
gaggccactctgggctacctcaagacattggctgatgtgaacagggttattgatgctctt
cctgaagctgacccgcaggaaatggcccgccagctctggagagatgcaaagaaagacccg
cctgacccgaatgttgatgtcatcgtgtactgttccgatggtgctatcttgaccgcattc
atgtatgaaaacggagattgggctgagaacagagagtgcattcctctggatgatgtcacc
cactggatgcctaacatcacaggccctgaactggaggaaaagaacaatgggtgaattcgg
aagccgccagccgcgcggaaaagcggcgatggctgaaaagaaaatttccgactacctgcc
caaaactgagattttgggccagcttacggaagaactggcggaagcctctgcggctgcatc
gaaactgcttgtctggctgttgcgcgatcaccccatagctcttgcagcaactaccgcttt
tatgatttggatgcttgctgtggctctgatctacaaagtaggaggtgcaccgtgattgaa
gtcgaacagctttcacttttcacgatactgtcccctgttccgcctgccgtagcggtctgc
tgcatggatggaagccgggttgatgctgcacctgcagaaagctggatgcagcggcttgtg
cagggcggtgagtatgtcgttcaggtcgctggtcatccgatggtgctcagaccggcagat
ggcacggaagaaaccattccggacggacacaggtattatcactacacaatcgggaaccgc
ctgttttcgggcgtttttgtggggagagccaaagcgtaacggctcgcaatatatgggaga
tgaaaacgtgacatacaaagaatttttggagcgcaaaatcgacattgcgcccctgtcagg
cattgagattgaccccgcagaggtcaacccggtgctgaaagatcaccagcgcgtgagcgt
cctgtgggcgctgcgcggcggtcggcgcagcatctttgcccgcttcggtctgggcaagac
ggtcatgcagctggaatggtgcagaatccttcagaagcacgagggaggccagacactcat
tgtgatgccgctgaacgtaatgccggagttccgggcagatgcggtcaatctgctgggcat
ggaagaaccgccctactgcaagaccatggccgaggtggaggccagcacggcccccatcat
cctgaccaactacgagagggttcgcgatggcgatattgacccgcaccgcttcacggcggt
cagtctggacgaggctgcaacgctgcgcagcttcggcagcaagacctaccagagcttcat
gctcaagttcaagggcgtgaaatataagctgacaaacaccgcgaccccggccccgaaccg
gttcaaagagctgattcactatgcgggatttctggaagtgatggacaccggacaggcgtt
gacccgctttttcaagagggacagcaccaaggccaacaatctggccttgtatcctggccg
cgagcgcgagttctggatctggtgcgccagttggggccttttcctgcaaaagccgagcga
cctcggattctcggatgacggctattcactgccgccgatggatatccgataccacaagct
gaacagccttgaccggcccgccgagtttgaagcggacggccagatgaagctcggccatga
tgccgccatgggcttgtcggatgcagccaaggagaaaagggacagcatcgatattcgcgc
cgccgaggtagcccgcatcattgcggaggcaccgccggacgagcattttgtggtctggca
cgatttggaggacgagcgcaaggcgctcaaaaaggccgtgccggagatggtcgatatcta
cggcagcatggagctggaaaccagagagcagcgggtcatggacttcgcacagggccgcac
ccgcatcttcggaaccaagaaaagcctgtccggttccggctgcaatttccagcgccattg
ccaccgcgccattttcatgggcatcgactacgagttcaacgacttcattcaagccattca
ccgcatctaccgtttcctgcaaaagtccccggtcatcatcgacatcctgtacatggacac
ggagacggaggtgctgctggcgctgcaacgcaagtggagacagtacgatgaactgagcga
gcagatggaggaaatcatcaaagaatacggtctcggtagccttgcgcttgagaccctgaa
gagaacgataggatgtgagagagtggaagtcaagggaaacaattacacggccatcaacaa
cgactgtgtggaagaagtccggaactggccaacggacagcattgacctgtatgtgactag
tatcccgttcggaaaccattacgaatattcgccctcgtacaatgacttcggccataaccc
ggatgatgcagagttcttccgtcagatggactatctgaccccggaactgctgcgcaccct
gaagccgggtcgcgtggctgcaatccatgtgaaagatcgcgtggagttcgccaacgtcac
cggccttgcagcgccgaccattgagccgtttcacgcggactgtatcgctcatttccggaa
gcatgggttcgcctatttcggaatgattacggttgtcacggacgttgtccgggagaataa
ccagacctaccgtctgggatggacggagcagtgcaaggacggcacgaagatgggtgttgg
ctgcccagaatacatcctgctgttccgcaagctgcccaccgattgcagccgtggatatgc
cgatacgccggtgaagaagtccaaagaggaatacacccgcgcccagtggcaaattgacgc
tcacgcattctggcgcagcagcggcgaccggcctttcacccgcgaggaactggaaaaaat
cccgacctccaagctgcaaaacgtataccgcaagttcagccggaacagcgtctactccta
cgaggaacacgtcaagctcgcggaaagtctggacaaggatggccgtttgccgtccacgtt
catggtggtcgctcccggctcgtgggacatgaccgtctgggacgatatcaaccggatgcg
caccctaaacaccacccagagccagcggcggcagaacctccacgtttgcccgcttcagat
cgacatcgtgcagcgcctgattgagcggtacagcaacgagggcgagctggtagctgaccc
ctttgcggggctgttcactgtgccgtatgaggccgtgaagatgaaccgcagaggcaaggg
cgtggagctgaacccggattatttccgtgacggcgtgggctatctggaatctgcggatgc
agaaaaggatgcacccactctgtttgacctgttggagaatggagcttgaacatgagcaat
gacaacatgagccggaatgccgagcattatgtagatccgaccccctgcgcagccatgcgc
aacatctgccgggacgagtaccagaaggaagccgccaggcttgacagaatcggagacatc
gttcccctgctgcgccagatggcaaatatcgcagggtttgaaatcataggccgcatcccg
ctgagggacaaggccaccggaaaggagtacaggtaatggaaagagctgaagcgattatcg
ccgcctgtcgcgatacgatgttgaccacattggaaaagatcggcggccagagccttattt
gctcgtggacccgtcaggacggctccgtcgtgaagctggcgctggaaatcagaacgagcg
atcagaccacgatcggagacgctatccgtgacatggatgacgaagaaatggcccggaagc
tggttccggcggttctggccttgtgcgacgacggcgcgccgtccgaagataccgtccgcg
actggctggaacgcccgcaaagcgatctcaaggtctgaaatacaaacacagttacataaa
ccgctgctgattatacaagtagcggcacggaggatgaatacatgtcacagcattacaaga
ttgactgcgacaaggttgaggaccggaaagcgctggttgtcgtcctgtcgatgaacggct
acaccgtccgcgtgggaaaggaaaagcgcagcggcaaatctactttgacctattttgtgg
agtattggaggggcgacgatgaatgatcaagcgaaatctaaccctgaaaccgacactatg
agtccggaggacatggcccattatttgatggatttttgccattgccatttggcggctgga
aatggctgcccggggtgcccgttcgataagccgaccagtaacgatggcgattgagaatgc
cgtctcggtgttccttccgactgggacttttgaggaggagaagtgaagcatgaaaaccga
aaagagaatggtctgctttatcgcagcagctgtgctgctgattctgacgctgtggtttac
atcctgcggtgcgaccactgccgaggcaggagctgaaagaaagccatgctaccatgtcac
ggtctactccccggcaattgaaaaagctggctatgccggtaggcgtaagccgaagtacac
cattaccgtggagaactttggcgagctgctgcctgacccaaagctatctgctgagcgtga
gtatcagctcctgcaaatccctcttggagatggccgatttgagctggtatccacatctct
ggtggagatcgagtattactgaagggagaggtgcgagcatgaaagcagtccttttgagca
tccggccggaatggtgcaagaaaattcttgacggagaaaagacagttgaggtgcgcagga
cttgccctgtgcatggaacaccgtttaaggtgtacatctactgtaccctgacagcgagta
aagagtttaatttggacgaccacaactgggacgtttccgcgaagaaccgcggtggatggc
cagggaaaatggggcgcgtcattggcgagttcacctgtaagaaaattaccggcataaccc
atgttggagaaacaggaagctgggaaccggcaagcctgtatgttatggcacccggatcat
attacaaaccagccgatgaacttcttgaagcggcctgcatgagcaaggaaaccgccgaaa
aatatctcaaaggctgtgacggctgcggctggcacatctccgacctgaaaatttatgacc
aaccgcgcaaactgcaggcgttcactggcttgcaaagcactcggttcggtatgcggcctg
tggaaataactcgcccgccccagagctggcgctatgtggaggaattgagcaatgaataac
cgaagaacggcgaccagcattcgccgcagctatacaggtgcccgaagccgcgcagagggc
gctggctttgaaagcatcattgacaatgcctgcgcctattacagatccatcggccttgca
gacatcgaaaagaccccggaacctatgcgtccgatcggaagcccagaccgtgctggccgg
ttccttgcctgctacacgaaacaggcccagccggactacaaaggcattctcaaaggcggc
agggccatcaattttgaagcgaagcacacagatagcgatcgcatgacctttgaccgtgta
ttgactgcacaagcgctccgtctgagccgcacagaagccctcggaggcattgcctttgtc
ctctgttctttcagcggcagggctttctaccgcgtcccgtgggccgtctggaaggacatg
aaacaactgtttggccgaaagtacatcacccaatcagacattgaaatttaccgcgtcccg
tttgcagcacccggagtgctgctgtttttggaaggagtaaaggaggaacaatgacccgca
catggacacctgaaagcgagaacgaaaagccacttaagaatgaaaaggcccagctggtgc
gggcatggtttgaacgactgccaagaatgcgggcacagattcagcagcaggaagagcgca
ttgtagatctacagtgcatcgctaccgccaccacatccagcgtttcagctgcacctggtc
gttctggaaccagtgacaaggtggggaacggtggcgcggccattgtggaagcaaaggaaa
agctggctgccctcaagtgcgagtatgtggagatgcagaaggcggccattgatacggcat
atctgctgaatgctgacacggcatccatccgccgcagcaagtgcatcatcctgtgttatg
ttgagggtaagacccgtgagcaggccgccgctgaggtgggctttgcacaggcacacacgg
catccagagccatcacagtagggtttgaagcccttgcagagatctgggaagcaacacctt
tttgcgattttgacgaaagtgcataaaaaacgcgtgattttttgtacagcttcgggtatg
tacgcggtatgtacagaaaccgtgcgaaagtgattgaatagtaccatcggcaatgccgga
aaggcaaaccgatacacgcagtctccgaaacgaacctccatgataattttcctccttttg
gctttgcaggcatttttctctcttcacgtttcgcggactgcgcatctatgcgatatgtgc
aaatggacaccccaccgaaccgggagatgggatgcggttcgattccgcaatatcgcgcca
tttgccgcctgagcgcagtttggagcgcggcgcgtgtgtgtagacacggctggttcgatt
ccaagggcggctttttactctggtagctcaattggcagagcgatggtctccaaaaccgta
ggttgcaggttcaaggcctgcccagagtgcttgcgtgccctatgagggggccgcgcgata
gcggggcatctggccgcgaaagttccggatgcagcagcacccgcccgttttacgcctgtc
cgtcaaactgaatgcatgggtgctgcttatttttttgatatctttgccgttcggttttcc
gggcggctttttatttggagaaaaaagatgattcagaaagaactgctgaaaatgccggtc
tccgatctggtgccgtatgagaacaaccctcgcgtcatctcaccggaagccgtgaacgcc
tgcgcggaaagcatgcgccagtgcaccgcgctggaccccattgaggtggacgagaataac
gtcatcctcagcggacacacccgccgcctcgctctgatgcagctccatgtggacaccgct
gacgtggtgcgctacaccggtctgaccgaagagcaaaagcagaaataccgcatcctcgca
aacaaaaccggtgaaatgaccggctgggacttttccaagctggaacaggaacttgccgag
gttgatttcggagatttcgacttcaacttcgacagcgaggcaccggacgatatctttgac
gattcgaccgaccttcgcagcgagtatgacgagccgcacgatgacaagctgatttgcccc
tgctgcggccacatcgacctgaaagccaagttcaaaaaatttgaaggagtcgctggagat
gaacaaaacggtgaggattgaaaatattcctcagtgctttggaaaacaacaccgctcgtc
tggatgaactggggtcgatgcactacaacctgatgtcctactactacatcccgaagaacc
ccaaaagagcactgggcatcatcgagcagagcgagcgcatcatgatagattccggtgcgc
acaccttccagaagggcaagacaaaactcaactgggaagaatacacggaatcctatgcgc
gtttcattcgtgaaaatgactgtaacaaaatcgttggttactttgagatggacgtggaca
aggtcatcggccttgagcgcgtcataaagctgcgtagacggctggaacaggaaacggaca
agattattcctgtctggcacaaagggcgcggaatagaaaacttctaccggatgtgcgaag
agtacagcggcagggtcgttgcaattactgggttcaaaaatgaggacatcaaagatgacc
agtatgcgcaattcttgaagatagcgtggcagcacaactgccgtgttcactgtctgggca
tgacccggaaggacatcttgaagaaggttccctttgactatgtggatagttccagctgga
cgcagggcgttctatatggccgtttgggaagccgaaagctgaaaaacgaagatactgccg
aaaaacgcgccgtcatgcggcaacggcagtgggaagctgcatataaggaggcaatgaaga
tgcaggaatactacgaacgttactggtttactgcaaccacccgactgaaaaattctctgg
gggggggtactgattatgctgcacagtaaaatcaagccccttatctatgccgccatgact
gcggccatctattatgtcctgtgcgtggctatcgcgcccctgagttatggacagattcag
tgcaggatttccgaggttatcctgctgttctgtatgcacaacacgttcgcagtctatggt
tacaccctcggatgcgcactggcaaacctgacctccccgctgggcatccttgatgtcatt
gtcggttctctggcaaatctgattgtcggttccttcgctcgcaagtgcggcaaggcgctg
ccgactgtcctgtttggcgctgtgttcaacggtatcgtagtaggcgcagagctgtccatc
gtgtacggttctccgttcctgctgaatgctgtgtgcgtggcagcgggcgaggctgtttct
cttttggtgggcgctctgctgtaccatctggtgggcaagcgccttgaaagcatttggagg
tgagttgcgattggccgcaaaggtaagtttgagcagtggttagagccggaaggtctggca
ctgcttcgcggatgggcaaaagacggcctgaaagacaagcagattgccgagaatataggc
tgctcaatatcgaccctctgcgaatggaaaaaccgatttcctgaattttcggaagcacta
aaaaagggccgggacgttgcggactacatcgtggagaatgagctattccagagctgccag
acgcgcactgtgacggtcaagaagcccgtcaaggtcaagaccgtaaaggtagacggcaag
aaacggctggaagaagaacgcattgagtatgcggaggaagaggtcgttgtcccggccaac
accacggcacagatattctacctgaagaaccggaagccggacaagtggaaggacaagcca
caggagaacacgaccgaagcccagaataacgatatgcagacccttgccgacttgctgcaa
cggcctgttccaaaccgcgatatcaaggactttgaagaatgaacattccggctccatttt
ctgaaaaccagatgcggttcttctggaactgcttcgaccattggttcaacgttgcagagg
gcggcaaacgtggcggcaagaacgtgcttattacgatggcgtattgcaccattctggaaa
agcatcccagcagaatacacctcattgcgggtgtgtctactgcgaccgcccggctgaaca
ttctggactgtgacggctttggcctgaaaaattactttgagggccgctgccgtgagggca
cctaccagaaccgcgactgtctgtacatccagactgccaccggcgaaaaggtggtgctgg
tgtctggtggcggcaaagccggtgacgaaaagctcatcaagggcaacacctacggcaccg
cgtacatcaccgaagccaatgaatgcagcgaaactttcatcaaggaagtattcgaccgta
ccctgtccagcccggacagaaaggtatttcacgacctgaatcccaaggcagagggtcact
ggtactatgaaaatatcctgaatctgcacgaaaagaagcagaacgagaacccagaatacg
gcttcaactatgggcatttcacaattgccgataacatgagcatttcggacgaccagctcc
gggctgtgcttgcaacctacgaccgcagcacggtctggtatgcccgtgatatcctcggta
aaaggaaagctgccgagggccttgtataccctttcttctccgccgggcaggacacctacc
tctttcacggtgatgcttcccacatcgatgggcagttttacgtgtccatcgactacggca
cgcacaatccctgcagcatgggcctgtgggtcattcatgatggcaaggctctgcgcatca
aggaaagctattttgacagccgtgccgagcgtgtgcagcgcacggacgaagagcactatg
ccgagctggaacgcctgaccaagggctatttcattcaggcggtggtggttgacccgtccg
ccgcttccttcatcgagaccatccggcggcacggcaagtatcttgtgatccccgctgata
acgacgtgctgaacggcatccgctgcgtggcatccctgatgcaggccgggcttgtgacca
ttcacgagagctgcgcggcatcccgccgggagttcggcctgtactcgtgggatgacaaag
ccaaagaggaccgcgtcgtcaaggagaacgaccacgccatggacgacatccgctatttct
gctatacgatactggccccgctgatccgctgggcagactggagacgaaaataatgtttga
tagactgcttttctggctgcgggagaaagcgcggctgctgttcggtgaaaataccaccgt
cagcgccagcgtgtcctacagcatggagaatgcgatcatcctgtgggcgcagatgtacga
taccggcgggccgtggtgccacggcggcaagaacgccctgcacagcctgaagctggccca
gagtgttgcatcggagctggcccgtctgaccacgcttgaaatggaatgcattgtttccgg
cagtgcccgcgccgacagcatcaacaccatgctgcagcctttcattgcagatctgcgcac
cccggtggaatacggctgtgcgctgggcggcatcctgttccggcccttcctcgatgcaga
gggacgcatccagatcgatgctgtgcagggtgactgcttctgccctacccgctttgatag
ctctggccgcatgaccggggctattttttatgaccatctggtgcgcggcaaccgcattta
tacccgtctggaagatcacgagttttccggcagcacgtacagcatcacggtcaaggcgtt
ccgttccatgaccagtgcagacctcggcattgaagtcccgctgaccgatgttccggaatg
ggctgcgatctcgccgcacaccgagttctccgatgtagaccgtccgctttggggctattt
cagagtgtccagcggcaattccactgatcggcactccccgctgggcgtgagcgtctatgc
cgctgctgttgacaccatccatgataccgatgaacagtatgggcggctgctgtgggagta
tgacggcgggcagctggcccttgacgttgaccagaccgccctgcggcccgacatcaacgg
cgagagcgttatgccgcagcgtgagcagcgcctttaccgcaactggttgaacggcagttc
cggggccaatggccggaacctttacgaggtgtttgcccctgccctgcgcgatgaaagtta
tcgtcgggggatggatgccatgctcaagcgggtggagttccagtgcggccttgcctacgg
caccctgtctgacccgcagaacgtggacaagaccgccgaggagatcaggagcagcaagca
gcgcagctacactaccgtcaaggatctgcagcgggcgctgggcaatgcgctgaccgatct
ggtatactccatcagcaagctgctggatgcccagtggaacagcggcgcagccgtttcccc
gccgggcgactgcaacgtgacctttgactttgacgacagtatcatctctgaccccaagga
gcgcaagcagatgtattggggctacgttacagcaggcaagttcccgttctggcggtatct
ggtggagtttgagggctacagcgaggacgatgccaaggccattgccgccgaagcggatgc
cgagaaccgcagccctgaagccctcaccttcgggggtgcctgatgctgccgccgtcttac
ctcgaccagatgccggatgcctttgtgcagctctggcagcaggtcgaggatgatatcctg
cggaacgtggcccggcgcatcggcaagatggacaaagtgaccgctactgctaactggcag
ctgtggcgctaccagcagaccgaggcggtgcgcaatgatgtggtgaagctgctggccaag
tacaccggcaagagcgaaacggccatccgcaagctgcttttgcaggccgccaccgaagcc
atggagcgtgaagatgcgatctattaccactacgacatggagccgcccccttttgaagag
agcgccgccctgaacaacctgctggatgccggtgcgcggcagacctgcggcacatggcag
aacctcaccgccaccacggcaaacactgtcacaggggcctttgagcgcacgctggacgct
gcatggctcaaggtgaacaccggtgccttcgactacaaaaccgccgtcaaacaggccgtg
gacagccttgcagacgacatgcccatggtcacctatcccagcggccacaccgacagcatc
gaggtggccgcacgtcgtgccgtgctcaccggtgtgaaccagacagctggcaagctgcag
gtggcccgcatggacgaaatgggctgcgaatttgtggagacgaccgcccacggcggtgcc
cgtccttctcatgcagagtggcagggcaggcgctttcaccggggcggcgcggtggactac
aagggcaggcactacccggattttgaagccgcaaccggctacggcaccggcgcaggcctt
tgcggctggaactgccgccacacctttttcgcggtgttcccagaacttggcgacccgccc
caatggacgcaggagcagctgcgggagctgaacgcccggaacatcgagtggaacggcaaa
aagtacaccgcctacgagatctcccagatgcagcgtgcccgagagcggaacgtccgccgc
tggaaaaagcggtatctggccgaggacgccgccgggttggaccccaccgacgccgctgtg
cgcctgagagcggcccgccagagccttgcagagtttgcacaggccacgggtggccgtgtg
gacagcgcccgtgtcagcgtgccgaagttcggcaggagcgaagccggcagggcaagcgca
caggcgcgaaaggcagagcttcctgaggctaaaagtacacgaggaagcggcggcgcatct
ggacagaatggaaaaaccgtgcgtaaagttttgggaaaggtcgatacgaccaacacgaaa
caggttgacgcgcttaaaaattcgttctgttctggctatgcaaaatctgacgttgagcat
atgatggtcattacaaaagatggcgaagtccattatatgaccgacaacaatcccagaggg
gttgactgttcgtatctgggtggtaaactggaaggtagttacaacattcacacccatcca
ccgaaaaccacgcaatattcttttagcacagacgcagatatccccggcgcattcgctgac
ggtactgctgtcatggaagcggttgactacaaataccgctatcgttttgttgtacctgaa
aatatcacgtttgagcagtgggaatccgtgtgtgaggaagttcgcgaggagcgaaatgcc
gtaatggaaagcagagggtatggcttcgatgattatgaagaaaatatccagcatgtcatt
attgacgaaacatgccgcagacttggcttgaagtgttatcacagggagaagcgaacatga
tttatactctggaacagattgaccagctcacaaaggaaagcgtccggcgtgaaaatgcgc
tcattgctgaatatcggcgtacacatacagtccccggcagaggggttatttctactcccg
aaattgatgccgagcgtgcagagcaaaagcgtctgtatggggaatacctcaaagctcttg
ccaataaggattaaccaccatccacccggacggtggttttcttttgcccatttttacaga
aaggaacgaaccatgaaaaagattcttctcgcccttgcgctggccgcatccattctgctg
tgtggctgttccagcgaagccgaaaaggccaactacaacatctccaagcaggctgattac
ttcgagagtgagcgcaagatcaccgtctacaacgcccgcaccgacaaggtgatcatggaa
gccgagggctacatgtccatctccaacaactcaaacaatgagctggtctgcacggtgaaa
gtcggcccggattcctaccgcaagaactacatctacctgaacgactacaccatgtatgtg
gtagaggacatcaccggcacccataccgacccctaccactacaagctctatttccacact
gacatcctgcccagtgtggaggtgaagccgtaaaagtcattcacggaaatcccccatttt
aaccactatgtgcccagaaaaaggcttcatagtggtttttttatgccgttttagctcatg
ttggcagagcaccggacttttaatccgggggtggcgggttcaactcccgcaagcggcacc
acagcggaaggcggcgcgtaccccgtcttgtcccgtgcggaatgagaaccgcgatactaa
acagaagggacccatccaccccacagacaaaagaaaggagcacatcgcaagtgaaacgcg
aagatgtgagcaagatcattccgggtatcacctcggaccagctggacagcatcatgaacc
tgcacggcgcggatatcacggccaaggtgaacgagatcaccaccctcaaggccgagaaaa
ccaccctgaccgaacagctgtccactgcaaacagcaaactcgagggctacgacccggagt
ggaaggccaaggccgaacaggccaagaccgatgctgccgcgcaggtcgctgcccttgaaa
agggttatgcgctggaacgcaaggcttccggcctgaagttttccagcgagagcgcccgca
aggcattttttgcagatgccaaggcccagaattttgccatgaaggacggcgagattctgg
gctttgatgattatgtcaaggctttcaaagagagtgatcccagcgccattctgccggacg
gcggcatggcacgtttttccgcatcggcgaccggcgcacccggccagcctgcaaacgcac
atgaggccgcaaacgctgcattccgcgcagtgttcggccagaaaggttgattattatggc
tattgatgcaatcgctcgcaataaggctgaggccctgatccgggagcagctggtgaacac
catccagcaggacgtgcccaaaagctccaccgtcatgcagctgggcacccgccttgccaa
tatgacctctaaccagaccaagatccccgtgctgtccatgctgccgctggcttactgggt
caacggtgacaccggcatgaaaaagaccagcaagcaggaatgggacaatgtgtatatgac
cgccgcagagctggccgtcatcgtgcccgtgcccgaagctgtgctggcagattccagctt
tgacatcatgggcgaggtacagccccgcgtccgggaagccatgggtgcaaagatcgacaa
cgccatcctgttcggcggcgagcgccccaccgagtggacgaccgatgttctgacccttgc
ggccaagaacaaagtcaccggccccatcgactatgcaaagctgctgggcaaggacggtct
gttctccaaggtggaggctggcggcttcggcgtggatgccgtggtgggcgacctgaccgc
caaggcagagctgcgcggccttgtggataccacgggccgtcccctgttccgttccgatat
gcagggtgccaccacctacgcgctggacggcgcaccgatgtacttcccggagaacggcgg
ctttgatgcttctaaggcccagctgatcgctggcaacttcaagaagctggtgtactccat
ccgtcaggatgtcaccgtgaagctgctggatcagggcgttattcaggatccttccaccaa
ggagatcgtttacaacctcgcccagcaggatatggtggccctgcgtgtggtcatgcgaat
gggctgggcactgccgaaccctgccacccgcatgaacgccgaccgctccaaagtcccgtt
tgcattcctgaccgccgctgccgtcgcagcataaggaggtcccatgctctactgcaccta
tgaccagtatgcggcggctggcggtacagtgccggaagctgtcttcggtgtgctgtgcag
ccgtgcttcccgcatgatcgatgccgccacctttggccgggcagagagccacgccgctgg
gtgcgaggcctgccgggcagcgctggcagatgcctgcgcccagatcgtcggcctgctggc
cgctgcgtctgcggcgggcgctgtgccgggtgctgccagcgtctcaaacgacggctacag
cgtcacctttggcagcaatgccagtgtgaccgccgccgcccggcaggaagcctatgagat
catccgcaccgcgctgggcagtgacccgcacggcctgctgtacagggggattttgtgatg
cagacagccgttactgtggtgaacctcatccacgacactgccaccgagacggacaggccg
gtgtgctgggtgttctccgggtgcagctggcgggaatgccgctccgcctccggctccggc
tccggcactgccaaggacccggagcgcaccacccacatccgcatcccggccagcgtgtgc
accatgggctacctgccctatgcccagtgggcggcgctgtctgcagcggaaaagaccaag
cactggaccctgaaacgcggctggaagctggtgcagggcacggtgtctgccttgaccgca
gaagagtatgccaaactcgaaaaaacgcacctgtgctgtacggcggcggctgtctcggac
gaccgggaaccgctgctgccccactggcacgtggaagggagctgagactgtgagcaagcc
catttttgaacagcctgccggatatcgcttccgggcagacggtgtgcagatgtctctgga
ctggcggacaaatttcggcgcagagaaaaccgctgctttgcagaaagcacagttcgccac
cgcgcagaaagccgccgctctcatcgaccagtacgtgcccttcgataccggcatattgaa
aaacagcgtgaatcaagccagcaagtttgacgaaggcttgctggtctataacacgcctta
tgcacgcaggcagttctatcttcaccctgaaggcgaatgtctgcacggcgaaaatgggct
gcgcggctcttactggggacagcgtgctctggccgattacggtgaagccattgcctacat
tgccacacaggccgtcaccacattctggggaggttgaccatgtccgaagtaaagcccacc
attgccgccctgcgggcatggctcaagacctgcccgctgatcgccgacgagcaggaagcc
accggtgcggccttccgcattgccggactggaagaagaatccaccgccttttccatcgag
gacagccccggtgatcccatcatcaccgagtatttctccggctgggacatggcgaagaat
tacctcttcctcagccgccgggagtacagcgaggtggatgccgttaacatccagaacagc
ggctttttcgagcagctcaccgagtgggtcatgcagcaggatgcccgccataacctgccc
gacctctcggcctgcggcgggaataaaacccccaccggcattgccgtgacgaacagcggc
tacatcgtcacaaacagcgcgggcagctgtaagatgcagctgcaaatgcgcctgacctac
tacatgcccaaatgaaaggagttttgatatgactgtagcggaagctattaccaagtccgg
catcacgcccagtgcgtcctataccggcattgagacggccaacgattttgtgctggcgtt
ccagaccgacaaatccaagcagagcaaagaagctgactggatcgtctgcgccgaccacgt
caaggagcactccggctccctgaacgccaccaccgaggattcccagtacatccgcaccgg
caacgtcaccgacaagaccggcacccagcgcacccttgctgtcaacggtgaccgctgcgt
gggcgacgcatttcaggattttgtgctgagccacaagatcgtgtacggcaccggaagtga
tgtgatcgtgccctacatctatttcagcctgcgcaccggcaagggcgagaaaggcagcgc
tgccatcatcgtcaccagcgacgtaggcggtgcagccggttccaaggccacctttgcctg
cgacgtgaaggccatcggcacgccggacgagtttgactacaaccccgccacccagtccgc
tgagcctgccaaggccgtcaagggctgattttttcaaacacagtccccgctccatacccg
gaacggggatcttttatgccgtgattagttttctccggggcagaaccggggcacggctca
actgaaaggagccagaacatggttatttgtggacaggaatttgaattttccctgatgaac
gccaacgaccttgaccgctttgaggatgccaacgagcggatgcagcgcaggagtgccgag
gaagcagagcagttccagagcggtggcatccgtctgggcgaccatgtgcgtgcacaggca
cgcattgccatggactgcatcgacgagatcctcggtgcaggctcgtccgaccgtctgggt
ctggatgaaaacaacatggcccccatctatgacgtgattgaggaactgggtaatgccttt
gccgccgagaagcagcgctatgccgcaaagcctttccagcccatgaaccgggagcagcgg
cgcgcagcggcaaagcagcagcgcaagcagaaacccgtgtcccgcagcgagggtttccac
ccgcaggtggcaagccgcccggcgcagcagcctatcacccagaccaacactttctggccg
gacacggaagccgggacccgccgcaagaccgaccagctgatcgatgcccggcaggctgtg
aatgccctgcgggacgaccctgacgccatgcagcagctggcggcatacgcactgcagatc
gccgcagagcgccatgtctgatctgctgctggacgagttgcccacccggtggcatggata
cgagatcatcccggatttccggcccatggtctggctggtcaacacctatgtgcgcggcca
gacaggagatgatcccatcggttttgcggtcagcgccctctggcgtttttacaaagaccc
acactgttttctgaacgaccctcagaagatcatcgatgcctacgggtacatgatcgagtt
ttataaggcgggcgaaaaagcagccgaaagcgccgcagctgaaagcagtaccgcgccctc
ttccggtcttgccttcgactaccagtgtgatgccggttacatcgtggcggcgttccagca
ggcctacggcatcgacctgacccgcgaaaaggtgcactggttccgcttccgggcactgtt
cgcggccctgccggaggagaccctcatggctaagatcatgggctggcgcaccatggactt
gtccgagtacgagggcagtatgcgtgcccactatgccgacctgcaggagcgctttgccct
gcccgctgagctgagagggggtgccgcccgtgtcgtttcggtcgaagagcacgatgccgc
gttcctcgcacggttccgacattagccgcgccccggtgccctgcccatactgcgggcggg
cgctgccggtgtgggcagaaaatgccgcatccgcccatggcctgtgggtaaaatgcaaaa
atcccgcctgtaagcgggaggtagagatcaagttataacagcctgtgcccttgtgcccgc
gctccgaatgagaggtggacacagtggcagatttcagcatcaccggcgaagtaaggctga
acagcgacccggcggaaaaaagcaccagcaagtggacggtagccgccgggcagatgatcg
cggactttgcaaaacaggcatcgtccaagctggccgaggtggtcaagagcggtgtggatt
acaacgccaccatggaaagctacctgaccaacttcaaggtcatgctgggtagcgaggaag
ccgccgcaacgaagctttccgaaattcgcaagatggcggcatccacgcccttctcgctgg
atgacctgaccagcggcacccagaccctgctgcagttcggcatcgcggcagacgacacca
ccggcgtgcttcagcggctgggtgatatctcgctgggcaacgccgagaagctgcagaccc
tgacccgcgcctacggcaagatgtcctcggcgcagaaggtcacgctggaaaacgtcaaca
tgatgatcgatgcgggtttcaacccgctgaaccagatctgtgatgccaccggcgagagca
tgtccgacctgtacaagcgcatctcggatggcaaggtcagcttcagcgagctggaagcgg
cggtggaagccgccaccagtcagggcgggcagttctacaacggtatgctggaagccagcc
agaccttcagcgggcgcatgtccaccctgaaggataatgtcagcgccctgaccggtgagc
tgaccagcggcctgtttgcggctctgggtgagctggtggtcaagctgaacgaggtggtgg
tctccttcctcgacagcgacgagaagatggcccagctcaaggagaccatcggtattgcaa
cggctgttgtggccgctgccggaacggcattcctgacatacaagggctatgtagccgccg
ctactgcaattgaagtggttcacactgccgcaaccacggccatgaccgctgcccaccaag
ccgccgaagccggggcgaccggtcttgcagtcgcgcaggcaggtttgaacgcggttctca
aggcgaaccccatcggtcttgtagtggcggcgctggcggctctggcggcaggtctcgtga
cggcctataagaccagcgagaccttccgcaatgccgtcaactccgcatttgcgtctgtga
aaaagatcgcacagaacgccatcggcacggtggtggactggatcaatgagctggtcgcca
aaatcaggggcgcggcggctgcactgtcaaacctgaaaaacggtgtcggtgcggcacagg
acgcctacaatgccgcctacaacggctacatggacaactataaccgtgacaagctggata
aggccgcacaggagcgcggaaagctccacgccgagcgtgtgaagcaggcgcaggaagaag
ccgctgccgccaaggcatcagccgagaccatctcccagtccgcaggcaaagccgcatctg
ccgtcagcacctccggcaaaaaggccagcgccagcaccaaagccgtcactgcgtccgtcg
tcaagtccatctcggacaccacgaccgaaatcgacggcaagatcacccgcaccaccgaaa
acatcaccgaaacgctctccaacggcaagacacagcaaaagcaggtcatcaccgagactt
cccggcagatggtgggcggtgtgctgaaggatgtcaaaaccatcacagaggtggctgcgg
acggcaccaagaccgtcaagcagaccatggagaccgtccgcgagaccgccaagacagtca
cttccacctttgagacgctggcagacggggtcaagaccaccacccagaccgtcaccgaga
ccctgaccgacggcaccgagacccagaagcaggtcatcaccgaggtctacgacgacgtgg
tggacggtgcccttgtgacggtggagaagatcaagaccgtcgccgccgacggcaccgttc
aggtggccaagcagatcaaaaagtccagcgctgacacctttgacggcctgtggaaggaga
tccagaccgaagcagacagcggcatacttggcaccttcgatgacctgtacaccgccgtca
agaatcaggactggctgggcatcggcaagtgggtggcgagcaccatctacggcggtctga
ccgccgaccagaagaagcaggtcagtgattttgcccttggcatcgtgactaagctcaaca
aagcgctgggcggtgcccgcgatcagctggtgcagggagctatcgaccttggcgggcaga
tcgtgaacggcctgaccggcggcttctctgaggtctggcagcaggcgcagggccttggct
ccaccctcatggagatcttcggcgggctgaaagccccgctgcagaatgcggcccttgcca
tcagtcagggcctgcagggcggtctgctttccagcttccccagcatctacgcaggcgtag
ccaccatggtgggcaccatcggcgcagcgtttgagggaatgctgaccgccatttctgccg
cgctgagcgctaccgttttcggcatcccgatgggcctgatcgtggcagcggcagcggtcg
cgctgggcgttgccattgctgccatcgtgggcagcatgggcggctccaaaaagaacgtaa
gccacggcggcggttccgctggcggcggttcgtccggctccggcggcatgggcagcgtgg
atatcaccaccggcaccggcagtctggaagatgccatcaacgccaacaccaaggcgctgg
aaaagaccaactctgcccttgccgatatgatccggcaggcgggggcgctggtgctttccg
acaacatgcgtctgggcagcaccgtggctgcatccggcacagcacaggtggtgtccgccg
cccgcagctaccaccgcgagggcgataccaacatcactcagaacatttacagcaaggccc
agacggcggcagacctccagcgggaagcccgctgggaagccgacaaggccaaggcccgca
aacgatgaaaggaggacactgtgttatttaaggaccatctcaagatcgtggcagatgccg
gtgccgtcctgcatctgggctgggactacgatgccccttaccttctcgacccgctgaacg
gggtggatgtggacctgcagaccgcgcagggtgtcaatcaggtgggcgacactgtggagg
ggcagagcgtctccggcgtgtcccgcaccctcgatgtggtgttctggggcgcgtatgcgc
tggacaatgcccgggcgttcagcaaaaagctgccctacttcaccaagggcaccctgtact
ttggcgaccactatttcacccggttcgtgctgcagaaaacgccatacttttccagctaca
cgccgcagccgcgctgttcgctcatgctctacagtgaaaagcccttctggtacgacctca
acgccgtcagcagcgtgctgggcgggtacgaaaaggcgttccactttcctgtctgctacg
acagccacatctacggcatcaaacgggacggcacggcggcagtgctgcgcaacgacggtt
cgctgccggtgcccttcacggccaccctgcggtgcgacatgccggtgacacaccccaagg
tggtggatctgcagaccggggccttcatcggctttgacctgaccctgcagccggacgaga
cgctggagatctaccgcagcacatccgaccggctggcctgcaccctgacccgggcaggcg
tgaccgagaacatctttgcaaagctggacgaggacagcaccctcaccgagctgcagcccg
gcgataacgtgctgagtatgcaggccgagaacggctccggctacctgcaggcatccgtca
gcttttacccgatggaggcgggcatcctgcccgaaccgctatgagaatagacgttttgga
cgcagagacccttgcccgcgtgggctgggtaaaagtatggcactccctctactgggacag
cccctattactccgagggcagttttacccttgaagtgcggcccaccgccgagaatctgca
gcttttgcaggcagggcgctggctggtgcgcagcgacgagaacccccgcatccccatgcg
catctgctcccgcaccaaccagaacgaggactcgaaccttgtggtgtccggctacccggc
cacgtggctgctgaccaagcgggtgtctgcggtgagcatcaagaaccagaacgccgaagc
cgccatgcgcagccttgtgagcgccgcaaagccatggccccgccttgcgctgggccccga
gtacggctttgacaccacctttgaaaagcagacctccggcggtacggtgttcgactactg
caagaccatcgggcaggcctgtgatctggggttccgcatcgtgctggacggcaagggcag
caagaaaaagctgctcttcgagtgtttccggcccaccttcgacccgaaccgcagatacag
cccccagtggggcaatctgctgaatgccgggtggagctttgccgacaccgactacgccaa
cgtagccctcgtgcagggcgctggcgaaggtgacgagcgcgccaccgtctgggtggggga
tgtaaacgccaccggctccgaccggcgggaaatatacatcgatgcccgggacgtgcagcc
ggaggacggcgagaccagcaccagccagagctatctggaaaagctggccgaccggggcgg
cgaaaaactgctgggccagctgcgcaccgggtccatcgagtttgacgtggacgacgacac
cctgcaggtgggcgacgtgctgagcgccagcctgccgcagctgggctacaccgccatggt
gcgggtagccgacatcatcacccagagcgaggacagcggcaccacccgcacaatccggct
gggaacgcccagctggcacaagacctgaaaggaggactttatggctgatatcattactta
ccccgaaaacggcatcacctacgatgccgacgacgcttcgggctacctcgccacccgcct
gagcggcgtgtacagcgccgaggaggatttctccgtcacggcacagggcggcctgagcgt
gcaggtgagcgccggtcaggcatgggtgcgcccggcgcggttcaagggccgcagcatcat
catggagcagcccaccaccgtggtgctcaccgaagcggaccctgtacgcagccgcattga
ccgcatcgtgctgcgctacgatgccgccgccaaaaagaccagcctgcaggtgctggaagg
tgtcccgaattctgccgggcctgctgccccggccatcacccgcaccgagctgatctacga
cctctgccttgccgagatcaagcgccctgcaggctccaccgccgttaccgccgccgacat
ctacgacacgcgcgcagatgagaccgtctgcggcgtgatgcgggatggtgtgcatggcat
ccccaccggcacgctggtgcagcagtggaaggccgtgatcgaatccatgaggggtggcag
cttttacacccgtgccgaggtggatgcgctgttgaaaagcttgaaaagcgtggatccttt
tcccgtgggcagcatctaccagagcaccgcacgtacaagccctgccgcactgttcggcgg
cacatgggagcagatcgcatcggagcgcgtgctgatgggtgccagcagtagccacgcagc
gggcaccaccgtggaggccggactgccgaacatcacaggctctt
>LughKLE1255
tcagccctgcgctttctgaaaagctgctgttgttgcggctgccaaatcttcacgctgacc
ctgcaattcatgccggtatacaccggatgtgtccatgttcttgctatggcccacgagcat
cttcagctggctgtcagtcaggacgctggattcgacactgacaaaggtgtgccgcagctc
gtaaagtgaaactttcggctcaagcccgtttgcttcctgataggattcccagcgacgata
gagcgcgtgttctgacgggatctgaaacagcggggtattgtagttcagaagtataccttg
agccttcagaagctgcacctgtgcctcgtatgcctcgcgagcttccttgcccatgtcaaa
agagcggattgcgttttcgttttttccggtagtctgttcccggtgcacgttgatgctccg
tcgaaggttgaccgtgttccctttgatgtctccataccataagccaatcagctctccggg
acgaaggccggtggaaacggcaaagcgataggcgtagatgtactcgtcaaataccggctt
tccgtagtaggtacgggtatctacgctaaacagcaccttcagagcggtgggttgaagaat
tgtgcgttttcccattctcgcattcttcgggatagacagatcaggatgcagtgtcgtgta
cttgttccttcggcaccacttgacaaaggcggtttccgccgcccgaatcgtcataagcgt
tttgcggctcaatggcttgtctgaaatcggcttgcgctggttcttcttctgagatcgctt
ccgaaacgaaacgtcgattgccttttgaaggtcgccctcggtcagctcgtcaatgcggat
gttcccgcaggtcggcaggatatagcagtccccgtaacgctggcattgcgtaacatagga
tgtgccacaggtgagcttcagctcttccacccactctgaataaagggcgctgaccttctt
ttttccgtctctgatgctatcatcaagccatgcatccgcttttgcgtttgcttcccgttg
tcctgttcgacccggcgtactgctgtaaaagcgcttgcgggtgccgttcttctgaactgc
gatgcaccagcgcttttccttttcgacccaaaacgctgtgttcgttctctttttcatcgt
tctgctcctttcggttgaaattgcaaaaacatccaatttttttgatacttgttgacaata
acaactgtttgatgtagcatatggttgtgagcagttgttttgtgagctttggagagggcc
acaaaacaaaaatggaaacatggaggtgacacgcagatgcaggagaaaacggctgttctc
gaaagcactaagggtgttgagagggacaggcaatatatgaggaatgtatacaacaccctc
tcaaaggataaccgcaaaaagctggaagtatacgctgccgcgctgcgaagaacccagctc
gcacacgaaggggctgattgaagcggctcctttgtacactggcccttcggctttgccgag
gggcttttttgctttaataacgaacaaagaacgggatctgcacacagcaaaccccgctct
tacaagtgaatgatattctacgccacatggcaccccgtcattcccggaggataaacatag
aacgaggattaacttttgttttctttttcaaactgagctttgagcagttcgtacatattg
accattggaagctcgatttttccatgattaagaaccatagaggacataacctccattttt
gaacgggcaatgccatacaccgctgcagagccgttgaaccacaattttgtttcaaaatct
tcgtcaggtacgctcttatcaatcataaacttgccgtgtataaccatgtgatacttgcag
gaagcttctgagccatcctgcaatgaataaacgccgtcaagaatgagcctgacataagca
gccttcttagaaggatcatcaattggaacttgctcactgatagaaacggagagctgatgc
gttaattcacactgcgacacagcatcaatgatattattatcaaaagagcattccgtaaga
aagcttccaagatactgaatgtcagcttcaaactgctttgcatccattgtgtgcacctcc
ggttggctttttaggtgtttcagggaaccgaatcaaccttgacgaagaaaagtcaggcgt
tttaaaagctgtgttgtttgcagcatcagacttcacattttcaggttcggtggacatgat
tctttcatcgggcttcaaagggcactgtaccgacagccccaaagcatcggcaatgtcaat
caaagtgtcgatggtatagttgcaatccccgctttcccaacgggaaacaaggctttgttt
taccctcattttatcagcaagatctttttgcgtccagccttttgccatgcgggtgtcgtg
tatcatttgctgaatttggatatttacaacggcctttgcaagttcggcagtagtcatgtt
tttggctatggcagcgataaggtcagacaatgttgttctatgagacattttcattctcct
tccataagttctgcaaaacgcgttttagcaataggtgtgtgggtactgtattcagtgttt
ttgtgtccttgtctttcgtagaaagaagatagcaagtatattaaaccatctttataaaca
aagaaaacccgaagatttgaaattccaagtttgaacctcatagcacaaaggttcttttgc
cctgccaaatgttcgatcggtgcacccggagggccaattgcggcttccccattttccaca
agctgttgaatatacgatgctaaacgtttgaaaaacttatcctctgaacctgattttgca
agtaagccagcaagctcatctcggaaaacatcatgaacaataactgaatttccatatttt
gcaagcaacatcactagttgcagcagtgtttcaagatcattcaatataaccacatcctgt
ctgcgcctatgctattatatcacttataagtgatatttacaacacttttatacactttta
cactattattatagtaggatgtctgtactttacggcttttctttcccttgttcctgccca
agcaggagcagctctgcatactccctcagtttccgtatactttcggcattcaagccctcc
atcaggcggtcaacgtctgactggggggctttttctttttgctcaggggcagccggggcg
ggtacaggggaaggatcatctgtttcaccgttgaggtatgctacgctggtgttcaactct
gtagcccacacctcaaggatttcgggcttcacctttttggtgcgctttaggttgctaccg
gctttagacggcaggccaacaaggtcatagaggtgtgactgcatctttccctgttgcttg
cacaggtgcacaaagcgttcaaattgaaaagtgtccggttcaattggagcactattgtca
ggagaatgggtttcagaagtcgctgcagttccaataccggtctttagatattcagtgcta
acatcaaaatacgttgaaattttggaaagagatgcctttgagggaatggaaccatgtgac
cattgtgttgtagtggcgtttgaaaagcccatttcacgagcagcagcggcaggagataca
cctttttggcggcagagttctaaaaatcggtcgtaaaacatagcagccctccgaagaaaa
ttagaaaaattagaaaaaactatttacatctaaatctaatagtagtataatgatacacag
agaacagtatatcatacataaataatactactatatcagtaaaaaatcaacaagtgaggt
acaaaacatgaaagacttcaacctgaaaatctccgagatcaagaaggcagagcggttcgc
agcaaaggaatctggcaagacctgcttccttgcagctatgagctattccggcgctgatgt
gttcggttggcaggatgtgctctgcgagatggacagcgccgagagcggcgagtatgtcag
caccgttcacctttgcgtttacatgaacgaccgccgccggtcttatgtggcccgcgtaat
gcccactgtttgatgatgaaaggatggctgaacatgaacgcactttctatcaacatcccc
tccaactttgttgcagactgcaataacaccttagcgcggtactacgccgcccagaccgat
accgagcgccgggcggtccttgaccgtcagactgttgaaggcctgtggtgggcaatcaag
ttcgtcagcaagctctgcaccccctgcatgagcgacagggagctgaagcacgcaatccgt
ctcactcacttccgtggctctgtatgcccggagtttaaggcttgaaagggaaatctattg
acccgcctgatgatggctgcccggcagcagccgaaaccatcccggtgaagtcaccgggat
ggtcgcgggagccaccgcacaacacaataatttttggaggtacgaaatatgtctgcaaat
gttgaaacgatgttctatgtccgcgagaagccttggcacggtctgggaacgatggtgcag
gaagcgcccaccagtgctgatgccctgcgtctggccggtctggactggacggttgaggcc
cgcgatatgtggctgaacggcggttatgagccgattcccggctacaaggcgaatgtgcgc
agctctgacaacaaggtgctgggcgttgtcagcgacaagtaccgcattgtgcagaacgct
gatgcatttgccttcacggatgccctgattggtggcgatgtccactacgagacagcgggc
agcctgcttgacggcaagaagatctggctgctggcaaagctgcccgattccgaaatctgc
ggagataagacagagccttatgtctgcttctccaacacacatgacggttccggcgctgtc
cgcgtctgcatgacccctgttcgggtggtctgcaataataccttgaacctcgccctgaac
acggcacagcgggcgtggagcgtgcgccatgtgggcgatatcagcaccaagctggtggaa
gcgcagcagtgccttgagatggccggaaagtacatggacgctctggctgagcgggcagat
cagatggcaaacaccaccgtatctgacgagcgcctgcggaagatccttgatgagctgttc
cctgaagcggatgacatgagcaacatccagaagcgtcatgtgcaggagatgaaggacggc
tacatggtctgtgtgatggcccccgaccttgcaaagttccgcaatactgcatggggcgcg
gtgaacgccatgagcgattttgttacccacagcgctcctcaccgtaacacgaagaactat
caggccaacaactggaacaacgtcatgggcggtcattggctgatcgatgccatgaccaag
gccgtttcccggtaaatcaaaaggctgtgctatctggccttacgggcgcttttatgaaca
cacaaaagtattacgcatggtataccgtttgggacagaaaaacggggcggctgctatgca
gtggtcgcccggcagactgtgcaaaagccctcggctttgcaagcaaaaaatcattctggg
ccagcatcaggcacagccaaaagcgcgggcaccagcggaaatacgaagtcctgcgcgagg
aaatcagaaaatcggaggttgattgaaaatgaccagacgtgatgaaattgacgcagaaat
caggaatcaggcagttcgcctgtatccgcgctgcaccgccctgtttgagctgccgacaat
ggtttactggcagatcatgcaggacaacacccttcggcacaagccgtacagggtcagtga
ggaacactgcaagaagatcattcttgcaatgccggagtttgattaaggagggaaaacgat
gggagattttataaaaggaatcccggttgaccagcttgctattgtggccggtcaaccggg
acttattgaaacgctgaagttgatcaccgtattttgggccgccgtttttatggcaaacca
cttcgtcagaaaatacacaccggagattatgagctggtatccgctttattcgactgctgt
tgggattgttttgactgttgctctcttatatctcgcatcatgacgacgatatcatcaagc
aaattagcccgttgagcgaagcagcaatcatttggataggcgttttcaatcagcttttca
aagagaagcattttttcacggatgtctgttggcacatagtacattgcaagcctcgaatgc
tcgccaaaatctcgtaatgtttcaggcgttttgtactgtaatacagcaccggcagagcga
aggtatccatcatagatctcacgttcacgctttttgagttcttcgcgctcttgatgcttg
tactctaaccgtttcatttcacgttgatgccaattattgcagagagctgtcaatataggg
gaaatcaacgcgcaaaaagcgacaatgaatgtgaggaaagctgtccattccgaaatagaa
gttacagggttcaaattttgctccatgttttttacctccgttcttatttgattttaactc
ttatttgcagtttttgcaaggaaacgagaaaatcctatcaccgcatcttctacgaaagaa
tgaccatcaggcaccggctgaaaggctggtgcttttttacatccgatgcggtaataataa
ttagaaattttagaaaaactatttacatctaaatctaatagtagtataatagttcacgta
gagagcaccaccaaacaaacaggaggaatagaaaaatgaagaagtcctacatcgtcgcaa
tcgactaccgcgcaacctacaagcccatgaccaccgattacaaggttctggaagctgaca
acctgctggacgcaatgagcgaggcagagagctatcttgacaccgagaaggtttacctgc
tgaacattatgcaggcagacaaggcaggccacaaggtcaaggggctgcccggtatcaggg
agaacacctacatcgaacagatcaccaatcgcggcaatggctggcaccgcaccgatgccg
cccacagcgaaaccgcttggagccatacaatgtgggtggacgaaagcaagaacgcccagc
acatcgacagcaacgaagttgcttgaagcccacctgatgatggccctgcggcaggggccg
aaaccattttcgtcacgtcacgaaaatggtcgtgggagccacccacagaaaggagattcg
atatcgtgtcgaagtattacaccaccaaagaaaccgccaaagcacttggcgtttgctatt
cgcgggtcttacagcttcggaagcagggtctgctggatgcctactctcacggcgagaagg
gcagcaagagcaagttttacttccgcgttgaggacgttgagcgctacaagcagagccggg
acaacccggagcagccgcctttgagaaaggtcagcacaatggagaccgcctgatgaacgg
gcggaacaaatactggcgggaagcccgctgggacaagaaccagcctgcacggctggcaca
catcaaagaaaagaggtcgaaaaagcatgatgaaggtcgtacagggaacgtttcagcaga
ttccgtactggaagctgcggggccggttccacagctgcgggttccgggatcaggagattg
caaatgcaatcggcatcggaaatgacacaatgagcaagcggatgaacgggaagcagcctt
ggacaagcactgagatcgcagaaatttgcaagacgcttgatatcccgcaggatgaaatcg
gggagctgttcttccctactgttgagaaaggagaatccgcatgagcaaacagtacaccct
tgcatccgagcgggccgacgcacccaccggatgcgcgtacgtggcaccgacgttctggaa
caagtggttccgctgggatggaagcctggcatccggctgctaccagctgggcgggcaggt
caaggacgaaaaccacaccggcctgcagatttttgcagatggcgaatggcacccggtcat
tggatggacattggacagctgcggccccgcaactgactatcaggaggtaggagcatgaaa
atcaacccgaacgctcagttgaaaatccagctgggatcggatggcaaccccaaaatttac
gcctgcggcacacagatggaacaagcggctctttgcaccgcattggtcgcgggaatctgt
atggacagcaaagacccagcagagacaatcatcaacatcatgacagctgccgccgatctt
atggacagaatggaggaaacccaccaatgaagattaaatcctttgtctggtactggctgg
caatggcctgctttgtggtaggcctgctgtacggcatgggcgttgagggcactgcccaga
cactgggcacagtctcggacggcgcgttcatcacagcaatggtgctgatcctgctggcaa
tcttctttatgcggctgggcttctacgccgccgatcaggagaaaaagcggagcaagaaga
ttcaccatcagccccagaacaccgtgaagagcggtagaaaggcgggctgagcatggcagt
caacaacaatatgatctacacccgcgtctgtgttgactgcgggaaggtgatgcacaatgt
gggccgccgcgcggagcggtgcccggagtgccgcgctgtacatatcagggtgaaagctct
cgaagcgagctaccgggagcgcacagagcaacttatccgccagcaggaagagcgggccga
ggcaatccatcagggccttgtggacgacaacgagcgctttactgcaagcgcaggcaccta
tggcaaaggccgcatcaaagagattttggccgcacaaaagaaaaagcagcccgccggtgc
gccaacaccgacaggctgcaagggttgatggattttacaggtcacatcaacccgaagata
acacattttcggaggttttacaagatggaaaaaaattatgttgagattcagggccgcttt
tccagtgacggcatgtttgtgggctggaactatgtcccggaagtcatcgacaagctgatg
aacgatgtctattctaccctcggtcaagcaggaagcctgtaccgcctgcgcgtcacggtc
gaggtcgaagatctgggtgccgaggtcaagttcgggaagcctgcaagcgaaacgcagcac
tcccctgctccgcagcgtttgaccgctggaaagttgattcccgcaccggacatctcccct
gccgccattgacccggcacctgaggtggcagtatgaatccgatgtacgacctttcccttg
acggctacggcccggcacttgagccgccggatgattactatttcctgccgcgagggacag
aacagaccgaagatcaggaggatgaagagtaatggaaagcacaagcatttacgccgctct
ggccgctgtgcagagcgaactcaaggcccctaaagggcagatgaacaccttcggcgggta
cagatatcgttcctgtgaggacattttggaagcagtgaagcctattctcaaggctcatga
cctgctgcttacgctctccgatgaaccgaaggttcttgaggggtggcactacatcgaagc
cactgcaaaattggaatctctggatggtggctgcatttccgtgaaggcatacgcaagaga
gccggagcaaaaaaccaagatggacgctgcacaggtgacgggaacatccagcagctacgc
ccgcaagtatgccctgaacggcctgttctgcatcgacgataccaaggatgccgacacgga
cgagtatcatgcggcagaaggtcgaaaccccgcaggtgtgaacaagccgcagaagcagcc
tgctccgaagcgtgaagctcctgctccgaagcgtaatgctcctgccccgaaatcgcagcc
tgtacaggaacagccctttatctgcgcctgctgcggcaaaccacttcagccggtgaccta
taagggccgcaccgtggaaccggcagagaccgccgccagcaccaagaagaagtttgggcg
catcctgtgctggacgtgtgcccagaagcagccgaaggagggctgatctatgctgaacat
gatcgcaattatgggccgcctgaccaacaccccggaactccgcaccaccacaagcggcaa
ggaagtctgctcttttgatatcgcctgcgaacgcagctattctgcaaatggccagcgcga
gacggatttcttgccctgcgttgcatggggcaaaacggcacagttcgtgtcccagtattt
cgacaagggcagcatgatcgccgtcaatggcagcttgcagacccggaaatatcaggacaa
gcagggcaacaaccgcactgcctatgagattcaggtgcgtgaggtcagcttttgcggctc
gaaagcccctgatagcacgtctacacgggggtttgatgaacagacggaaagttatgccag
cgaagctagaaacgctcagagcgcccagcaggcggctgagaccggcacggacgattttgc
cgttatcaacgacgatgaagatttgccgttctgagcggaagaaatgagggagagaaaaat
gctagcaaaaagaaatattatgccggaagaggtgcgcaatgcaaagcttcttcttagtaa
gggcctgtcagatgcagaggtcgcatccattatcggtcgttccgtgtcggcagttgtcaa
tatccgcaacggtgcatacgacttcatgcttgcggatgtaccgaatgataccccggatga
tagccgggtttacatcctgctgaaatctatcgacagccgcctgtaccagcagaacgagga
catgaagaaggccattgaccggctgaccggcctgaacagtgcccttgttgagcttcagaa
cgagatcaaggtgtgcagttcctgcatgacggcaatgctggatgccctgaacgacctcaa
gcgccagaacagcccgcaggctgaaccggaagccacccctacgaagtatccgggcaagga
ttttgagaactggggagaggttattcgccgtgttgaggtctacggtgacaagttcattgc
ggacaacctgcgcggaaccaaggccagtctggacggcgttacgctgtatctggcctgcac
ccccagcacgaagaagttcctcaaaagcagcgctgttgcgatcccccgcatcaaacagca
gtgccggaacgttatcggctacggcgttgaggtgaacgtcgttgacctgtaaatcgcaca
taatcgcaaacatcgcaaatgcgacagatgcgagaaagggggtgtatcatggcgaagaag
ttaaaatcggttatccttttctccgaatggaaacgatcacttgtgagattgtctttggaa
caaaagggaatgctcttggatgctcttttagactatcctgataaaggagacccagctttt
gacgacccgctgcttgatactgtatggctttttattggaaacacgctttccgaaaacgaa
cgaaagtacgaagaaaccagcaaaaagcgaagcgaagccgggaagcgtggaaataaaaag
cgatggggtgcgacagatgacatcgcaaacatcgcaaatgcgacagatgacatcgcaaac
atcgctatatctaaatctaaatctatatctaaatctacagatactaaagtatctgatagt
aatagcgctgaagcgctgccccctacccccaaaagcaggttttcaccgccagatgttgaa
acggtgaaaagttactttgcggagaagggtggcacagaagcgcaggctattcggttccat
gcctattacgaatccaacggctggaaggtgggccggaatcccatgaagaactggaaggca
gcagcatccgggtggatatcccgtgatagggatgaagcaaaaaaggcgaatgccccgcgc
aaccgggcgttcatggcaagccgcccggcagaggaagccgaaaatgcaaagaattttctg
gcagacgcagcccggcgaaggccattaaaaaagcaatagccggtacatacgcgctcaggc
cggcatacgcggccctctgagcatggttttagggtaaaccggcaaagtttataccacaaa
acgcaaagcgccgttcagggccgtttctcgtgctctgaacgaatggaggtaaaaagcact
atgaacctgtatgagatcaactcgcagattttggactgcatcgatcaggagaccggcgag
gttatggacatcgaccggctggaagagctgaacatggcaaaggccgagaaggtggacaac
atcgcctgctgggtaaagaatctcgaagccgatgttgcggcctttgaagcgcaggaaaag
gcttttgctgaccgcaaggcagccgcaaagcgcaagatcgacagtctcaagcactatctg
accgatgctctgggtgggaagaacttcagcagtgaccggtgcgcggtgagctttcgccgc
agtaaggccgtctgcgtgctggatgaagctgccgtccctgccgagtacatgaccgagatg
accacccgcgcacccaacaagacggccattgcggccctgctcaagaccggcacggcagtg
cccggctgtgagctggtggaacgtgtaaacccgtctgtaaagtgatgggggaaggatcgc
aggccgatatcaccactgcccccccgtgaagcggtaaggctgcgggcgagcgagccgaca
aggaaggagattacaaaatgagcgaatttatcgaccgcgaaaaagccatcgcaaacatta
aagcagcatattgctgtggctgcgaaaattacaacggcgtaaaatgccgtgcgtgtcaga
ttatggacgcgatggatgtgctggaagatgaaccggcagccgtccctgatgtccagcgtt
ggcgcaagaccgcagaagagccgccgactgaaaaagattctgcgcacggaaaagttctcg
tgaagtacatggatgcgacttttgctcaatcagcaacgtgggacatcgtggcaggtgcac
cggatacttttcctctttggatgccgatgcctgaactgccggaggaaaaacgctcatgac
attaggatttacgatgttcgccgcaacgtttatggttgctgttgttgcagctatcatggc
agtctgctatgcgcttgtctggctgctgcgcgatcaccccatagctcttgcagcaactac
cgcttttatgatttggatgcttgctgtggctctgatctacaaagtaggaggtgcgccgtg
attgaagtcgaacagctttcgcttttcacaatgctgtcccctgttccgcctgccgtagca
gtctgctgtatggatggaagccgggttgatgctacacctgcagaaagctggatgcagcgg
cttgtgcagggcggtgagtatgtcgttcaggtcgctagtcatccgatggtgctcagaccg
gcagatggccctgcagacggcgttccggcaggacaccggtattatcactataccatcgga
gaacgcctgttctcgggcgtatttgtgggaagagagagggtgagaacatgagcaaggaaa
atatgggccggaatgccgagcactatgcagacccgacaccgaccgcggccatgcgcaaca
tctgccgggacgagtaccagaaggaagccgcccggcttgacagaatcggagacatcgttc
ccctgctgcgccagatggccggtatcgcagggttcgagatcataggccgcatcccgctga
gggacaaggccaccggaaaggagtacaggtaatggaaagagctgaagcgattatcgccgc
ctgtcgcgatacgatgttgaccacattggaaaagatcggcggccagagccttatttgctc
gtggacccgtcatgacggctccgtcgtgaagctggcgctggaaatcagaacgagcgatca
gaccacgatcggagacgctatccgggacatggatgacgaagaaatggcccggaagctggt
tccggcggttctggccttgtgcgacgacggcgcgccgtccgaagataccgtccgcgactg
gctggaacgcccgcaaagcgatctcaaggtctgaaatacaaacacagttacataaaccgc
tgctgattatacaagtagcggcacggaggatgaatacatgtcacagcattacaagattga
ctgcgacaaggtggaggaccggaaagcgctggtcgtcgtcctgtcgatgaacggctacac
cgtccgcgtgggaaaggaaaagcgcagcggcaaatctactttgacctattttgtggagta
ttggaggggcgacgatgaatgatcaagcgaaatccaaccctgaaaccgacactatgagtc
cggaggacatggcccattatttgatggatttttgccattgccatttggcggctggaaatg
gctgcccggggtgcccgttcgataagccgaccagtaacgatggcgatggagaatgccgtc
tcggtgttccttccgactgggacttttgagaaggagaagtgaagcatgaaaaccgaaaag
agagtggcctgctttgtcgtgtcagcagcattgctaattgtgacgctgtggtttacatcc
tgtagttcgacatctgctgatgctgaaactaaaactgaagctgaaactgctgaccacccc
tgctaccatgtcacggtctactccccggcaattgaaaaagttggctatgccggtaggcgt
aagccgaagtacaccattaccgtggaggacttcagagagctgctgccgaaatcatacgct
tgcagaaagcagtatcacctgctccgcatccctcttggagatggccgatttgagctggta
tccacatctctggtggagatcgagtattactgaagggagaggtgcgagcatgaaagctgt
gcttttgagcatccagccggtatggtgcagcaagatcgtcctgaaagaaaagaccgtgga
ggtgcgcaagacgaagccggaggacgtgaagactccatttaagtgctacatctactgtac
gaaagagcggtcgaagatgggctggctgcgaatcgtccccggcaaaggctggcagcggtt
ggatggtacggtcattggcgagttcgtctgcgacaagatttgggagcttgcaccgatatg
ccgcgccccggatgatgtcgaagaaatggcttgcatggaccgagaccgcattgtccgcta
cctgagcaagtgccgcggatgggcgtggcatatctccgacctgaagatttacgaccagcc
gcgcgaactgcgggcgttcacaggcttgcagagtacacggttcggtatgtggcctgtgga
gatcactcgcccgccccagagctggtgctatgtggaggaattgagcagtgaataacagaa
gaacggcggacagtattcgccgcagctataccggtgcccgaagccgcgcagagggcgctg
gctttgaaagcatcattgacaatgcctgcgcctattacagatccatcggccttgcagaca
tcgaaaagaccccggaaccgatgcgtccgatcggaagcccagaccgtgctggcaggttcc
ttgcctgctacacgaaacaggcccagccggactacaaaggcattctcaaaggcggaagag
ccatcaattttgaagcgaagcacacagacagtgaccggctgacctttgatcgtgtgttga
ccgcgcaagcgcttcgtttgagccgcacagaagccctcggaggtgtcgcctttgtactat
gctcatttagcggcagatacttctaccgcgttccgtgggccgtttggcgcgacatgaaga
gcctgtttggccgaaagtacatcacccaatcagacattgaaatttaccgcgtcccgtttg
cagcacccggagtgctgctgtttttggaaggagtaaaggaggaacaatgatccgcacatg
gacatctgaaagcgagaacgaaaagccacctaagaatgaaaaggcccagctggtgcgggc
atggtttgaacgactgccaagaatgcgggcacagattcagcagcaggaagagcgcattgt
agatctacagtgcatcgctaccgccaccacatccagcgtttcagctgcacctggtcgttc
tggaaccagtgacaaggtggggaacggtggcgcggccattgtggaagcagaggaaaagct
ggctgccctcaagtgcgagtatgtggagatgcagaaggcggccattgatacggcatatct
gctgaatgctgacacggcatccatccgccgcagcaagtgcatcatcctgtgttatgttga
gggtaagacccgtgagcaggccgccgctgaggtgggctttgcacaggcacacacggcatc
cagagccatcacagtagggtttgaagcccttgcagagatctgggaagcaacacctttttg
cgattttgacgaaagtgcataaaaaacgcgtgattttttgtacagcttcgggtatgtacg
cggtatgtacagaaaccgtgcgaaagtgattgaatagtaccatcggcaatgccggaaagg
caaaccgatacacgcagtctccgaaacgaacctccatgataattttcctccttttggctt
tgcatgcatttttctctcttccgtttcgcggactgctctatgcgatacactgaaacaaag
gcagcctgccgctcatgagagacaggaggcggttcgattccgccgtatcgcaccgtatgg
cgcatggactagacaacccgcaaggccgcacgtgcaacctcccgtgccaagaaaaggcct
tagaatccttgccaaggtgtagctttcctgacaggatgtgcgccaaccaacagccccggc
ggcgaaccggagctgtttttatatggccgcctgagcgcagtttggagcgcggcgcgtgtg
tgtagacacggctggttcgattccaagggcggcttttatactccggtagctcaagtggta
gagcagcggtctccaaaaccgcatgttgcaggttcgatccctgccgggagtgcttgcgtg
ccctatgagggggccgcgcaatagcggggcatccggccgcgaaagttccggatgcagcag
cgcccaccgtttgacgcatgtccaacgaactgaatgcacgggtgctgcttatatgccgct
atagctcaattggcagagcgccgcccatttaaggcgggacaacgttggtgacaccacggg
aacatcactgcacagccaaccactgcgcacatccattccgtgggtgctggttcaaatcca
gctggcggcacattcgatattttgaccgttcggattttccgggcggtttttcttttgcat
gggaggagaataacatgattcagaaagaactgctgaaattacaggtcgaagatcttgttc
cgtatgagaacaacccgcgcgtgatctccccggaagctgtgaacgcctgcgcggaaagta
tgcggcagtgtaccgcgcttgaccccattgaggtggacgagaacaacgtcattctcagcg
gacacacccgccgtcttgctctgatgcagctccatgtggacatggccgacgtggtgcgat
acaccggcctgacggaagagcagaaacagaaataccgcctgctggcgaacaagaccggcg
aaatgaccggctgggatttctccaagctggaacgggagctgcttgaagtcgattttggcg
acttcgactttgattttgacattccgcaggacgatgatgccggcgtatcctacattgaca
gccttatggaggacggtttcacaaaggcttcggaaaagaaagaattttccgtgaccttca
cgttccccgttgagtgcgaggaagaaatcaagggatacatcagcgagaacacgaaggagc
cgcttgaaaaagccatcttgaactgtattcgcggcgttatggaggatgaagatgcctaac
tgcgggtcgcaatgctggttgtgcgatatgcctatccgtttcgacacctacaagggatgc
acgcacggctgcaaatactgctttgtgcagcggaacggaaagtatgacatcagcaaggtg
cagaaaggtgaaggcgtgaaagccctcatgagctggattcagggaaagcgaacgtctgag
accaactggtgtgactggaatattccgttgcactgggggggcgtgagcgaccctttccag
ccttgtgagcgctattaccgcatgagctacaacgctctgcgcgtctttgctgaaaccaaa
tacccctttgttgtttcgacaaagggaaggatcatcgcagagcctgaatatctcgaactg
ctgaagaagtgcaactgcgttgtgcagatcagcatggtgtgcagcagctatgacaagctc
gaagaaggcgcaccatcgtttgaagaacgtctggaaattgcgagaaaggttgctccgagt
gtgaagcgcctgatcgtcaggattcagccgtacatgcatgaggtatacggagaagtttac
gaaaaccttgaaaagttcaaggcagctggtgcctacggcgttattgtcgagggcatgaag
tttgcaagcaaaagaccgggccttgttaaggttgcgggggactatacctatccgaaagcc
ctgatcgagggcgatattcttaagctgaagcagagggcgcatgaacttggccttgctctt
tacagcggagaaaacagaacaagagaactgggagacagcctttgttgctgcggtgtctct
gaccttcccggattcaaggtgaatgagtataacctgaaccacctgcttcatggtgggaag
cccgcaaagacccctcagatgcagaaaactggtacagcgatgtgctttcagtcgctgtac
cagaacacagccaattccagaaggctcagaggggaaagctttgaaagcgaaatgctcaac
gtctacaaaacgaagcgtgactatgtgaacgagacctttggtctgaaatgaggtgatctg
cgattggccgcaaaggtaagtatgagcagtggttagagccggaagggttgacgctgcttc
gtggatgggctagagacggcctgacgcaggaacaaatagctcagaacattggaatacacc
gcgataccctgaatgaatggaaaagccgatttcccgacatttccgacgctttaaaagtag
ggcgggaaaacgctgattacattgtggaaaatgagctgttcgagagctgtaagacacgca
ccgtgaccgtaaaaaagcccatcaagttgaaaaaggtcatggttgatggaaaaaagcggc
ttgaagaagaacgcattgagtatgcagaggaacaggtcgttgtgcctgcaaacgtcacgg
cccagattttttatttgaaaaaccggaagccagacaagtggaaggacaaaccgcaggaga
acacgaccgaagcccagaataacgacatgcagacccttgctgatctgctgcagcaccccg
ttccagaccgtgacatcaaggactttgaagaatgaacatccctgcacctttttcacaaaa
ccagatgcgtttcttctggaactgcttcgaccactggttcaatgtggctgagggcggcaa
acgcggcggcaagaacgtgcttattactatggcctactgcaccatcttggaaaagcatcc
cagcaggatacacctcattgcgggcgtatccactgcgacggcccggctgaacattctgga
ctgtgacggcttcggactgaaaaactattttgagggccgctgccgtgagggcacctacca
gaaccgcgactgtctgtacatccagactgccaccggtgaaaaggtggtgctggtgtccgg
tggtggcaaagccggtgacgaaaagctgatcaagggcaacacctacggcaccgcgtacat
caccgaagccaatgaatgcagcgaaactttcatcaaggaagtattcgaccgtaccctgtc
cagcccggacagaaaggtatttcacgacctgaatcccaaggcagagggtcactggtacta
tgaaaatatcctgaatctgcacgaaaagaagcagaacgagaacccagaatacggcttcaa
ctatgggcatttcacaattgccgataacatgagcatttcggacgaccagctccgggctgt
gcttgcaacctacgaccgcagcacggtctggtatgcccgtgatatcctcggtaaaaggaa
agctgccgagggccttgtataccctttcttctccgccgggcaggacacctacctctttca
cggtgatgcttcccacatcgatgggcagttttacgtgtccatcgactacggcacgcacaa
cccctgcagcatgggcctgtgggtcattcatgatggcaaggccctgcgcatcaaggaaag
ctattttgacagccgtgccgagcgtgtgcagcgcacggacgaagagcactatgccgagct
ggaacgcctgaccaagggttattacattcaggctgtggtggttgacccgtccgctgcttc
cttcatcgagaccatccggcggcacggcaagtatctggtgatccccgctgataacgatgt
gctgaacggcatccgctgcgtggcatccctgatgcaggccgggcttgtgaccatccacga
aagctgcacggcatcccgccgggagtttggcctgtactcgtgggatgacaaagccaaaga
ggaccgcgtcgtgaaggagaacgaccacgccatggacgacatccgctatttctgctatac
gatactggccccgctgattcgctgggcagactggagacgaaaataatgtttgatagactg
cttttctggctgcgggagaaagcgcggctgctgttcggtgaaaataccaccgtcagcgcc
agcgtgtcctacagcatggagaatgcgatcatcctgtgggcgcagatgtacgataccggc
gggccgtggtgccacggcggcaagaacaccctgcacagcctgaagcttgcccagagtgtt
gcatcggagctggcccgtctgaccacgcttgaaatggaatgcattgtttccggcagtgcc
cgcgccgacagcatcaacaccatgctgcagcctttcattgcagatctgcgcaccccggtg
gaatacggctgtgcgctgggcggcatcctgttccggcccttcctcgatgcagagggacgc
atccagatcgatgctgtgcagggggattgcttctgccctacccgctttgacagctctggc
cgcatgaccggggctattttttatgaccatctggtgcgtggcaaccgcatttacactcgt
cttgaagatcacgagttttccggcagcacgtacagcatcacggtcaaggcgttccgttcc
atgaccagtgcagacctcggcattgaagtcccgctgaccgatgttccggaatgggctgcg
atctcgccgcacaccgagttctccgatgtagaccgtccgctttggggctatttcagagtg
tccagcggcaattccactgatcggcactccccgctgggcgtgagcgtctatgccgctgct
gttgacaccatccatgatgccgatgaacagtatgggcggctgctgtgggagtatgacggc
gggcagctggcccttgacgttgaccagaccgccctgcggcccgacatcaacggcgagagc
gttatgccgcagcgtgagcagcgcctttaccgcaactggctgaacggcagttccggggcc
aatggccggaacctctacgaggtgtttgcccctgccctgcgcgatgaaagttatcgtaga
gggctggataccatgctcaagcgggtggagttccagtgcggccttgcctacggtaccctg
tccgacccgcagaacgtggacaagaccgccgaggagatcaggagcagcaagcagcgcagc
tacactaccgtcaaggatctgcagcgggcgctgggcaatgcgctgaccgatctggtatac
tccatcagcaagctgctggatgcccagtggaacagcggcgcagccgtttccccgccgggc
gactgcaacgtgacctttgactttgacgacagcatcatctctgaccccaaggagcgcaag
cagatgtactggggctacgttaccgcaggcaagttccccttctggcggtatctggtggag
tttgagggctacagcgaggacgatgccaaggccattgccgccgaagcggatgctgagaac
cgcagccctgaagccctcaccttcgggggtgcctgatgctgccgccgtcttatctcgacc
agatgccggatgcatttgtgcaactctggcagcaggtcgaggacgcgatcttacaggacg
ttgcccggcgcatcggcaagatggacgccgtgacccccaccgctaactggcagctgtggc
gctaccagcagaccgaggcgctgcgcaacgacgtggtgaagctgctggcgaagtacaccg
gcaagagcgaaacggccatccgcaagctgcttttgcaggccgccaccgaagccatggagc
gggaggatgcgatctattaccactacgacatggagccgcccccttttgaagagaacgctg
ccctgaacaatctgctggatgccggcgcgcggcagacctgcggcacatggcagaatctga
ccgccaccacggcaaacaccgtcacaggggcctttgagcgcacactggacgctgcatggc
tcaaggtgagcaccggtgcctttgactacaaaaccgccgtaaaacaggctgtggacagcc
ttgctgacgagatgcccatggtcacctatcccagcggccacaccgacagcatcgaggtgg
ccgcacggcgtgccatcctgactggcgtgaaccagacagctggcaagctgcaggtggccc
gcatggacgaaatgggctgcgaatttgtggagacgaccgcccacggcggtgcccgtcctt
ctcatgcagagtggcagggcaggcgcttccaccggggtggcgctgtggactacaagggca
ggcactacccggactttgaagctgccaccggctatggtaccggcgcaggcctttgcggct
ggaactgccgacaccagttctttgcctgcttcccggagctgggcgacccgccccaatgga
cgcgggagcagctgctggagctgaacgcccgggacatcgagtggaacggcaaaaagtaca
ccgcctacgagatctcccagatgcagcgtgcccgggagcggaacgtccgccgctggaaaa
agcggtatctggccgaggacgccgccgggctagacctcaccgacgccgctgttcgcctga
aagcggcccgccagagcctgagtgatttcaccaaggccaccggcggcagagtggacagcg
cccgtgtcagcgtgccgaagtttggccggagtgaagccagtagggcaagtgcaaaatctc
aggcgcatcacaccgactggctcaagtctatcaatgcacagagtaccagcctgaataccg
ttgcaaaatattatgatgcacggtataataataccgaagaatatcggttgctgatgcaat
atgccaacagcgtaaaaagtggctggctttcgccgcttgcaggttttgacctgtacaaga
gtacgcacgagcgcatccagaccgagcttgtgggcaagactactgcggatggtactgtta
ttactggacataccgcccatttcatggagcgtatgttcggcacattggtcgaccccgata
agttaaaatatgaccttaaaatcatccggcgaagcggtgttggctatgaagccatgcgtg
ataccgttttgaatcctgagcgcatcaaccctgtaaaaacggattcaagaggaaagcgaa
gcgtgcgccttattggcaaagcgatcgtcacaataaacccagacacgggacagctgattc
agctgaatccaaggagtgagcagaaatgaccttttgttttgaagatttagatcctgattc
caaggagtttttgaagaagcatgttcccagcgctgtaaactgcaggagtctggacgagct
tcttttggagcttgatgatttcatcacatcgacctttgacgagaatgacgagccgacagc
tctttctcgtgagggcgaagcagtgtacgacagaatctactgttgcacgccgtaattcat
aacatcaactgaaccacgatgcacacgcaccgtggttttttgttacccattttcaagcac
tgtgcaaaatttgcccagtgcttttttcatgccgttttagctcatgtcggaagagcgccg
gtctccaaaaccggaagcggcaggttcgagtcctgcaaacggtgccatgcggcgggcggc
gcgtaccccgcccacgaccgaatactgacagagaacagtgtaaaaaactgaggtctcaca
cacgaaaggagtttccaccatgaagcgtgaagacgtgaagaacaagatccccggcatcac
cgatgaacagctgaactggatcatgcaggagaacggcgcagacatcaaccgggagaagtc
tgccgcaacggccctgcagacccagctggacaacgcaaacgcccagctcaagaccgcaca
ggacggcctgaaagcctttgacggcgtggatgtggcaggcctgcaggaacaggtcaccaa
gctgaaggccgacatgaaggtgcaggccgagggctttgccttcgataacgccctgaatgc
cgccatcatgagcaagaagggccgcagcgtcaaagcagtgcgggctttgctggatctgga
cgccctgaagggctctgccgaccgcagcaccgacatcgcaaaggcgctggacgatgccgc
aaaggccaacccatgggcgttcggcgaggacggcgcagccggtgtggctgtggtctccac
cggcgccgagcacggtgccccgcccgccaacgacagcgatggtgtggaagccgctttcaa
atccctgaaccctgaactgaacctgtaacaacgaaaggagatttctatggcacatgcaag
tcaggagcgttattccgctctggtagatgcaaagctgcgtgcgactctggtcacccgcga
caatactatcttcaacaaccgctacgagggcagccccaaggccggtaaggtcaagatccc
tgtccgcgacaccgaggtggccgtcaaggcctacgacaaggccaacggcgtggatgccga
tgcaggcaccacaacctatctggatctggacatcgacaacgacgaggccgtgaacgagat
catcgacggcttcgacgctgcatccgtgcccgacggcatcaccgccgagcgtctggacag
cgcaggctactccatggctctgtccatcgacaagaagtccatcgaggcgctgcagggcgc
agcgggtgccaacatcagcgccaccaagaccgcctgcacagcttccaccgcctacaagga
agctctggccgcaaagcgtaccctgagccgcaacggcgtgccgcaggctggccgctggat
gatcgtcagccccgagtatctggagatcctcatgcaggacgaccgcttcatcaagcaggg
cgatttgtcccagcagctggtgcaggccggcgcggtgggccagatcgcaggctttgcggt
gtacgagtccaacaacatggattttgagaacgccacccgcgtggccaccaaaaagaccac
caccgagttcatctgcggccatcccaactggtgccaccgcgtcatggagtggcagacccc
ggtgcacctgcaggatctgggcggctccggcaagtacatcggcgcatccgctgtgcaggg
gcgcaaggtgtacggcatcaaggtgtccaagcccaagaccctgtacatcaagcgcatcga
ggcgtaaggccatgctctactgcacctatgaccagtatgcggcggcgggcggcacggtgc
cggaaacggccttcggggtgctgtgcagccgggcttcccgcatgatcgatgccgccacct
ttggccgggccgagatccacgccgccgggtgtgaggcctgccgggaagcgctggcggatg
cctgcgcccagatcgtcggcctgctggccgctgcatctgcggcgggtgctgtgccgggtg
ctgccagcgtctccaacgacggctacagcgtcacctttggcagcaatgccagcgtgaccg
cggccagcaggcaggaagcctatgagatcctccgcaccgcgctgggcagtgacccgcacg
atctgctgtacagggggattttgtgatgcagacagccgttactgtggtgaacctcatcca
cgacactgccaccgagaccgacacgccggtgtgctgggtgttccccgggtgcagctggcg
ggaatgccgctccacctccggctccggcactgccaaggacccggagcgcaccacccacat
ccgcatcccggccagcgtgtgcacggcgggctatctgccctatgcccagtgggcggcgct
gtctgctgccgaaaaggccaaacactggaccctgaaacgcggctggaagctggtgcaggg
cgcggtgcctgccttgaccgaagccgagtacgccaaactcgaaaaaacgcacctgtgctg
cacagcggcggctgtctccgataaccgggagccgctgctgccccactggcacgtggaagg
gagctgataccatgagcgcaccggtttttgatttcaagatcacgttccggcccggctttc
aggccgacatggatgcgcggttcgcaaggctgcaatttgcgttctcgcagaaggtggccg
atgttgtggacaaatatgtgccgctggaaaccggcacactgaaaggcagcgtgaatcagg
catccgacttcaaggaaggcctgctggtgtacaacaccccctacgcccgcaggcagtatt
acctgcacgaacagggcaccgacctgcacggcgcgaagggcgaaacggaacgtcaccgcg
gttcctactggggacaaaacgccatcgctgaccacaaggacgagcttgaaaagttcgccc
atgatgccgcaaagcagtttctgggagggaacaaatgagcgaaaccgtaaagcccaccat
tgccgctctgcgggcatggctcaagacctgcccgctgattgccgacgagcaggaagccac
cggtgcagcattccgcattgccgggctggaagaagaatccaccgcattttccatcgagga
cagccccggtgatcccatccttaccgagtacatctccggctgggaaatggcgaagaatta
ccttttcctgtctcgcggtgagtacagcgagatggattccgttaacatccagaacagcgg
ctttttcgagcagctcaccgagtgggtcatgcagcaggatgcccggcacaacctgcccga
cctctcggcctgcggcgggaataaaacccccaccggcattgccgtgacgaacagcggcta
catcgtcacaaacagcgcgggcagctgtaagatgcagctgcaaatgcgtctgacctacta
catgcccaaatgaaaggagttttgatatgactgtatctgaagccattaccaagtccggcc
tcacgcccagcgcgtcctacaccggcattgagacggcgaacgattttgtgctggcgttcc
agatcgagagcacccagaccaaggaaagccagtggatcgtctgcgctgaccatgtgaagg
agcattccggctccctgaacgccaccaccgaggatgcccagtacatccgcaccggcaacg
tcaccgaaaagaccggcacccagcgcacccttaccgtcaacggcgaccgctgcgtgggcg
atgcttttcaggattttgtgctgagccacaagatcgtgtacggtaccggcagcgatatca
ttgtgccgtacatctacttcagcctgcgcaccggcaagggcgagaaaggcagcgctgcca
tcatcgtcaccagcgatgtgggcggtgcagccggttccaaggccacctttgcctgcgacg
tgaaggccatcggcacgccggacgagtttgactacacccccgccacccagtccgctgagc
ctgccaaggccgtcaaggccgtcaagggctgatttttttcaaacacagtccccgctccat
acccggaacggggatcttttatgccgtgaacaaagcttattcctccggggcagaaccggg
gcacggcccaagaaaggagccagaacatggttatttgtggacaggaatttgaattttccc
tgatgaacgccaacgaccttgaccgctttgaggatgccaacgagcggatgcagcgcagga
gtgccgaggaagcagagcagttccggcgcggcggtgtccgtctgggcgaccatgcacgtg
cacaggcacgcattgccatggactgcatcgacgagatcctcggtgcaggcgcatccgccc
ggctggggcttgacgaaaactacatggcccccatctatgacgtgatcgaggagctgggca
atgcctttgccgccgagaagcagcgctatgccgcaaagcctgcccagcccatgaaccggg
agcagcggcgcgcagcggcaaagcagcagcgcaagcagaaacccgtgtcccgcagcgagg
gtttccacccgcaggtggcaagccgcccggcgcagcagcctatcacccagaccaacactt
tctggccggacacggaaatcgggacccgccgcaagaccgaccagctgatcgatgcccggc
aggctgtgaatgccctgcgggacgaccccgatgccatgcagcagctggcggcatacgcac
tgcagatcgccgcagagcgccatgtctgatctgctgctggacgagttgcccacccggtgg
cacggacacgagatcatcccggatttccggcccatggtctggctggtcaacgcctatgtg
cgcggccagacaggagatgatcccatcggttttgcggtcagcgccctctggcgtttttac
aaagacccacactgttttctgaacgaccctcagaagatcatcgatgcctacgggtacatg
atcgagttttataaggcgggcgaaaaagcagccgaaagcgccgcagctgaaagcagtacc
gtgccctcttccggtcttgccttcgactaccagtgtgacgcgccccacattgtggcggcg
ttccagcaggcctacggcatcgacctgacccgcgaaaaggtgcactggttccgcttccgg
gcactgttcgcggccctgccggaggataccctcatggcaaagatcatgagctggcgcacc
atggacctgtccgagtacgagggcagtatgcgcgaccgctacgccgaccttcaggagcgc
tttgccctgcctgctgagctgagagggggtgccgcccgtgtcgtgtccgtcgaagagcat
gacgctgcgttccttgcgcggttccggcactagccgcgccccggtgccctgcccctattg
cggccgggcgctgccggtgtgggcagaaaatgccgcatccgcccatggcctgtgggtaaa
atgcaaaaatcccgcctgtaagcgggaggtagagatcaagttataacagcctgtgccctt
gtgcccgcgctccgaatgagaggtggacacagtggcatttgattttgacgttaccggcaa
caccaaactggataccagcggttttaccaatggcatttccagcatgacggtggctgctgg
taatctgatcgctgactttgtaaaatcggccagcagcaaaatggccgagctggtgacttc
ctcggtcgatattggtgcatcgttcgagacagcccttgccaaggtcggcaccatcgccga
cacgagcaaggtctctgtgggcgatctgaacaagcagatccttgatacatccggcagcat
gggcgttgccgctgcagacattgccgaagcagcctatcaggccatcagtgccggacagga
tacagcaaacgccgtagcttttgccggacaggcttccaagctggctgctgctggcttcac
ttccagcagttcggcggtcgatatcctgaccaccgcgctgaatgcctatggactgagtgc
agatcaggccatccatgtatcggatgtgctgctgaccacccagaatctgggcaaaaccag
cgtggatgagctttcgtccagcatgggcaaggtcattcctctggctgcagcgtatggcgt
gaccgtcgaaaatctgtccagtggtctggccgtcatgaccgcaaatggtattgcaacggc
agaagccaccacctacaccaagtccatgctcaacgaacttggcgatgccggctctactgt
cggcaaaattttgcagaaacagaccggcaagagctttgctcagctgaatgctgagggcaa
gagcctgggcgatgttctgcagattttgtataagagcgtcggcggcagcagcactgcctt
tgcaggtctgtggtcgagtgtggaagcaggcaccggtgcattgtcactggcatccggcgg
cgctgaacatttcaacgatgtgctcagccagatgcagaacagcgcaggcgctaccgagac
cgcctacgagaccatgaccgacacctttcagcacaaggtggagaccatgcagacggctgc
ccagaactttggcatcaccctgtatgactcgctggaatcctctctgagcgatgccactca
gtggggcacagactgtctcacccagctgaccaccgccctgtctgagggcgggccggaagc
catgctggccgctgccggagagatcatctccgatctggcggcaggcattgccgagcagct
gcccggcctgatgcagaccggcgtggacatcattactcagctgacccaaagcctgactga
tgccatgcccgcaatgctggacaccgcaggcgaagtgctaggcactctggcgcagggcat
catcgacaacctgccggagctgattgtctgcgcagcacgcattatctccgagctggtgaa
ctacctcggcgatcacgctgacgacatcatggataagggtgtccaattcgttgagagcat
tatcaccggcatcaccgcagcgctgccccagctcatcacgtcggcggctggcttgatcgc
caaatgggcagctgccctgattgcccatctgccggacatcctcaagtgcggtgcagctat
gctgaccacgctggtggacggtatcatcagcagcatcgaaaatctggccgaagcagccct
cgcctgcatcgcaaagctggtgggtgtctgggacggaaacatggacgagttcggccatat
tggtgaaaacatcgttcagggcatcatcaacggcattgcaggcatgtggggcaagctcac
ctcgtgggtgtccggcctgattgccaacctcgttgggacggccagcaatgccgccaccac
cggcgtcgcgtccggcgctgcttctgcggtggcatcagcctacaacggcaaagaaatgaa
ccgtgaccagcggcatcaggacgcactggcaggcaagggcatcagcaacaagagctggac
tgagcgccagaacgaagcaaaggccgcagcggccgaaagccagaaagccgcctccaccat
ctcccagtccgcaggcaaagccgcatctgctgtcagcacctccggcaaaaaggccagcgc
cagcaccaaagccgtcactgcgtccgtagtcaagtccatctccgacacgaccactaccgt
gaaagacggcatcacccgcacggtggagacggtcaacgagaccctttccaacggcaaaca
gcagcagaaacagaccatcaccgagacttcccggcagatggtggatggtgtgctgaagga
tgtcaagaccatcacagaggtggctgcggacggcacccagaccgtcaagcagaccatgga
gacagtgcgggagaccgctaagacggtcacctccaccttcgagacgctggcagacggggt
caagaccaccacccagaccgtcaccgagaccctgaccgacggcaccgagacccagaagca
ggtcatcaccgaggtctacgacgacgtggtggacggtgcccttgtgacggtggagaagat
caagaccgtcgccgccgacggcaccgtgcaggtggccaagcagatcaaaaaatccagcgc
agacacctttgacggcctgtggaaggagatccagaccgaagcagataccggcgtgcttgg
caccttcgatgacctgtacaccgccgtcaagaatcaggactggctctccgtcggcaagtg
ggtggcaaacaccatctacggcggtctgaccgccgaccagaagaagcaggtcagtgattt
tgcccttggcatcgtgactaagctcaacaaagcgctgggcggtgcccgcgatcagctggt
gcagggagctatcgaccttggcgggcagatcgtgaacggcctgaccggcggcttctctga
ggtctggcagcaggcgcagggccttggctccaccctcatggagatcttcggcgggctgaa
agcaccgctgagcaatgcggcccttgccatcagtcagggcctgagcggcggtctgctgtc
cagcttccccaccatttttgcgggtgtcgcttccctgatcggcgcggtcggtgcagcctt
tgaaggcctgctgaccgcgatctccgccgcgctgagcgcgaccgttttcggcatcccgat
gggcctgatcgtggcagcggcagcggtcgcgctgggcgttgccattgcggccatcgtggg
cagcatgggcggctccaaaaagaacgtaagccacggtggcggttcctctggcggtggttc
gtccggctccggcggcatgggcagcgtggacatcaccaccggcaccggcagtctggaaga
tgccatcaacgccaacaccaaggcgctggaaaagaccaactctgcccttgccgatatgat
ccggcaggcgggggcgctggtgctttccgacaacatgcgcctcggctccaccgtggccgc
ttccggcactgcacaggtggtgtccgctgccaacagctaccaccgggagggtgataccaa
catcacccagaacttctacaacggccacgacaccgccgccgcacaacagcgggaagcccg
ctgggaggccgacaaggcccgccgccagcgccgatgaaaggaggacactgtgttctttaa
agatcatctcaagatcgtgacagatgccggtgccgtcctgcatctgggctgggactacga
cgctccctacgttctcgacccgctgaacggggtggatgtggacctgcagaccgcgcaggg
tgtcaatcagattggcgacaccgtggaggggcagagcgtctccggcgtgtcccgcaccct
gtcggtcgtgttctggggcagggatgcgttgacccgtgcaagagcttttaccaaaaagct
gccctacttcaccaagggtactctgtactttggcgaccactatttcacccggttcgtgct
gcaaaaactgccctatttttccagctacacgccggacccgcgctgtgagctgatgctcta
cagcgagaaaccctattggtacgatctgaacgccgtcagcagcgtgctgggcgggtatga
gaaagcgttccggtttcccgtctgctatgaccgtcatatctacggcatcaaacgggacgg
cacggcggcagtgctgcgcaacgagggcagcctgccggtgcccttcacggccaccctgcg
gtgcgacatgccggtgacgcatcccaaggtggtggatctgcagaccggggccttcatcgg
ctttgacctgaccctgcagccggacgagacgctggaaatctaccgcagcacatccgaccg
gctggcctgcaccctgacccgggcaggcgtgaccgagaacatctttgcaaagctggacga
ggacagcaccctcaccgagctgcagcccggcgataacatgctctccatgcaggccgagaa
cggctccggctacctgcaggcatccgtgagcttttacccgatggaggcgggcatcctgcc
cgaaccgctatgagaatagacgttttggacgcagacacccttgcccgcgtgggctgggtg
gacgtgtgggtgtccctctattgggacagtccctattactccgagggcagcttcacgctg
gaggtgcgtcccaccgccgagaacctgcagcttttgcaggagggccgctggctggtgcgc
agcgacgaaagcccgcgcatccccatgcgcatctgctcccgcgccaaccagaacgaggac
tcgaatttggtcgtgagcggctacccggcaacatggctgctgaccaagcgggtgtctgcg
gtgagcatcaagaaccagaacgccgaagccgccatgcgcagccttgtgagcgccgcaaag
ccgtggccccgccttgagctgggcaccgagtacggctttgacaccacctttgaaaagcag
acctccggcggcagtattttcgactactgccagaccatcgggcaggcctgtgatctgggg
ttccgcatcgtgctggacggcaagggcagcaagaaaaagctgctcttcgagtgcttccgg
cccaccttcgacccgaaccgcagatacagcccccagtggggcaatctgctgaattccggg
tggagcttttccgataccgattacgccaacgtggcccttgtgcagggcgctggcgaaggt
aacgagcgcgccaccgtttgggtgggcgatgtaaacgccactggctccgaccggcgggaa
atgtacatcgatgcccgggacatcaagccggacgaggacaaaaacgagaccagcaccagc
cagagctatctggcaaagctggctgaccggggcggcgaaaagctgctggcccagctgcgc
accggctcgatcgagtttgacgtggacgatgataccctgcaggtgggcgacgtgctgagc
gccagcctgcctcagctgggctacactgccatggtgcgggtagccgacatcatcacccag
agcgaggacagcggcaccacccgcaccatccggctgggcacgcccacatggcacaagact
taggaggactttatggctgatatcattacttaccccgaaaacggcattacctacgatgcc
gacgacgcttcgggttacctcgccacccgcctgagcggcgtgtacagcgccgaggaggat
tttgccgtcacagcacagggcggcctgagcgtgcaggtgagcgccggtcaggcatgggtg
cgcccggcgcggttcaagggccgcagcatcatcatggagcagcccaccacactgcccctg
accgccgccgatgccgtgcgcagccgcattgaccgtgtggttctgcgctacgatgccgcc
gccaaaaagacccgcctgcaggtgctggaaggtgtcccgaattctgccgggcctgctgcc
ccggccatcacccgcaccgagctgatctacgacctctgccttgccgagatcaagcgccct
gcaggctccaccgccgttaccgtcgccgacatctacgacacgcgcgcagatgagaccgtc
tgcggcgtgatgcgggacggtgtgcatggcatcccggcggaaacgctcatccagatgctg
cggcagaagatcgcagaggtggacaatggcaacttttacgataaggctgaaacggatgcg
ttgctgaatgcattgcggaatcaggtggaccgcaagatttcttccgccatttcttccgcc
acatccattacggcttccggtgatggctatatccgttttgcagatggcacacagatttgc
tggctcaaattcgatggctggtctagaaagggctacgatccctattttccgtttcctgtg
ccatttgctaacacaaattatggtgccggttttgctcttggcgcaggcgtagactacagt
gtcaacgtagaatgttacgtattcaaccgtgctactactggattatgtgtacgcactatc
tataaaggaagtattgtcgtcataggtcgctggaagtaaaggaggcgcagcatggaaatc
aaaattggattcgtccttgcaaaacctgtggagacacaggcgcagtgcgatgcatacacc
gctatggtggaagcagtaaacgcccacaatgccgcctgcgctgtgggcgatacgttgtgg
agcatcgcggataaaccgggctgctacgaggtaacagacggcggagtaatgcctgaccct
gcggaccagcccgaaccggagccgacatttaaagagcagttagcatccgctcaatccgct
cttgccgacgcagacgctttgaaccttgaccaggactaccgcctaannnnnnnnnnaaac
agaaaggaatgactactatggcactttatagaacctgcaaacgtatgatcgagcgcggcc
agaccgccggtatggagaagaagctggatatcttctacgccgccgccaagctgaccgatg
aacagtacgcagagctgaccgagatgctgaacgaaaagacccgcgcctgaccgggccgtg
aaaggacgtgatccatatggcgatcaagcagtacagcctgaagaaggacggcgcaaaaca
gctctcccccgcattccgtgtgcgggagttccgctgccgcgacggcaccgacaccatcct
cattgacgagggccttgtggtgctgctgcagtgcatccgggagcacttcggcaagccggt
ggccatcaccagcggctaccgcacggccagccacaacacaaaggtgggcggctccagatc
cagccagcacctgctgggccgcgccgcggacattcaggtgcaggacaccgatccgctggc
tgtggccgcctacgctgaaagcctgatgccaggctggggcggcgtgggccgctacccggt
cagggcaggccgggccaagggctgggtgcatgtagacacccgcccgaacaggagccggtg
gacactgtgagggggtgagaccagtggaaagcatcatctcagccatccttgccnnnnnnn
nnnnnnnnnnnnnnnnnnnnnnnnnnnnnnnnnnnnnnnnnnnnnnnnnnnnnnnnnnnn
nnnnnnnnnnnnnnnnnnnnnnnnnnnnnnnnnnnnnnnnnnnnnnnnnnnnnnnnngat
ttagaagcagacgaacacgaaagagaaaggaactgactatgaacgcaca
>Lugh4540
gtaaaagcgacgtcagtgtgcggttgatgtcgctcattgtgcgcctttaggcgcggctgg
tattatggcccctatggggccgttctgcaaaccccgcgttttcacgcggggttatgattt
tgcagcttttccaattcctggtctgtcggcattttttgaagaacactttcttccttttct
ctggcaatctgaatacgttttaattcattatccagatcaattccgctgatttcttttttt
aacttttctgcttccaaacttttaatgctgttatcatgtttgcggttgcatacccatttg
atcaaccctctaacagacggaatatcaattttcagccctgacacttcatagctaccgcca
aaaagcaccgcaaagataaataagaacgcaaaccaatgttcctgaataaaatccattccc
tgagagaatgcaacaacatagtctcccggagaattcaaattcgttgttattgaaatgtct
tcatcttcattaagaacagaaaaaatctcagttatgtaataacaaaatgtcgcaaaatca
cgaccttttatttttctttttgtattcacgcgaaaaacggcatgggtttctccgttgtaa
acatacaaatcaaaacaagtgtttaaaactggaatagcatagtcgctgattgtggacaaa
ctatggtggttcagcattgcacgcgccagcattggtgtcagtctgagctcttcgacttct
tttataatttgaacttttcgacgcttcacataaggacattcaattctattttgcttatga
aagcccgcagcaatttgggcgtctgcctctaattctttttttattggatcctgaatgtcc
tgtttttcaaagtattctccaattatgccgaaggcgactcttttatcgcccaaaatcata
accagatcgccagcctgcatttcgctcgcaaaactatagcatttgtttatagcggcacct
ggccgtttatcagcgtaatttagctctactgcttgacgcaatttttcttctgtatcttgt
gtaatattactttgaagaactgcattccagccaattgcgatatacccactatgaatgtat
tcgctgtagtatgcacccgactttgtccggatcatccaaaacgagcaggtatcgggaacc
tgaacaacatgcacttgctggttgattttttcaacaagctgaaaattatattcttccatt
ttcttcctttcgtaactgctgcattggtgacgcagcggcatttattttattgagcaatgt
gcaaagtttgtatgctgcctcagtttttcagatttttcaccgcccggtcaaaatccgaca
cgatcttttgcgtggggttgaatagatcatactcggcttccgctttctgctttgcctgac
gggcagatatcttgcctttgtccggcaaaatatcgtaccgccggaaggacaaaaactcgt
tgatgctggcagcaaactgttccatagtgaaggtattttcccgctcgatcagatcctcga
tatagtcaaagtaaccggaaacggtgcgttccagctgccggatctgcttctcggacaggt
aattttttgcaatggacacatccgatttgagcacacgcccctctggtgcgtacttccacg
tggttagccccatgtgctccttggtgtggtcggccttgctgtacacgatctctgccgccg
tctggccggtgatcgcatagtggaacttgttctgcaccatggcatagaagtccctggtca
ccggcgcgttgcggtcatagtcgatgctgcactctgcaaagatatccgtcacctgctgcc
agatccggcgctcactggcgcggatggatcgaacacgctccaacaactcacggaaataat
ccttaccgaaagcgtccttgccctgcttcaagcgctcgtcatccagcacaaagcccttgg
tcatatactctttgagaatgccggtagcccagatacggaactgcgtagcccggcgggagt
tgacacggtatcccacagagataatggcatcgaggttgtagaagtttgtttctctggtct
gcgtcttatcgtccagagcaccgtgatgtgtggttgtttccattttggaaacaaccactt
tttcgtccaattcgccttcttcaaaaatatttttaagatgtttactgatagcaggtttct
gtacgccgaacaattcggccatgccctgctgtgtcagccagatgctttcgtccttcacaa
cggcattgatcgaaacatcttcctccgcagagcgatatatcaaaaactgaaagttatttt
ccatcctctatcctttcacaccaacccacggcaacaccctaccgccagcccttcaatgac
cttctcctccagctgctgatccgcaagcaccatgctttgcgttggcgcaccgggggcgtt
tttgtttagtttacatcagttattcaaagcctttgcgcgcacagtcgggcttgctgcctt
gaacagatcatatgcgttcaagacatccgtaattgcctgacgctcttcgggggtgactgt
gtggtcgatgctgccaccatcgccgctgtatcggataatgatttcatcagcgctcaaaat
attcttaaaccactggatatcttcatcatcgcccataaaagatgtcagttcccagtactg
ctttccatcatagccgcagtccacatccgtccaatcgatcgtgtaggtgtatttatactc
gcccgcgcgaatcgtgatcgtgtccaagtacacatatttgttgccgctacacagaaccat
gaaaaacattgacggatcattggtgctgccatttacaaagaagggcagtatatagctttt
gccttgattgctcagtcggtcttccgtgggtgacacatagcttcttgcgtcctcgacctt
atcataactgattttcagctttgcaagagcgtctttcagtcccagcacctgctgggcttc
agccagaaccgcaaagttactgacctgcgccttgcttgcatcgtccaattcgttataagc
atttacagcagccacaattgccgggcggcgggcagtcgtgacggttccgatttggttgat
caggctttccacctgcgctaccgtcgcagtattgcattcttcaagagcggctgtgctcat
atattctgctgggctgacagccattgccggcgctgccacagatacaagcgttgcggcaat
gcacagtgctgcagcggtctttttcatagttttcttcatacataacactccttcgctata
tagactggaatgactccaataatccaaaattaccccacccagtgcgtccagcctacagcc
ttgccctcaatgtgcacctcttccagctgggggccggtgtagatcatgggcgcataagcc
gggtttgcgggcatcagggtcagcgtgccggggttgtaatatacccgcttgagggtggct
tcaccatcaatgcgcaccgctgcgatctcgccgttctccacctccggctggatgcggata
tacaccacgtctttatcgtgaatgccggcatccaccatgctgtcaccgtggcaggtcagg
gaaaaatcgcaccgaatgttctccggcacgtccaccattttttcaatgttctgctctgcc
gtgatgggttccccgcaggcaatgctgccgatcagcgggatcttcttcatctttggcatc
ggctcaaagcccggaaggatagtgggcttcttgggcgctagtacaatcgggtcagcaatc
ttaatatctgtacgtccgtacagataattcatatccacattaaacaggtcagcgattgcc
tccatagtttcaaaccccggctcccgctccccacgttcatacatgtttacactactcttg
gacaaatctagctcatccgcaagccgttgctgtgaccagcctttttcacggcgcagcgat
tttagccgctctgcaaaagttgccatcaggccacctccctatattattacaatcaaataa
tagcacatatcgtgcacaagttcaagcacaaaatgtgtactattcttttgcgcacatttt
gtgcactctgcgaatagatttatttttcggttttgagtacaataagtgcacagaaaggag
gtgacccaatcagatggacggtaagaccatcggccacaagctgcgcgcgttgcgcggcga
aatggacgcaaaaaccgttgctgatgcgcttgggatcagcacttcggcgctttttatgta
tgagcgtggcgaacgcattccccgcgaccagatcaaaaagcgcatcgctcagtacttcgg
ccagagcgtcgaagaaatttttttcgcagaatgagcacatattgtgcgcaagctcattca
ataggaggtgaagaagatgaaccactctccccgcacaccggaagaacgggagcaactccg
ccgtggagttgaaaaactcgaccgaaagatggaagcggaagaaaaagcctactgggaacg
catccgccaaagcgaaaagcgaacagattcacggttgcggcagtcgatggcattcagtat
tgcgtctctgctggccgtcattttagccatgctgctattatggcgatgacagcaacggcc
aggctgaactttgatatccgaaggctttcatctgcccgtgtttccgcattgacagcacgc
ttttccacttccacaaagtgttgttgttctgcaagtgcctgacgtccaccggcattgatc
tggtaggtatattccggttcttcgtattcataccggaatgcatcctcatcttcatatcga
aagaccatattcttatccgtcagccattgcatcgtttcaaagttgacggtcatgccacac
ttccccatctgatagatggaaaaggcttcatcctgatgctcattcagaaattccagaacc
ttcagcgtttttacatccagcattttcaacactcctttccgcccaagtataccgcagaag
ggagaccacaacaaggaggtacatattttatgaacgacttacaaatctttgagaacccgg
agttcgggcaggtgcgcaccgtcgagatcgacggcacaccttggctcgtcggcaaggacg
ttgccgtggcgctggggtacaaggaacccaccaaagctgtccgcgacaaagtagaccccg
aggataggggaatgtctaaaatggacaccccctccggtgagcaggaaatgctcatcatca
acgaaagcggcctgtacagcctgatcctgagcagcaagatgcccaaggcaaaggctttca
agcgctgggtcaccagcgaggtgctgcccgccatccgcaaaacaggcgcttacgagagct
ttcaggcacagcagcacattgagcagttggaagccaccaacacccggttgaacgccgcca
ttcaggcagtaggcagcgcaaaagcagagctggccgacgtcatcaatctgcgcaacgact
tcatcaagcaccgcgacaactacaaagcccggtatatgcaggccaaaaccgattacggca
agatctgcgacagcctgcggcaggtggaaagccttgtggccaaggcacaagccgatctgg
acagccgcatcgaccagctgagcatcatcgcctttggcctgcccggcttcgacgagatca
tgaacgcagttatcggcaccgtgctgcccgccgaaaagaaggaggaataaaatgttgaac
acatcaaccattcgcggcaccttccggcagattccgtactggaagctgcggggacggttc
cacagctgcggctaccgcgatcaggaagtggccgagtacatcggcattggccgggacacc
atgagcggcaggatgcagggacacaacccgtggaccagcacggagatcactgcaatgtgt
gagctgctgggcatccggcagaatgaaatcggggagtatttcttcccgcgtgtcgaggaa
ggagaatccgcatgagcaaacagtacacccttgcatccgagcgggccgacgcacccaccg
gatgcacgtacgtggcaccgacgttctggtacaaatggttccgctgggatggaagccggg
catccggctgctaccagctgggcgggcaggtcaaggacgaaaaccacaccggcctgcagg
tttttgcagatggcgaatggcacccggtcattggatggacattggacagctgcggccccg
caactgactatcaggaggtaggagcatgaaaatcaacccgaacgctcagttgaaaatcca
gctgggatcggatggcaaccccaaaatttacgcctgcggcacacagatggaacaagcggc
tctttgcaccgcattggtcgcgggaatctgtatggacagcaaagacccagcagagacaat
catcaacatcatgacagctgccgccgatcttatggacagaatggaggaaacccaccaatg
aaaatcaaatccggcgtatggtactggctggcaatggcctgctttgtggtgggcctgctg
tacggcataggcgttgagggcactgcccagacactgggcaccgtctcggacggcgcgttc
atcacggccatggtgctgatcctgctggcgatcttcttcatacggctgggctttgccgcc
gaagcacgtgagaaacgccgccgcaaggttcaccagcagccacgcaacaccgtgaagagc
ggaaggaaggcgggctgacaccacccatgaataaaggaaagcactttacccgcgtttgtt
tggactgcggcaaggtgatggaaaatgttgctggcaacctgcgcttttgcgcttcctgcc
gcagagagcgccacaaccaatattgcagggattacagggcgcataatgaaaaacctgccc
gcgtcatgtggtacaccgtctgggacgcaaagaccggcgatctactggcatccggcacgt
ccgagatgtgtgcccggcggctgggctacaagagcgcgaacagctttgcgtctgccgtca
gccatgggctcagcggcagccatcgaacttacaagtacacatttgcgcgggaacgtatcg
accgcagcgaggtggacagcctgccgccggtacgcactatacgaaaaaagcccgccggtg
cgccaacaccgacgagctgcaagggatgatggaatttgaaagccccatcgcccttaatga
tatcacatcagaaaggattttacaaatgaaaggtattttagtcgaaccgggcaaagagcc
ggtggtcaccaccctgccggacacgctgcagggcatcgaagcactgctgcggtgcccctg
tgagcagaaagtcctgccacgcaccccggcagtgctggtgtacggcatcatgggcagaga
cttgaaccgtatctatcgcggccagcatatctacggccctatcctctgctatggctggaa
gggcaacaacatccagcccatgagcaaggatgtgcaggccgagatgctggaccgcctcaa
ggacacggaggtgcgggtatgacggactacaccatcagtttcaaactttccaacgagacg
gtttatgcctgttaccgcggccgtttctggcgctgggacggcagcatttggaaaggaagc
cgcatcatgacgcatagatttgagctggccagagcggcagacaagaatctgactccgcag
gcattcctgaccaatggcgcggagttcgccccgttggatgagtatgaaatcgactgcgca
atgctggacgcgttgaaaaatgccaagccctgcaagaacgcgcccattgaaccggtggaa
gaacaccctaccccatccacgcagtgtttggatgctgccactgctgcggaaagccaaact
gcggcatccccgacagcgccggaggggtcaagccctacgacggagacggcagatgctgcc
aacggctccgatgctccgggcaatgcaaccggaaagaatgctgcactatccgccacctcc
ggcagctctttgagtaatcccgccgcacccacctttgactttggtgcagacgaccagaca
aacgccctgcttttgcaggatgcgcagacctttatcgttagcactaccgcccgtatcatg
gccgcgaaacacgcccatgacctgtgcgctaacaacaaaaatggcacatggggcaaatgg
tgtgcaaccgtcggcatcagccgggataccggtgaccgccttgtaaatattgccgcacag
tgcggcaatatccagattgaaggcacgtccattctggacgtgcagcccctgaaactgctg
tatgctgcggccaagcccagcaccccggaggtggtcaagcaagccgtttttaccggtgac
atcactacttataaagagtatcagaagcttatggcccagctcaaggccgaaaaagagcgc
gccgatgctgccgaagcccatctggaagccgccaacgccgacatcaacgggctggccgaa
cgtgcccaaaaggccgaaaccgaacgagacaaggcccgtgctgaccagctgagcaccgcc
aaggattgcaaccggctgggtctgaaggtctcacaggaaaaagaccgtgccgacaaggct
gaagcccgggccaaggatgctgagaatcagctttccggctcccggcaggtggccgaagcg
gcaaagctccgggcggataagctgcaggaagaaaatgcggccctgaaaaagcagcccatc
gctgccgtggtggatgaggaagaggtagaccggcgggcaggcgaaaaagcttacgagatc
gcggccggaatgactgcggactataaggcacagcaggaacaggatgcccgcgatgcctac
gacagcatcattctggccgggcgctccattaccagcatcgttcagtccgctaaaatgcag
ttccgcaaactgccgaacgaccagcgggagaccgcaatcaaccagttcgttcacacactc
gcatccgctcaaggggaggtatccgcatgtctgtaaagatcatggccttagaggccgaaa
acgtcaaacgcatcaaggccgttgcactcacgccgtcgcccactggcctgactatcgtgg
gcggcaacaacaatcagggcaaaaccagtgttctggacgcgctggcatgggccctcggcg
gcgaccgtttccgcccggacgctgcccagcgggacggcgcagtggctccggcgcatctga
aggtcaagctttccaacggtgtggtggtggaacgcaagggcaagaatgccagtctgaccg
tcactgaccccaccgggcggcgcagcgggcagcagttgctgaacgcctttgtggagccgc
tggcgctggacttgccccgcttcatggaagccaccgacaaggaaaaggccgatatcctgc
tgcggatcatcggcatcggcaccgagctgcacacccgtgacatggagatcaaggccctgt
acgacaagcgcaccttcaccggccagctggccgcacagaaaaagcactttgccgaggagc
tgatctcctacccggatgcaccggaaaagccggtcagcgcgtccgacctcatccgccagc
agcaggaaattctggcccgcaacggcgagaatcagcgcaagcgtcagcagttccatgagc
tggcccgccagcgggatgcaacactggaagaaatgcaccgtctggatgaacgcatcgccg
aattgactgcacagagggaagaagtaagcaagaagcacacgctgctgttcacgcaggcca
tggatgccagtaaaacggcggaacagctgcaggacgaatccactgccgaactggaagcat
ccatccgggatattgaggagatcaaccagaaggtgcgggccaatctggaaaaatctcggg
ccgaggacgaagccgcccagtatgacagtgaatataagcgcctgactgaagccatcacgc
agaagcgtgccgaccgtatggccctgctgaacggtgccgacctgcccctgccgggccttg
gcgtagaggacggtgcccttacttataatggtaagcactggcgggacatgtccggcagcg
accagctgcgggtggccgctgccatcgtccgccgcctgaacccggactgcggcttcgtgc
tgctggacaagctggaacaaatggacatgaccaccttgcaggagttctctgtctggctgg
aagccgaaggcctgcaggccatcgccacccgcgtttccaccggcagtgaatgccagatca
tcattgaggacggcatggtgaaggatgccgaacccaccctgccgcccgtcaccgaaaagc
cccagcagaagagctggacgaaaggagcgttctaaatgagcaagtatgcagtcactgccg
gggtgcaggattccccggtcaagaccgtgctgtacggcccggagggcatcggcaaaagca
cctttgcatcccatttcccgaatcctgttttcatcgacaccgagggcggcaccaaaaggc
tgaatgtggcccgcctgccccagccaaccagctgggccatgctgctggacgaggtggccg
aggtgcgcaagggcagcatcccctgcggcacgctggtcatcgacaccgccgactgggctg
aacgcctgtgcattcaggccgtgtgtgccaaagccaaggtgaacggcatcgaagatttcg
gctacggcaaaggctacacctatgttaaggaagagttcggcaagctgctggacgcgctgg
aagaggtgctgcaggccgggcacaacgtggtggtgctggcccatgccgctattaccaaat
ttgagcagccggatgccgtgggcaactacgaccgctggagcatgaaaacttccaaacagg
tggccccgctgctgcgcgagtggtgcgatatgctgctgtttgccaactacaagaccgttg
tggaaaaggtgggcgacggcaagaacgccaagagcaaagccagcggcggcaggcgtgtac
tgtacaccgcgcatcacccctgctgggatgccaaaaaccgctttgacctgccggaggaag
taccctttgactatgccagcattgccgcctgcatccctggaagcagcgcccaaaaggctc
cctcccagagggagctggctgcgaagcagactgagggagttcccgtcccgaaggccgagg
ccgacatcctgcccagccagcagcaggaagcaaagccggtggctcagccgcagcccgcac
cgctgcaggaaagctccgagaaaaatgttctgctcagtctgggcgtgcccgaaaagctgg
ccgctctgatgagcgccaacaaggtcagctgtgaagaactgcagggcgttgtgggcaaac
ggggctatttcccggaggatatgcccatcaaggactaccccgctgactttgtggagggct
gtctgatcgccgcatggccgcaggtgttccagatggtgctggacaaccgtgatatcccgt
tttaacaggctccctcacggagggagctggcacgtgtaagcgtgactgaaggagttttat
aataaaggagtaattacttatgaacgacatgaataccaccgaccgcgccctgagctggga
cgacgaatttaccaacgagcagcaggagttcgtgctcctgcccgagggcgattatgcctt
tgaggtcaccggtatggagcgtgcccgctttgagggcagcgcaaagctcccgccctgctc
catggcaaagctgaccctgaagatcttcggcggggccaagggcgacactaccgtgaccca
ccgcctgtatctccacaccaaaacgcagggcctgctgggcgctttctttgagagcatcgg
tcagtgcaagcggggcgagaccttccgcccccgctggaacgagatcgtgggtgcccgggg
ctggtgcaagctgggcatccgtgagtacaccaagcagagcggccctcatgcaggtgagac
cggccagagcaacgaagtcacccgcttcctgccgccgccggaacccaaggccgcacccac
tcagggctggacgcagggggcattctgatggggcaggaactgagaccctaccagcagcag
gcccgtgaacgcatccacgccgagtgggagaacggccacatacgcaccctgttggtgctg
cctaccggcactggcaagaccatcgtgtttgcatcggtagctgccgatcaggtgcgcgcc
ggtgaccgggtgctcattctggcccatcgcggtgagctgctggaacaggcagcggacaag
ctgcagcgctccaccggccttgtcagcgcggtggaaaaggcagatgccacctgtctgaat
acatggttccgtgtggtggtgggcagcgtgcagaccctgcaacgcaccgcccggctggaa
cgctttcctcatgattactttggcactatcatcatcgacgaggcccaccacgccattacc
gacggataccaccgcatcctcgactacttcggcagcgccaaggtgctgggcgtgaccgcc
acgccggatcgcggcgacatgcgcaatctgggcgaggtgttcgacagccttgcctttgag
tataagctgaccgatgccatcaaagagggctatctgtgcaggatcatggcccagaccatt
ccgctgaagctggacatttcttctgtcaccatgagcggcggggactacgccgtgggagac
ctcggcactgcgctggacccctatctggaacagatcgccgccgagatggcccagcgctgc
aaaggccgcaaaacggtggtgttcctgcccctcatcaagaccagccagaagttccgcgac
ctgctgaactcccatggattccgtgccgccgaggtcaacggccagagcaccgaccgcaag
gaagcgctggcggatttcgatgcaggcaaatacaacgtgctgtgcaactccatgctgctc
accgagggctgggactgcccgtctgtggactgcgtggtggtgctgcggcccaccaaggtg
cgcagcctgtacagccagatggtgggacgcggcacccggctttccccggacaagaccgac
ctgctgctcctcgactttttgtggatgaccgacaagcacgagctctgccgcccggcggat
ctggtctgtgaggaccgcgccgtggcccggcagatgaccgaaaatctggccgagagcggc
tgcccgcaggacatcgaggaagcagccgtacaggccagcgaggacgtagtgacccagcgg
gaggaagcccttgcaaaacagctggaagaacagcgccgcaaaaaagcccgtctcgtggac
cccctgcagtacgaaatgagcattcaggctgaagaccttgccggatatgtgccggccttt
ggctgggaagcaggcccgcccagcgctgaacagactgctgctcttgagaaaatgggcatc
ctgccggacgctgtagaatctgctggtaaggcttccctgctgctggaccggttgaacaaa
cgccgcgctgaaggcttgaccacacccaagcagatccgcgtgctggaacgttacggtttc
cagagcgtgggcacgtggagcttcgatgcagccaaacacatgatcgaccgcattgcggtg
cagggctggcgcggcgtgcccaagggcgtgaacccaaagacttacactcctgcacaggag
ccgcccacatcagacattgacttcggatggtaacgcgaatggaacatgaaaatgaactca
aggaagcattggacttcgtatccccgtccgccctgacctatgacgaatggctcatggtgg
gcatggccctgaaggattccggcctgcccgttaccctctgggaacagtggagcacccgcg
atgcgggccgctatcacaagggcgagtgcgtcaagaaatgggaaagctttcacggcggcg
gggccagccccgtcaccgcaagcagcattttccaactggcctactcccacggatggagcg
gccccgcaggccacgctttggactggaatgatgatatttctgccggcaccggcgcacaaa
ccgagggctgtctggtagacccacgctgggtggaagcccatgagctggccctgcccgaag
agtggcaccccgccgaccagctcaagcgctacctgcaagccctgtttgagccggatgaat
atgtggcctatgtgaccgaaagctttatggccgccgaccgccgccgccctgcaaaaggca
gctggacccgcaccgcagggcagctcatcaccgagctggatgcctgcggcggtgacctcg
gcaaggtggtgggcgactgtgatcctgaagtaggtgcatggatctgcttcaaccctgtgg
acggcaccggacgcaaggatgccaatattactgcctatcgctacgccctcgtggagtgcg
acaacatggagctgggcaagcagcaggctatcatcaagcagctggaactgccctgtgcgg
cgctggtctactctggcggcaagagcgtccacgccatcgtgaaggtggatgccccggact
acgccgagtaccgcaggcgtgtggattatctctattccgcctgccagaaaaacggcctga
ccatcgaccagcagaaccgcaacccttcccgcctttcccggatgcccggcatcctgcgcg
gtgacaaacggcaggtgctgctggaaacgaacatcgggaaatcctgctgggatgagtggc
gcgactggctggaagcggagaccgacgagctacccgagaccgagagtctggccgacgact
gggagagcctgcccccgctggccgatgccctcatcaccggggtgctgcgcaagggccaca
agatgctgctggcaggccccagcaaggcgggcaagagctttgccctcatcgagctgtgca
tcgccatcgccgaaggcacgccctggctgggccggttctcctgcgcacagggcaaggtac
tgtacatcaatctggagctggaccgggcctcctgcctgcaccgcttcaaggacgtgtaca
ccgccctcggcctgcccccgcagaacctgcggaacatcgacatctggaacctgcgcggcg
cgtccgtgcccatggacaagctggccccaaagctcatccgccgggctcagaaaaaaggct
acaccgccgtgattctcgaccccatttataaggtcatcaccggcgacgagaactctgccg
accagatggcaaagttttgcaaccagttcgaccttgtgtgccgtgcgctggactgtgccg
tgatctactgccaccaccactcaaagggtgcccaaggcggcaagcgcagcatggaccgtg
catccggctccggcgtgttcgcccgcgacccggatgccatgctggacatgaccgagctgg
tgcccaccgatgccatccgggaacagctgcataacaaagccgcctgccgcgtgatcaagg
ccatgttggacaaacgcggtcatgcggatgcctacggcttggatgataccctcagccgcc
accggatgctgaccatcgcaaaggaaaaactgggccttgcagatctgcgggccatcgatg
ctgaggtcgcggccgctgagaaaaaggccgacggcatgaccgcatggcgcatcgaaggaa
ccctgcgcgagtttgcccgcttcgacccggtgaacctgtggttcgactaccccgtgcaca
agccggacaccggcctgctggaggacctgcagccggacagcgatttcaaaacgctgggca
gccgcggtgccgccaagcgctggggcgataaaggcaaggtgaccaaggacaaaaaggccg
aactggacaccgcctttgaagcctgcatgatggacggcgaagttaccgtctatgcgctgg
ccgagtacatggacctgaagccccgtaccatcaaaacccgtttgaaggacgatggacggt
tctggatcgatggcgagaaagtgggacgcaaggaacccggcagcgcaggttaaacatttt
gtaatagcttcaattacagcttgttgtaaaaatgcagaaatagccgctattttgcacgac
aggaaaaactgcaattttgcagttatagccgctatgactgcagattttgcagtgcaaaat
agcctatatataatagctaaaactgcaactgcaattgtgatggggtctcccgaaggatgg
ggcgaccacagcccccatccattcggggaaccctccccatcacgttggcgctaaaacccg
aaaaaaagaaaaaacgaggtgaaccccatgtacacacaattctttattcccatgcagccg
cccaccactacccacaacgcaaagcagctgcacgcctacatgaagggcgggcagccgcac
gcggtgctccacgacagcccggaactgaaacagacccgcgccaagctccacgcccatctt
gcgccccacgcgccgcagcagcccattcccgcaggccgtccggtgcggctgctggtcaag
tggtgcttccctgccgagggccgcaaaagcggcagctggcgcaccacaaagccggacacc
gataatctggaaaaagccctcaaggacgaaatgacccgcctgcacttctgggccgatgac
gcgcaggtgtgcagcgagatcgtagaaaaattttggtcggacccctgcggcgtgttcgtc
cgggtggaggaactgtaatgacctacgaagagaaaaaggcatggctctggaggtaccgga
cggccaagcggttcgagctgctcaaactggacgatctggccacgctgcagaccgatgcca
cccacaccacccagcgcttttcccctgtgccgggcggcagcggcgacggacaggctctgc
cccgcagcgtggagcgcatcgacgaggcccgccgggccgctgaggcgcagtctgccgtgt
gcgatgccatccgggccgagatcatggaggtgttccaccagctggacgatgaggtggatt
tcatgatcctgttccggcggtacatcctgctggaggactggccagacatcgcggtcaacg
tccgcatttcccgcagccagatgttccatcgccacagcgcggccataaaaagactggaga
tcaaaagtccggactgaaccggagcgaaccggacttgataatactgtcaacccctgctaa
aatttaaaatgccgaagcccgcaggaaagacttactcccttcatccctgcgggctttgtg
ctgcccggctgacacagaggatcacctttcccgaccaacagcctgaatgcaccagccggg
cgttttttgaatattccgccgttcggatcttccgggcggctttttgattttacggcaaga
gaggtggtgaggatgaccgacaagcaggatcgtttctgtgaagaatatatgatcgacctg
aacgccactcaagcggccatccgcgccggatacagcctaaaaaccgcaagagaacaggca
ccccggctgttagcaaatgttagcattcaaaatcgcattgcccagctgcaggctgagcag
agccgccggaccggtgtatctgctgatcgtgtcgttcgagagcttgccaagattgcattt
gccaacgccagcgacctgatcgacccggagactgcttctgtcaaactggatgcctcccgg
gatgatctggccgcaatccagtccatcaaggtcaagagctttggcgaggacggtttggaa
cacgaggtcaaacttgcagataagctccgagcacttgacctgttgggcaagcatttaggt
atgtacaacggaacatccgataattctgccgatcaactcaagaaggcccaagagatactg
gagggagtcaacagtgttatcgcctaagcagctggaatacctgtctcaatgcaaccaccg
ttggaatctaaaagttggagcaaccggttccggaaaaagctggctggattatgcggtggt
cattccgaagagactgcttgcattgcgtggcgaaggcgctgccgttatgctgggaaatac
gcagggcaccctcagccggaacgttttggaccctatgcgcgaaatctggggcgaggggct
tgtgggcacgatcagcagtgacaacactgcgcgcctgtttggccgtcgggtgcacattct
cggtgcagacagcaaaaagcatgtggcccgcattcagggcatgaccatcgaatacggcta
cggtgacgaaatgaccacctgggacgaagctgtgttccagatgctgaagacccgcctacg
ttgcccacacagtcatttcgacggtacagcaaacccagacagtccacagcattttctgaa
aaaattcatcgacgatcctaaagtggacgttttctgtcagacctctacaatcaacgataa
tccgtttttgccgacaaagttcgtgaatgatctgaagcatgaacttgctggaacggtcta
ctatgaccgtttcatactgggcaaatggtgcaacgcttccggcctgatctatccgttctt
ttctctgtcagaggacacctacctctttcacggtgatgcttcccacatcgacgggcagtt
ttacgtgtccatcgactacggcacgcacaacccctgcagcatgggcctgtgggtcattca
tgatggcaaggccctgcgaatcaaggaaagctattttgacagccgtgcagagcgtgtgca
gcgcacggacgaagagcactatgccgagctggaacgcctgaccaagggctattacataca
ggcggtggtggttgacccgtccgccgcttcattcatcgagaccatccggcggcacggaaa
gtatctggtgatccccgctgataacgacgtgcttaacggcatccgctgcgtggcatccct
gatgcaggccgggcttgtgactatccacgaaagctgcacggcatcccgccgggagttcgg
cctgtactcgtgggacgacaaagccaaagaggaccgcgtcgtgaaggagaacgaccacgc
catggacgacatccgctatttctgctatacgatactggccccgctgatccgctgggcaga
ctggagacgaaaataatgtttgatagactgcttttctggctgcgggagaaagcgcggctg
ctgttcggtgaaaataccactgtcagcgccagcgtgtcctacagcatggagaatgcgatc
atcctgtgggcgcagatgtacgataccggcgggccgtggtgccacggcggcaagaacgcc
ctgcacagcctgaagctggcccagagtgttgcatcggagctggcccgtctgaccacgctg
gaaatggaatgcattgtttccggcagtgcccgcgccgacagcatcagcaccatgctgcag
cctttcattgcagatctgcgcaccccggtggaatacggctgtgcgctgggcggcatcctg
ttccggcccttcctcgatgcagagggacgcatccagatcgatgctgtgcagggggattgc
ttctgccctacccgctttgatagctctggccgcatgaccggggctattttttatgaccat
ctggtgcgcggcaaccgcatttacactcgtcttgaagatcacgagttttccggcagcacg
tacagcatcacggtcaaggcgttccgctcaatgaccagtacagacctcggcatcgaggtg
ccgctgaccgatgtaccggaatgggccgcgatctcgccgcacaccgagttctccgatgta
gaccgtccgctttggggctatttcagagtgtccagcggaaattccactgatcggcactcc
ccgctgggcgtgagcgtctatgccgctgctgttgacaccatccatgatgccgatgaacag
tatgggcggctgctgtgggagtatgacggcgggcagctggcccttgacgttgaccagacc
gccctgcgacccaacatcaacggcgagagcgttatgccgcagcgtgagcagcgcctttac
cgcaactggttgaacggcagttccggggccaatggccggaacctttacgaggtgtttgcc
cctgccctgcgcgatgaaagttatcgtcgggggatggataccatgctcaagcgggtggag
ttccagtgcggccttgcctacggcaccctgtccgacccgcagaacgtggacaagaccgcc
gaggagatcaggagcagcaagcagcgcagctacactaccgtcaaggatctgcagcgggcg
ctgggcaatgcgctgactgatctggtatactccatcagcaagctgctggatgcccagtgg
aacagcggcgcagccgtttccccgccgggcgactgcaacgtgacctttgactttgacgac
agtataatctccgaccccaaggagcgcaagcagatgtattggggctacgttaccgcaggc
aagttcccgttctggcggtatctggtggagtttgagggctacagcgaggacgatgccaag
gccattgccgccgaagcggatgccgagaaccgcagccctgaagccctcaccttcgggggt
gcctgatgctgccgccgtctaccctcgaccagatgccggatgcctttgtgcagctctggc
agcaggtcgaagagcagatcctgcaggacgttgcccggcgcatcggcaagatggacaaag
tgaccgctactgcaaactggcagctgtggcgctaccagcagaccgaagcggtgcgcaatg
atgtggtgaagctgctggccaagtacaccggcaagagcgaaacggccatccgcaagctgc
ttttgcaggctgcgaccgaagccatggagcgggaagatgcgatctactaccactacgata
tggagccgaccccctttgaagagagcgccgccctgaacaatttgctggatgccggtgcgc
ggcagacctgcggcacatggcagaatctaaccgccaccacggcaaacaccgtcacagggg
cctttgagcgcacgctggacgctgcatggctcaaggtgagcaccggtgccttcgactaca
aaaccgccgtcaaacaggccgtggacagccttgcagacgacatgcccatggtcacctatc
ccagcggccacaccgacagcatcgaggtggccgcacggcgtgccatcctgaccggtgtca
accagacagctggcaagctgcaggtggcccgcgccgacgagatgggcgtggagttcttcg
agaccaccgcccacggcggggcacgaccttcccacgctgagtggcagggcaggcagttcc
accggggcggcgcggtcgattacaagggcaagcactacccggactttgaagccgccaccg
gctacggcacgggagcagggctttgcggctggaactgccgacaccagttctttgcctgct
tcccggagctgggcgacccgcccgcgtggacgcgtgagcagctggaagccctgaacgccc
ggaacatcgagtggaacggcaaaaagtacaccgcctatgagatatcccaaatgcagcgtg
cccgggagcggaacgtccgccgctggaaaaagcggtatctggccgaggatgctgccgggc
tggacaccaccgacagcgcggtgcgcctgagagcggcccgccagagccttgcagagtttg
cacaagccacgggtggccgtgttgacagcgcccgtgtcagcgtgcccaagttcggcagga
gcgaagccagcagggcaagcgcacaggtgcggaaggcggagccgcataaggttcaaagca
cacggggtagcggcggcgcatctggacagaatggaaaaaccgtgcgtaaagttttgggaa
aggtcgatacgaccaacacgaaacaggttgacgcgcttaaaaattcgttctgttctggct
atgcaaaatctgacgttgagcatatgatggtcattacaaaagatggcgaagtccattata
tgaccgacaacaatcccagaggggttgactgttcgtatctgggtggtaaactggaaggta
gttacaacattcacacccatccaccgaaaaccacgcaatattcttttagcacagacgcag
atatccccggcgcattcgctgacggtactgctgtcatggaagcggttgactacaaatacc
gctatcgttttgttgtacctgaaaatatcacgtttgagcagtgggaagccgtgtgtgagg
aagttcgcgaggagcgaaatgccgtaatggaaagcagagggtatggcttcgatgattatg
aagaaaatatccagcatgtcattattgacgaaacatgccgcagacttggcttgaagtgtt
atcacagggagaagcgaacatgatttatactctggaacagattgaccagctcacaaagga
aagcgtccggcgtgaaaatgcgctcattgctgaatatcggcgtacacatacagtccccgg
cagaggggttatttctactccagaaattgatgccgagcgtgcagagcaaaagcgtctgta
tggggaatacctcaaagctcttgccaataaggattaaccaccatccacccggacggtggt
tttcttttgccaatttttcaggaggtacactatggttactactgttcttattgttctgat
gatccttgccctgcttgagatcgttctgctgaacggtgcccggctgttcttcatgattgc
atccgccgtgcagcaggcgcaggacgacaaatacacgccgcacccgcaccccaaaaagta
agctttcattcacggaaataccccattttaaccactatgtgccccgaaaaaggcttcata
gtggtttttcatgccgttttagctcatgttggcagagcaccggacttttaatccgggggt
ggcgggttcaactcccgcaagcggcaccacagcggaaggcggcgcgtaccccgtcttgtc
ccgtgcggaatgagaaccgcgatacaaaacagcagggacttatccacccaacagacaaaa
gaaaggagcacatcgcaagtgaaacgcgaagatgtgagcaagatcattccgggtatcacc
tcggaccagctggacagcatcatgaacctgcatggcgcggatatcacggccaaggtgaac
gagatcaccaccctcaaggccgagaaaaccaccctgaccgaacagctgtccactgcaaac
agcaaactggaaggctacgaccctgagtggaaggccaaggccgagcaggccaaggccgat
gctgcggctcagatcgctgccctcgaaaagggctacgctctggaacgcaaggcatccggc
ctgaaattttccagcgagagtgcccgcaaggcatttctgacagatgccaagtcccagaat
tttgccatgaaggacggcgagattctgggctttgatgattatgtcaaggctttcaaagag
agtgatcccagtgctatcctgccggacggcggcatggcacgtttttccgcatcggcgacc
ggcgcacccggccagcccgcaaacacacatgaggccgcaaatgctgcattccgcgcagcg
ttcggccagaaaggttgattcttatggctattgatgcaatcgctcgcaataaggctgagg
ccctgatccgggagcagctggtgaacaccatccagcaggacgtgcccaaaagctccaccg
tcatgcagctgggcacccgccttgccaatatgacctctaaccagaccaagatccccgtgc
tgtccatgctgccgctggcttactgggtcaacggtgacaccggcatgaaaaagaccagca
agcaggaatgggacaatgtctatatgaccgccgcagagctggccgtcattgtgcccgtgc
ccgaagctgtgctggcagattccagctttgacatcatgggcgaggtacagccccgcgtcc
gggaagccatgggcgcaaaaatcgacaacgccatcctgttcggcggcgagcgccccaccg
agtggacgaccgatgttctgacccttgcggccaagaacaaagtcaccggccccatcgact
acgcaaagctgctgggcaaggacggtctgttctccaaggtggaagctggcggctttggtg
tggatgccgtggtcggcgatctgaccgcaaaggcagaactgcgcggccttgtggatacca
cgggccgtcccctgttccgttccgatatgcagggtgcaaccacctacgcgctggacggtg
ccccgatgtacttcccggagaacggcggctttgatgcttctaaggcccagctgatcgcag
gcaacttcaagaagctggtgtactccatccgtcaggatgtcaccgtgaagctgctggatc
agggcgttattcaggatccttccaccaaggagatcgtttacaacctcgcccagcaggata
tggtggccctgcgtgtggtcatgcgcatgggctgggcactgcccaaccctgcaacccgcc
tgaataccgaccgctccaaggttccgttcgcgttcctgaccgccgctgccgtcgcagcat
aaggaggccccatgctgtactgtacctacgacgaatacctcacggcgggcggcacggtgc
cggaaacggccttcggggtgctgtgcagccgtgcttcccgcatgatcgatgccgccacct
ttggccgggcagagagccacgctgccgggtgtgaggcctaccgggaagcattggcggatg
cctgcacgcagatcgtcggcctgctggccgctgcgtctgcggcgggcgctgtgccgggtg
ctgccagcgtatccaacgacggctacagcgtcacctttggcagcaatgccagtgtgaccg
cggccacccggcaggaagcctatgagatcatccgtaccgcgctgggcagtgacccgcacg
gcctgctgtacagggggattctgtgatgcagacagctgttactgttgtgaacctcatcca
cgacaccgtcaccgagacggacaggccggtgtgctgggtgttcgccgggtgcagctggcg
ggaatgccgctccacctccggctccgtcactgccaaggacccggagcgcaccacccacat
ccgcatcccggccagcgtgtgcacggcgggctatctgccctatgcccagtgggcggcgct
gtctgcggcggaaaaggccaagcactggaccctgaaacgcggctggaagctggtgcaggg
tgcagtgcctgccttgaccgaagccgagtacgccaaactcgaaaaaacgcacctgtgctg
cacagcggcggctgtctcggacgaccgagagccgctgctgccccactggcacgtggaagg
gagctgatcgcatgagcgcaccggtttttgattttaagatcaccttacggcccggcctgc
aggcggatatggacgcaggctttgcaaaagtgcagtatgcgttttcccagcaggtagcca
aaaccgttgacccctatgtgccctttgacaccggcaccctgaagaacagcgtcaatcagg
catcggacttcaagaatggtctgctggtctataacacgccctacgcccgcaggcagtatt
atctgcatgaacagggtgaaggcctgcacggtgacaaccgcctgcgcggctcctactggg
gccaacgggccattgccgaccacaaggacgaactggaaaagttcgcccacgatgccgcaa
aacagtatctcggaggtgaaaaatgagcgagactgcaaaacccaccattgccgccctgcg
ggcgtggctcaagacctgcccgctcatcgccgaggaacaggaagccaccggcgcggcctt
ccgcattgccggactggaggaagaggccaccgccttttccatcgaggacagccccggcga
cccggtgctcaccgagtatctctccgggcgggacatggcaaagaattacctgttcctctc
ccggcgggagtacggcgaggcggacgttctggccatccagaacagcggcttttttgagca
gctgaccgactgggtgctggcgcagaatgactgcggccatctgcccgatctctcggaatg
cggcagggacaaacaatccctcagcgtgtccgtcacctccaccggctacatcgtcaccag
cagcgcgggcagctgccggatgcagatgcagctgcgcctgacctactatcagcccagatg
aaaggagttttgatatgactgtttctgaaactctggctaagctcaagaccgataaggata
tcgagccgaaagccgactacaccggcgtagagcgcgccgatgactttatttttgccattc
agaccagcaccgagcagaacaaggtcggtgactggatcgtatgtgcagagcgtgtcaagg
agcactccggtgctctgaacgccaccaccgaggacaactcgtatatccgcgccggcactg
tgaccgagaagggcgaggttcagcgcacctttgccctgaacggcaaccgctgcgtgggtg
acgctgcgcaggatttcctgctgagccacaaggtcaagttcggctccggccagagcgtga
tcttcccctacgtctacttcagtgtcaagaccggcaagggcgaaaagggccaggcatcct
tcatcgtcaccagcgataccagcggtgccgccggtgccgctgcaggctttgcctgcgacg
taaagggcattggcaccccgtcggagtacgattacctgaacgaccccgacatgcagacgc
aggcagcgcccggcaaggcggtcaaggcctgatatccgctttcccgttccggtcccggaa
cgggattttttatgccgtgaaacaggtttctccggggcagtaccggggcacggcgcaacg
aaaggagccagaaaatgtttatttgtggacaggaatttgagttttccattttgaacgcca
acgatatgctcaagcaatgcttgcttgaaatgagcgagattgtctatgcataaaatcgaa
aggatggttttcaagtgaacatcaagatcattcaaaggcagtgcggcggcaccgaatttc
tgtcccagccgcactgcctgcacctcggtgcacagaacgctgccggtgtggacgagctgt
gcttcacgctgccggaagcatgggccgggtgcaccgttgcgctctacctgcgccgcagtg
acggcaccctactggcaccggtctcactggacacacagcactgcgtcaccgtggaccgcc
gcctgaccggaagcaccggcggacagtggatgctggcagccatcgatgccagcggctacg
ccgtctacacccggcccggtagctacgacacctacgccatcccacccatcgacggcggcg
cggaagagctgccgccctcgcagtatgagcagttcgtggcgcgtgtgctggaaagttcca
gtaccgcttccaccgccgcgcagcgtgccgcagccagtgctgcaagcacggcatccaatg
cggcacaggtccagaccgcggcacagcgcaccagcgccgacagtgccgctgcatcccgct
gtgcagcccgtgccgaggctgctgccgcacgggcagaggagctggtgcctaaaatcacac
aaaaaatcgaaaggatggtacttatgatggctatgttatgggcgcaggaaatcatgtccg
ctgagaccgtggaggaagcaaaggctctgtacgagcgttgcccccgcctgctgaaggaga
aggtgaaagccattctggtgaagagcggctttgaggaaatcacgcagtaaggaggacgct
gaggacaaggcagatcaggagctggaagagaacgtgaaaatcggggcctgaccccgtgaa
aggacgtgatacatatggcaatcaaacagtacagtttgaagaatgatggtgcaaagcagc
tctctcccgcattccgtgtgcgtgagttccgctgtctcgacggcaccgacaccatcctca
ttgacgagggccttgtggtgctgctgcagtgcatccgggagcacttcggcaagcctgtga
ccatcaccagcggctaccgcaccgccagtcacaacacgagggtgggcggctccagatcca
gccaacacctgctgggccgggccgctgacattcaggtgcaggacaccgacccactggccg
ttgccgcctacgccgagagcctgatgcccggctggggcggcgtgggccgctacccggtca
aggcaggccgtgcaaagggctgggtgcacgtggacacccgcccgaacaagagccggtgga
cgctgtgagggggggtgactttttgaaagattatttctgcatggcggtgggtgcgttggg
cgctgcgtttgccagcctgtttggcgggtgggacgcagcgctgcagacgctcatcatctt
tatggccatcgactacatcaccgggctgatcgtggcaggagtgttccatgcaagccccaa
gaccaaaagcggcacgctggaaagccgcgcaggctggaagggcctgtgccgcaagggcga
aacactgctgatcgtgctggtagcctgcagactggatgccgtgatgggttccacctttgt
gcgggatgccgttgtgatcggctttatctgtaacgagaccatttccatcattgaaaacgc
gggcttgatgggactgccgatcccggcagcgatcaccaaggctgtggacattttaaagca
gcgctcggaaaccgagcagaaaggataagctcttatgaatgaattcctgaaagtcgcact
cactgcctgcatccccgcaataaccgtcattttcggctggggcctgaacaaaggtgtcag
cattgcaaacggctacatcaacaacaagtttgcgcagacctgtctccagaatgccgccaa
cgcggtgttcaacgccgtccagtatgtcaaccagacctacgttgatgccctgaaggaaca
ggacaagttcgacgaggatgcgcagcgcattgcctacaaccgcgcactgaccgcagcgaa
gaaagccctgacgcaggagaccatcacgttcatcaaggagacctttggcgacctcgacag
ctacctgaagccgatgatcgaagcgcaggtgcgcagccagaagacctctatgtgatgttt
ctgtagcgccaacaaaatcatagtataacagccccggggagcctgacagttcctcggggc
tgtttttgtttggcgtgtttcgacgctttacgacgtatatcgacgcaattaacaaatttc
aagtgtttttcggttagagttgacgcaaagaaaggatgtgtcaactatgattgtttccga
attatccactcaagtcaatgatctgctgcgcccgatgggcattacacgtaacctgagtgc
ctacagtatcctgtgccagtgtcttgagctggtctgtgagcaggaagaccgcctgcaggc
cgtggagaaagatatctatacccctatcgccgaccgcagaaggtgtgagccaaaagcgat
tcaaagcgctgtccgtcgggcagctaaaggtgcatggctcacaaacccggagtatgtgca
gcagctggcaggctatccgctgactgggtgcccaagcgcggtacagttcattgaaatgct
gtataatgcgctggtgagagcagtctgaaaacttaatagtgttaccaaaaacgttaccat
gataaagaaaagaacgccaattcctaacgaaatgacgttcttttttcatggtggaggcga
tgggagtcgaacccatgtccgaaaagagttcagtgtaggtgtctccgggtgcaggcgatc
tacaacattcccgccgcgccacgccgatcgtcaggctagcgcattggtagcttcatgagt
tcctgccggtccgcaaagcttaagtccgttcaggtgctgtgtctaaaggacgccccggcc
ccacacgacacaagagtgggcggaacgcgcagcactcaggctgcgagcaactgagaattg
ttattgtcagttaatttttttggaggagttatagagcagttcccccactgctacccgctg
cccagacctcgctctccccgtcgaaacctttacgcccccttataaagcacaccttgcggt
gtgcagaaagctttgaaaaagttccgcttcaggaagcggtctgaaaagatcaatagtatt
tgccgttggacttcatggcacggtcaatggaacgctttgcatcgcgctgggcggcatcgg
cacgcttatcgtagagctttttgcctttgcaaaggcccacttccattttcacgcggccat
gtttgaaatagagcgaaagcggcacaagggtatatccctgcagcttgcactgctgatgca
gccgccggatctcacttttgtgtgccagcaggcgccggacgcgcatcggatcctgattga
acatgtttccgtggtcgtagggactgatatgcattccctttaccagcagttcaccatcct
caatatcgacccagctgtctttcaggttgacccctccggcacgcaggctcttgacctccg
tacctttcagttcaacgccggtttccagcgcttccagaacgaagtattcatggcgcgctt
cacggtttgtggcaatggtttttgttgccggacgctccttagtgggtgccattccgcgcg
cctcctttctccattgtggtttgttgtatcagtataccatttttttatggttttgcaagg
gctgtttttgaagaaactgtaaatttttcccaattcacagctcaccgcggccagaaagcg
cacggtacaaagtggtttcgtcggtgtattccaggcttgcgcccaccggcaggccgtagg
ccagacgtgtggtcttgatgcccagaggcttgataagctttgccagatacatggcggtgg
cttcaccctccaccgtggggttcatggccatgatgacctctttcaccttgccgtcgccca
gacgggccagaagttccttgacgcacagctgttcggcagtaatgccatccatcgggctga
gcaggccgtgcagcacatggtacaagccgtgatactcccttgtgcgttcaaacgcctgca
catcgcggggcgtttccaccacgcagatcacagaaggatcgcgttttgcactggcacaga
tggggcagatatctgcttctgtataattctggcagatacggcagcgatggagcttggtgt
gggcaccctgaatggctcccgccagtgcggcggcatcttcgtccgacatgctcagcacct
gatacgccatgcgggtagcgcccttgcgcccgatccccggaaacttgctgaattcttcga
tcagcttttccagcggggcagcagtatagcccatgttcttccctcctgctggatcagaga
ccggggatgttcatgccgccggtcagcttgcccatttcagcttcggcagtttcgtccacc
tgcttgacggttgcgttgatggcagcagccaccatatcttccagcatttcaacatcatcc
gggtccacagcctcgggcttgatggtgatggacagcacttcgtgcttgccgttcatctta
acagtgaccatctcaccggcagcgctgccggtgtactcggcagcttccagctcggcctgt
ttggctttcatatcttcctgcatcttctgtgcctgacgcatgagggcgttcatatcgggg
cggccaaagcctgcgggcattcttgctttcataatcgtttctccttattgatgcaatgta
tttttatgatctctttttccttgcggaatcctcaatggacacatccaaccccagcttttc
cagtgcacgaagcgactgctctgcgttggagaccgttttgccagcgctctttggttcata
gggaccaatgggcaccgccgtaccggacacatccttgatcagctttttgatcaggcgctg
gctgtccttgttggcgcggataaaatcgcggaaggtcttgccgccgtcgatcagcacgcg
ggtgccatcaaagtaagccttggacttgcgcagataggtgtagagcatgggatctttttc
ctgcagctgctgtaccacctgcggccagtacggatacagcgcagtcccttcccgcccggc
atcctgtggcttttccggcacaggctttgcagcgggcgtgggtgcaggtttgggcggttc
tggctgtggaacaggttccaactctgccggcacgggtgcagctggctgtgcggcctgcgc
ggcaggctcgtcccaaggcagcattccggcctgctgcacgggcggttcctccggcagcgg
cggcagctcttcggtctggacggatgaagtctgctctacagatatttccgacggcacgga
aggttctgcctttacaggtttcggttccgctgcaggctgcaccacaggaacggacggtat
tggcggctggggagtcggagcgcttgcaaagggctgcacagcagttgccgaggcaaacgg
ctgcggcgctgcgggttgagctgcagcacggacaggcgcggcctgcgcaggaactgcctg
cggctgctggggcggttcggataagccaaatagtgcaagttccagctcgatccgctggtc
gctgccacgggtcatatgttccagcgcactgcccagcgcacggatggcacgaatggcctc
ccgctggcccagctgcgggcctttttccagatacaaagcctcctcctccggcgaaacgcc
ggacagaaggctctgcccgcccggcaatgctgccagcatcaaagcacgataatgcgcgat
caattcctctgtcagacgcttgacatccacagactgctggcgaagctgtgccagctgggc
cagtgctgtggcaccgtcctgcgcttccagtgcgtccgaaatgcggaacagataactgcg
gtcggtcacacctgccatgcggcgcaccacatcggcatcgattttcgccgtaacgcctgc
gcaggtatccagaatggacaatgcatcgcgcagtgcaccgtcggccagacgggcgatcag
ttccgcaccgtccggcgaaagctccagcttttcctcacctgcaatgtattccacccggcg
ggcgatatcctccggcccgatgcgggtaaaatcgtaccgctggcagcgggaaagaatggt
ggcgggcaccttctggatctcagtggttgccagaataaagataacgtgggcaggcggttc
ttccagcgttttgagcagcgcattgaatgctgctgtggacagcatgtgcacctcatcaat
gatgtataccttatatttacaggcgctgggagtgtaagctgtttcgtcgcgcaggtcgcg
gatatcgtccacaccgttgttggaagccgcatccatctccaccacgtccagaatgctgcc
gttatcgatgcccttgcagatctcacactcgccgcaggggtctccattgaccggatgcag
gcagttgactgcctttgcaaagatcttggcgcaggtggttttgccggtgccgcgcacgcc
ggtaaacaggtaggcatggcccacacggtttgccgtgatctggtttttcagcgcagtaac
aatggcccgctggcctaccacatcctcaaaacgctgcggcctccatttgcggtacaaggc
acggtaca
>LughL2-6
tggagctactgatccgattcgaacggacgacctgctcattacgagctataaaagggactt
ctaacgtgttgtgtcatgttgtttcattgtcaaataaattgcgtgatgcaatcattttat
tcgtctgattctgtatcgtgcaatctcgttaattacttcgatttttcgaggatgttgcgg
tttttgttgcggtcaagttgcggtttttaagcatcctgtttacaggatgaatacgagtca
tcaagagacacgacgaaacagaatcaaattcaagcatttctcttttctggctgcttcaag
gcctctcttacggtctgaccgacccgacggatgctatcctcattggcatgagcgtacatc
cgcagcgtggtgctgctgtcagagtgtcccagccgtgcggcgacgcttaccacgtcggca
ccgttggtgatggcaaggctggcggacgtgtggcgcagcttgtgcgggtggaagtgctct
atcccataccgtttgccaaatcgctggagtaacgagttggagtgtctgggtgcatagact
ccgggctgtcgtcctgcgtaaacacccagcgcaccgttaccagctgactctgccgcagct
cctgcaaaagcgcggccacgtcagacgagatgtctacaacgcgggtcttgccgtttttgg
gcagagtctcgtacacgccccgctcggaggtgtactgtagattcctctcaatggtgatcg
tgttggtatcaaaatccaccgactgccattgcagcccgcaggcctcgccccggcggcagc
ccgtatcgataagcagcaggataaacgcccgccacttgagcggctcaccatccagacagc
gcagaatataccgcgtctcctccgcagtaaaagccttgtgctctgtaggaagggctgcat
ccttcgacttccggggacgcggcaccttgtccattggattccggtctatcgtatcatcca
gcaaggcagccttaaacaggttatgtagtacagcatacacctttgtcacgctggcaaagg
caagctcctctgacagactggaaagtaacgcctttatcatggccggagttatttccggca
gcagcacatggcccagagccggaaagacatgctgctccaacagctgggtataactggccc
gggtcttttccgccagcgtggcggctttctcaggcagatagacagcttcggcatattgcc
gaaaagttttgattttggccgcctctacggcttccgcagcggccttttgcgcagtctctt
cacgggtcagcacttccccatccgccaactgctgctccaattcagcggcgaatttctgta
gctcccgctgaatggtgcgcttgctccatgtcggctccggacggaaggtgcgccagacac
gccgccctcgcccattgctggcctgcacctcgtagatgcggtttccgtttttgtcaagtt
tctccttgaaactcgccataaaaatacacctccatatgggtacactttgacaagcccgcc
caaaagaggtataatcgcagtgcttaggtgtgcgatgaccccgcaagggcgagccgctta
tctactcccccggtgttccagcaccgggggagttttttcattgctgcccgcccatgttcc
agcatgggtgggcttttttactgtttcgccttttcaatagcgctgataatttttctcaag
ataaaaattatcagtgaaatcggaacaaatatcatcaaaaaaacaataacaaccgaaaca
aacaaaatagcgccacttgccatattctcagaaataccaacatacatcgtcagaattgcg
aatgcagctgccggaataaacgcaaaccaatatggactaactgctttatggcttgtttct
tctccggtttgcaattccatattgtaggtttttttatctttcatatccaatcctcaaaaa
tcgttcaatttacttgatgttttgcctgttctttgagtttcagggattcacgatactgtt
ccgccggggcgagctctacgaactcaaccgacttatcgtagttatccttgattacctgtt
tgatttcgtccaaagagacgttgaagaactcgcggcgctggttaacaaagttcaatttac
gatcagcaaaggcgttgtgaagcgcagcttccagtttgggggcatcgttggagaaaatca
tcgcatgtacatcgaagttaaacggcactgatgcatcacccagttcatccacacgatcct
gcgggtcaaggcggcgtgtcatgccaattttgtagacattttcgccaaaggcaccaatgt
tggaaatgacatacacataaccggcacgctggtttgcttcgcggtaatcaacatccgcaa
attccttatcaatcttatcaagctgcgccatgagctctgcctttttctcctcaatggccg
cgcgatcagcatccgatgccacttcaagctgtgcattgatacgctgcaatgcattctggt
aatgctgctgttctttttccagctttttgcgttcctcctcaatttcctttgccagtttgg
cttcctcgcgcattctggcacgtgcttccttctgctcttccttttcctgctgctttttct
gggcatattcaaaagcaagatgaagttcctcgatttttagacggtagtattgcggctgga
tgctgacttccataatggtccccagcttggaaattgcttccctagaggtagtaatacgct
tttcactggcttcgatattattgtatttgacgtgttcaattacatcatcgcattcagaat
tgaatgcacgaaggagaagtttctgcatatcagagaccatcttcttgcctttggacgcat
ttccattgactgtccagttcatattgccactgactgccgttttatttttgatcatgtcct
tctgcttcgcgcgaatctccaaaaggtgtgccttatactcgtctgcattcataaaagagt
accgaggggtataaagaccaaagctctgcatcagaacttcttcattcgtttcaatgagct
gatcttttgcctgttgaagttcttccaaggcatctttcaactcgctgttgcggctttcaa
ggtgttcttgtacacgagcgagttcttcacgcgaagctttgatttcacgattgatgtcgt
ccagtgtgcggctctcggatggcattgcgtcccgcaggctctgcatttccgcattcagcc
gcgcaatttcttccttttcctttttgccaaataaagacattttacaattcctcctcgtta
ttttatcggaacaccttccggcactccacaaccaatcctgcaattcgcaccggcatcttc
ttcagatcataaatctgcggctgatgcaccggattaaagcttttcggggtcaggatcacg
agatcgccttccctgcggaagtattttacagtcgcttcgttgccgttgaccatcaccaca
gccaactggccgttttccacttccggttgttcacgtacaaggatctggtcgccctcatcc
ataccggcagcattcatgctgtccccgcgaatgttcaaccagaaatactttgcaccgtct
gtctgccggatgggaatgtaatcttcaatgttttcctcggcatacatcggcatccctgca
cggacagtgcccaacagcggggcaacgttttgggcattataaagcgtggctcccgctgga
agttctttatcagcgctatcccctgtcataataaagcttggggtggtttttagtgccttc
gcgtaagctgcaatgcggtcacgccgcatattagcaatttcaccgctttcccagcgggag
actgttgcttctgatacgtctaccagctctgcgatttccttttgcgttaacccaagagct
tttcgtcggtcagctaagtaattccccatgatctgatgctcctttctgcctttattatat
cattatattgcgtttttgcaatgtgtttttgcaatttcccaaagaaagcttgcattttcg
tattgacttacgtatacgcaagagttatactgttcttgcgcaaaggaggtgagcaaatgt
tcaaccgcgatttattccgtgccaaatgtatcgagcatggcataagaactcaagatgccg
cccagattatgggcatcaatccggcaactctttcccgtaaaatgggtggtcagtccgact
tcacccgaaatgagattcaattgttccgggccgcactgcatcttactccgcaggagaccg
atgctatttttttcgcataaacttacgtttacgcaatatcagtgaaaggaggtgaaccac
atggagaacaacaaaaagtccagcaaacctgtggaagaggaacgctggacaatcattcgc
tatatgtgtactcatcggccaccgtggtggttgtattggacgccagcccttatgttgagt
atcatcctcgtaattgaagccataaagatattgctgaaataatgagcgctgcaaacgcca
ttagatttgacacgataatacccgtccattccctgaaattttcttgttgataacgtgaat
tttctttttcttccaataacttctctgcatctttctttttatcaatgtagttagcgtata
gcatcccgtcttctgtaacaacaaattcgtcatctgtttcagaaagtgcatagtgcacga
gaaaccccagttttaatagatgccccgcgttgactggatgcaaatgaagaatagctccat
atcgtgccatttctaaatacctgacatcatcatcggacagaacgattttatcaaaatcag
tcatgctctcacctcccttctgcccctttattctaccgcagaagggaactaaccacaagg
aggtacaaaaccacatgaacgacttacagattttctccaaccccgagttcgggcaggtgc
gcaccgtcgaactcaacggccagccgtggctggtcggcaaggacgtcgctgaggcgctgg
ggtacaagaatcccggcaaggccatcatcgcccacgtcgatgaggaggacaagcggtttg
agatgctgtcgcagggggcagattcccaaaatgggaatgtgtccccctcatccaagatcg
ccctcatcaacgagtctggcctttacagcctgatcctgagcagcaagatgccgaaggcca
aagccttcaagcactgggtgaccagcgaggttttgcccgctctgcgcaagaacggcgtgt
acgagaccgtcaaagcccagcagcacattgagcagttggaagctaccaacgagcgcctga
ctgcggccatcaagacggtaagcactgccaaggagcagcttgcggaggtcatcgacaccc
gaaacgatatgttgaagcagcgggacgacttcaaggtcacgttcctggaatggaagtccc
tgtacggcggagcctgcgacagggtgcgccgggccgatgacctcgtacagagggcgcagg
cagagttggacagctgcattgaccagctgaagatcgtcgcctttggtttgcccgcgttcg
accagatcatggccgacatcttcaccactgagaaaaaggagtgaccgctatgaggaagca
tactcctcccgtcccctctaccccgttcatgaatgtccgcgatgctgcccgggccaccgg
gctttcggaatactacctgcgcaaagagcttgctaaaggcaccatccctcacctcaagag
tggccggtgcatcatgatcaacgtccccgccctgctggtgcagctgggtgtgccgcagaa
ataaaataggaggaatccccatgagaatcaaatctggcgtctggtactggctggccgtgg
ccagcggtgccgtcgggatgctgtatgcacttggctttgcgggcagcatcgaagccctcg
gcgtcatctccgacaccgacttcatcaccgcgatggtgctgctgttgctggcgctgttct
ttgcccggctgggcgactgcgccgcagagcgcgaggcccagcgccgcaggtacatcgacc
gccgccacgcccgcaccgaagagccggagtaccggcagaaccggagggacgcatgaacgc
aaaaaagcccgctggtgctggaacaccggcgagcctgcaaagggatgatggtttgaacct
ccatcaccccgaagaataacacactttggaggtttttacaagagatgaaaggtattctta
tcgagccgggcaaagacccggtcgtgaccaccctgccggacacgctgcagggcatggaag
cgcttttgcagtgtccctgcgagcagaaagttctgccccgcaccccggcggtgctggtgt
acgccatctacggcaagggtctgaaccgtacttatcgcggccagcccatctatggcacta
tcctctgctacggctggcggaataaccgcttccagcccctgagcaaagacctgcaggccg
agatgctggaccgcctgaaggacacggaggtgagagtgtgactacctatatctgcaagtg
tgggcagagagtgcagaaatccagcaacgccgacaataccggcaatcgtctggaaggtta
tggcccgggccatgaatgctatggctgtccctacgccatgccgtggggcggcaacaagtg
ggacaaggctgccaagcgtttcgtgcaggatattaagggctacgaatgtcggacgagcag
aacgctctcatatgactcccactttatcggctcgaccgaagacaagtgcacctgctctgt
ggtcagcctggattttgacttcctggaacatatcagtgcatgggtcaaagatactttccc
tctgggcgaactcactggcggcttttctcaagacgagattcgccccactgattactccca
caatggccgctactgctgtacattcgtctgcgcttccaacaaaaagggcatcgctgccaa
ggcagctttgttcgcccgctttttcgatccggatggaagccgcaaggacatgaccccaca
gcaggaaatggaaaagatcctggccgacatcagaaaatgcacacaagagcccccggcggc
ggcggacgtggccgtggctgcgctgccccctgcagaggctgccgaaccgttcggcaatat
ccccgccgcccccaccttcgacttctcggctctgggtgatttgtcccagcaggccaccga
agcagaccagcagttcgacctgcactatggtgcggcgcaggacgaatacctgatctcctg
catctaccttgcccgcatccacgctctgactgccaaggcgggccggtatggcggcggtac
atggacaaagtggtatgagagcaagggtatgagcaagtcgggtgcatggaatatggtgca
gaccggagaatcttttaatggttcaacgattgaccaattaaaacagttgcccgagctgac
ccgcaaagatttgaacctcatcgcccgcagcggctgcgctgggcagctggtagacgccgc
cggagacagccagcgggtgcaggagcttttagcccagctcaaggccgagaaggagcgtgc
caaaaccgccgagagccagctggaagccgcccacgccgacattgatgggttacaagagca
gtgcgctcagatgtcgcagcgggcaaacgacgcagaagaggcccgcattgtcgcccggct
tcagcgccagaaagccgaagcggagcgcgacaaagctgaggagcgcgtccgcgatgccga
agaggccctgaagcaccagcccatcgtgggcgtcatcgacgaagaagaagttgaccgtcg
cgctgcagaaaaggcacggggccttgcagatgcccggaacgcagagcttgccaaggacaa
cgcagacctgaaaaagcaggtagcggccctccactccaaaatcagcgacgctgcacaggc
agatttcgaaaacgccaatagcatcgccttctcctgccgccgtgcatgggacaccggaaa
gggcagttactcccgcctggtcggcgaggacttggaaacgacctttgccagcttatgtga
aaccttgaacagtatccgtgaggaagcggcccggctctgccgtcagccgccggaatatga
cggaggtgaggaagatgagtaatccgcttgcccgcagagcccgcatcaaagacctttcca
acaaggccgagggcattttccagtacgtcgggaacgacaatgtgctgttccggctcatca
gtaccggcaacaagctcaccagcgacgccaactatgctgtggctctgttcaccggcttcg
cccgcagccatcagctgggcagtcaggagacccgccgcacaatcgactcgatttatcgcc
gggtcggtgagctcatgtgcctcatcgacatcgttcatgccgctgccggcgaagaaatca
tgcctgagccgtatgaatccatagatttttgttacatgaccgagtaccgcaccatgctac
gggaggccgtcattcgtgggatgccggacgactacaaaggcccggcgcagaacccctacg
ctgtcagccttgtgcagccgggcgttggccacggtaatggttacacactggacgagtacg
atgacgatttctccgcccgatttactcgcagagaagagccgcgtgaccggaagctcgtct
tccgctgcactaaatccgagcttgacgccatcaagcgttatgcaaatatcatcgatatta
aatttaccgaggaggaaattcatcatgcttgagnnnnnnnnnnnnnnnnnnnnnnnnnnn
nnnnnnnnnnnnnnnnnnnnnnnnnnnnnnnnnnnnnnnnnnnnnnnnnnnnnnnnnnnn
nnnnnnnnnnnnnnnnnnnnnnnnnnnnnnnnnnnnnnnnnnnnnnnnnnnnnnnnnnnn
nnnnnnnnnnnnnnnnnnnnnnnnnnnnnnnnnnnnnnnnnnnnnnnnnnnnnnnnnnnn
nnnnnnnnnnnnnnnnnnnnnnnnnnnnnnnnnnnnnnnnnnnnnnnnnnnnnnnnnnnn
nnnnnnnnnnnnnnnnnnnnnnnnnnnnnnnnnnnnnnnnnnnnnnnnnnnnnnnnnnnn
nnnnnnnnnnnnnnnnnnnnnnnnnnnnnnnnnnnnnnnnnnnnnnnnnnnnnnnnnnnn
nnnnnnnnnnnnnnnnnnnnnnnnnnnnnnnnnnnnnnnnnnnnnnnnnnnnnnnnnnnn
nnnnnnnnnnnnnnnnnnnnnnnnnnnnnnnnnnnnnnnnnnnnnnncgtgggctgccgc
ctgatcggcgtggacaagctcaccggacgaaaaggtcgaaggcccgaaagtcacggtcaa
gatggcaaaggatgctgggtggtgggacaagaatggcagctactggcccaagatgaccga
aatgatgctcaagtaccgcgccgccgcttactttgcccgcgccgagtgtccggaggtcct
gatgggcgccaacatcgactacgaggtaggcgctggcgacgccgaggaagagggtgcgac
ccatgcttaatgttgttgcgctgatgggtcgtctggtctacgaaccggaattgaagacca
ccccgagcggcatcaatgtgtgcagcttccgcgtcgcggttgaccgcagctttacccggc
agggcgaagagcgcaaggccgattttatcgacatcgtcgcgtggaggcagaccgccgagt
tcgtctgtaagtatttccagaagggcagcgtgattgctatcgaaggcagcttgcagacga
cctcgtaccaggacaagaacggcaacaaccgcaccaaagttgaggtcgtcgccagtaacg
tgagcttctgcggcagtaaggccgcagagcgggctgtcgtgaaggattttgaccagcaga
cagcaaatcatgttcaggaagcaaaggtcgcacagagcgctccgcagaagcctcagaacg
taccggagtattcgcagggcagcgcagacgacttctcggtcatcgacgacagcgaagacc
tcccgttctaagccgagagctgcgctatctggctatacgggcatttcattcgaaaggagg
tcaggccgtgggcattgacccttctcgcggcttcgttgccatcccgcgcggcctgaccga
ctgggaatggtattcggagcccaacactgcccggctgttcatccacctgctgctcacctc
aaactggcaggaaaagcagtggcagggcatcaccatccaccccggtgagctggtcacgag
ccgcgcaaagctggcaaaacagctcagaatgtctgaacaatccgttcggacggcacttat
gcatttgcagtcaaccaactgtataaccagcaaaacagggccaagatacagcgttatcgc
gataaataattacactgaaattattggctcaaccaagcaatcaaccagcaatcaaccaac
tcctaaccaagacttaacaaagataacaaagaaaacaagacagtcgtcgtctgcgtgcgc
gacgcccgagccgactccgacgaagacgacatcccccgtagtcatggagttcgagcagcg
tatctgcaagctgagcacccaagggaaagcccaactgactggatatgctgaccggctggg
agaagagctggtgctggccatcatcagcaggtgtgccgacctcggtgcctacagctgggt
gtatgtccgcaaagcgctggcagaggctgaggcgcagggatgcaagtctgtggaggagta
ccgcaggcttcaccccatcggcagcggacggaatctccgagttgaccgcacagagccgag
cgggaacgattttctcaagaatgctgggcggaggcgaccgttgaaaaagaaaggagcatc
tgagtgtgatgatggaagctcataaatcagaaccaagcatctgcttcaatctggactgca
tggagggaatgaaagcttttcctgataagctttttgaccttgctgtggtagatccaccat
atttcagcgggccggaacaccgagggtattatggctcacgtgtcagtaaaactggcgtac
accgcgactatcctatcaccccgaaatgggatgttcccggaaaagattgcttcaacgagc
tgcttcgtgtgagcaagcactacatcatatggggctgcaactacttcgactatcactttg
cacccggcagaatcgtttgggacaagtgcaacggcgggacttcgttttctgactgcgaaa
ttgctgcaaccgacctgtttgattctgtccgcctgttccggtatatgtggaacggcatga
tgcagggcaaaagcattcgcgagggacatatccagcaggggaacaaaattctgaatgaaa
agcgcatccacccgactcagaaaccggtagcattgtatagctggatttttcagaaatatg
ccaagccgggacagatgattcttgacactcatgttggaagcggcagtagtcggattgccg
cctatgatgctggcttgtacttcaccgggtttgaaatttcgcaggagtatttcctcctgc
agaaagaacgctacaaggcatacacggctcagaccgatatgtttcatgcagaaggagtaa
acaaatgcgaatccaatcattgaatcggcgcgatgatgtaaagaaggacgctggctctgc
cacggtagagctgagcggtctggaactcattgcactcaacaatatcttgtgcaaggttgc
aaaagagtcggaatgcgattctgaaatactttttgggatgaccagagtggtacataccgc
aaattccctcgtgcagcatagcagccttgacaaaatcgatttgcacaagatggaggagct
ggcatgacctacgaggaaaagataagctggctctcccgctatcgggaagccgaaaagctc
tatcagcggctctcctaccggctggcagaggcgcaggaagccacccggcacatcacccag
aacctcagcgccgcgccgggcggcagcaaggatgggcagagcctcgcccgggcagtggag
cgtgaagaagaagccgaacgccgcgcctacgcgcagctggccgtctgtgatgctctgttt
gcggagatcgatgccgtgcttgtgcagctggactccgccgaatactgcgctcttcgcaaa
tactatctggactgcctgaaatgggagcaggtagccgcagacatgaatttcacttcccgt
ggcattttcgccctgcgccgccgggccattgaacacctgaagctctgaaactgtgcagta
tccgttcattgtgcgttcactctcttccggtgtaaaatgataccatcggcagagccggaa
aggccacccgatacacgcagcctccgcaccatgtcctccttgacgattgaccgcatggtg
tgcaggctgcttctattatgccgcctgagcgcaatttggtgcgcggcgcgtgtgaccaga
cacggccggttcgattccaagggcggcaccatgacgctgcgccccgccgcagcaaccgcc
tgacgcatggcctgcgaaaccgcttggggctggcgtgccggatgggagtccctccttctc
cccgtgagagtccggcacaccaccggaggccccggaatccgcagtgggttcaaggatacc
ccaccggatgtgcgtcaatcaccctgcacagaaatgtgcggggattttttatgcagcttc
tgccgttcggaaaccccgggcggctttacttttgcaccggagaggtggtgacgtgtcgcg
tgaagatggatacaaaaatctagtgccgatggaccagcgaagcaaggacgaagccaggtc
gttgggacagcaaggcggcatcgcctcgggcgcggcacgccgccgtaagcgctccatgcg
ggaggcagccgactactacctgagtctgcccgaaactgaccgccgccgggtgaacgccat
gctgcgggacgccatcgacccggaagacatcgataaccagatggccgtggtcatgggcat
cgccgagcaggccaagcggggtgatgcccgggccgcgaacgtcctgctcaagatgctggg
cgaggagaccgtgcaggaggaccccgccgccgatgctctggcaaaggcgaaggagctgct
gggaggtgtagacagtgccattgactgagtttcagcaggagtacctgcgcaactgttccc
accgctggaacgtcaagaccggagccacccgctccggaaagacctatctcgactgcgccg
tcaccatcccgaagcggatctgcgcggcccggggcgagggcctgctggtcatgctgggca
ataccctcggcacactggaacgcaacgtgctggagcctatgcgcggcctctgggggccgg
agctggtgggcgtcgtccgcacctcggcctccggcaacatcgtgcagctcttcggccgca
aggtctatgtcctcggtgccgacaacaaaaagcacattgcccgcatccagggcgcagcct
tcgagtacgcctacggcgacgagatcaccacctgggacgaaggcgttttccagatgctca
agagccgcctgtcctgtccgcacagtcatttcgacggcacctgcaacccggaaagccctt
cccactggttcaagaaattcctcgacagcgatgccgacatctactgccaggcctacacca
tcgacgacaacccgacgcttccggcccagttcgtggccgacctgaaaaaagagtataccg
gcaccgtctactataaccgcttcatcctcgggcagtggatggcagccaacggcgtcatct
accgcctgttggccgacagcctcgccgccggggatgggcgttttttctggccagccgaga
agcagctgcacccgtggcgaatccgtattggcgtggacttcggcggcaatggctcgaagc
acgcttttgtggcgacggctatcctgccgggctggtcgggcgtcgtggggctggcgtccc
ggcgcctcgacccggtggcgcaggatgccgactttctggccgacaagctcatcgagttct
gcatcgcggtctttgcccgctggggcgagatccagtacatcttctgcgacagcgccgagc
agaccctgataaaccacatccgttcccgcctgcgccgatgcaggctctcctggctggctg
accgggtggagaacagcgctaagataaagatcaccgaccgcatccgcctcacctgcatcc
tgatgggcggcgggcggttctggctcatgccggaagctgccaccctgcgggatgccctcg
ctacgaccctttacagcggcaagcatcccggcgtagatgagcgcctcgacgacggcagca
ccgacatcgacacactggacgcctatgagtacaccatcgagcgcgatttcaagaggttga
cgaacacatgaacatcaccgattttctggactatctgcataagacgcgcgggtggcagct
ggatgccgattactacagccagatcgagacatggcggcaatggtggaaaggcaacgtacc
cggcgttcatacccgcgccgccgagtatgccgacggcaccaaaaagcgcaccattgcctc
cctgcggatgcccaagcgggtctgcgaggactgggcgaatctgctgctgaacgaccgcac
caccttccaaatcacggacgcagccaccgcccggtatctgctgggcgacgatgagcagca
ggtgggcggtctgctccgcgacctgcatttctggacgaacgccaacgcgctggtcgagaa
agcgttctggtccggcacgggcgcttttgtcctgagcgtcgaaaatatgaccgtcgtgaa
cggcaaggcagtccccagcccggacgtccagctccggctggactacgacccggccccctg
catcctccccctgcgggtggagcggggcgtcgtgaccgaagcggcctttgtctccgagtg
tctgatggacggcaagcctgccatttacttacagactcacaccggcaacgaaaagaagcg
caccatccgcaacgaatggttccgcgtcaccgactccatgtccggtacgccggtattttc
tccggtcgagaagcccccggaaggcacggtggaaagcgtcacggtagagggctccccgcc
ctggtttgcactgttcagcccgggagctgtcaagaacatcgatggcggcagcgggctggg
catgagcgtctttgccgaggcgctggaagaggcgcagggcgtggaccttgcctttgacaa
ctaccgcgaggacatccgcctcggccacaagaaaatattctacagtgccgacatctgccg
caaggtggtggacgataagggcatggagcactccatcccgccggacgacgatgttgtgag
ccagtttgtgcatctgcccggcaaggaaagcagcctcgaccagtccagcgaataccacga
gtacaaccccgacctccgcgtggagcagaatcaccgggccgtgcaggatatgctcaacct
gttctccttcaagtgcgggctgggctgtcaccggtacgatttcgagaatggcaaagtcac
cacggccaccgagtacaatggcagtcggcaggacttggtagccggcgccaacaagaacca
gatacccatcgagggcgctctgatcgccatcatccgggccatcctctgggctgcaaaaga
cttgcagaaggctacagtcgtccccgacactcccatctcggtgaactgggacgacagcta
tatcaccgacgccgagacccgcatgacccagatgagggatgacgccctcagcggcttact
cccccgctacaagtatctctcggcccggtacggcatctccgaagaggatgcccgcaggct
ggcgcaggaagccaaagacgaaaaccgccagcctgagctgaccttcggcgggggtgcctg
atgctggccccggactacctcgaccacgcacccgaccggctcatcctgctctggcagcag
gccgaggacgacatcctgcgggacgtggcccggcgcatcggcaagatggacgccctgacg
ccgacggcgaactggcagctctggcgctaccagcagaccgaggctgtccgcaaggatgtg
gtaaagcttctggtccggtataccggcaagagcgagtccgagatccgccgcctgatgcag
gaggccgcgaccgccgcactggaagccgaggatgagatctattaccattacgggaaagag
ccaacgtccttcgaagaatcgacaccgctccagaacctgctcaacgcgggctatcggcag
acggcaggcagcttctccaacctcaccgccaccacggccaacaccgtttccggggctttt
gagcaggcgctggatagggcatggctccaagtgagcagcggcgcgttcgactacaagacc
gccgtcaagcgtgctgtggacggccttgccgactccatgccctacgtcacctaccccagc
ggccacagggacacgctggaggtggcctgccgccgtgccgtgctcacgggcgtgaaccag
accggcgcaaagcttcaggaggcccggatggacgagatgggggccagcttcgtcgaggtg
acggcccacggcggggcgcgccccagtcatgctgtgtggcagggcaggcgctaccaccgg
ggcggggctgtggactacttgggccagcactacgaggacttcgagtcggccaccggctac
ggcaccggcgcggggctttgcggctggaactgccgccacaccttcttcgtggtgttcccg
gagctgggcagcccgcccgcatggacgcaggaaagcctcgaagccctcaacgcccgggac
atcgagtacaacggccagaaatacacccactacgagatcagccagatgcagcgcgcccgg
gagcgggccgtccgcaagtggaaacgccggtatctggccgaggacgccgccggggctgac
gccaccgccagcgccgtgaggctccgacaggcccggcagagccttacagacttcacccgg
gccaccggcggcagagtggacagcgcccggacaagcgtacatgggtttgggcggagcgag
ggcagcaagaccagctacgcggcccggaaacaggagcggttcaatgctgcaaatactgag
ttgcagcaaatgcgggaagctggtacaataaaggcgaaaggtcggctcattgaatccccg
tctgctccaaatgagataaattttgcaagcgaccacgtcttgcagcgctgggctgaacgc
ggtatggggccaatggatgccgagcgcatcatccgctcctctaaggtcgcaatgtcccag
cgaaacggtacacagacctgttattactctgagctgggctttgtcgccatcggacaagat
ggcaatgtatccagcatcggcccgctggatgagggcggaaagaaattgatggaggtggtc
aaaaagcatggaattccgcattcgtgatgatgtgaagcttgaagaatggttttgtcccat
ttacaaccgaaaaatcgactgcggcttgtgcttcgacatttccaacatcggcgatgatat
tctttgcctgaagggcgacgataagccgccttgcagctgggatgaagcccacaaaagctg
tctcaagtgtcagcactatgctgactgggactaacagccaaataccgcgagcgtctttgc
ccatccgggcaggggcgcttttttcatgcccattctgcccgcgtgaggacggagtggaca
ccatcgcggcgggcagcgcgtaccctgcccggcaacatgcggacggagaaccgcgtcaac
aaaccgtagtttcacccaaagaaaggggtttacttatgaagcgtgaagacgtaaaggcaa
agctccccggcatcaccgatgaacagctcaactggctgatgagcgaaaacggcgctgaca
tcaaccgcgagaagaccgtcgccgaacagttcaagacccagttcgaaaacgcacaggccc
agctcaagactgcgcaggacggcctcgccaagttcgacggcaagaagaccccggacgagt
acgaggccgagctgaccaagctccggggcgatatgcaggcacaggcggacggcttcgcct
tcgactcggccctgaacaccgccatcatgggaaagaagggccgcagcgtcaaggccgtcc
gcgccctgctggacgtggacggtctcaagtcctccaaagaccgcaccaccgacatcgaca
aggcgctggaagaagccgcgaaggctaacccctgggctttcggcgaggccgcggagggcg
gcagcgtccgcgtttccagcggtgcagagcacggcactccgcccaccggcgacaccgatg
ctgtcaccgcagccttcaaggcaatgaaccccggcatcaagatcgactgatagaaaggaa
atattatggcacacgaagcacaggttcgttattccaagctggttgacctcaagctccggg
cgacgctggtcaagaaggtcggcgtcatctgcaacaaccgctatgagggcagccccaagg
ccggttccgtcaaagtccccgtccgtgacaccgaagtcgctgtgaacgactacaacaagc
agaccggcgcagagctgaccggcggcgacaccacctatctcaccgtcaacatcgacaagg
acaaggccgtcaatgagatcatcgacggcttcgacgccgccagcgtccccgacgatctgg
tggctgaccgtctggacagtgccggttattcgttggcgctgcaggtggattccgacggct
ctgtggagttgaccaccgcaggcacggctttcggcaccaccaccgccctgaccgagaaga
ccatctacggcaatgtcgtggacgctcgcaccaagctctccaccgtccatgtccctaccg
aaggccgctggctgctggtctcccccgagatctatggtctgctgctgaagagtcccgagt
tcatcaaggcatctgaccttggcgatgccgtcgtccagaccggcgctgtgggccgcatcg
ctggcttcaccgtctttgaggattccaccctcggcgagggtgtggagtacatcgccggtc
atcccaactggtttgccttcatcgacgagtgggctgttcccgtccatgtgcaggatctca
atggttccagcaagtacatcggcgcgtccgcagtcaagggccgcaaggtctacgccttca
aagtcaccaagccccagaccatcctcatcaagaagaaagcgtgaccgaacctctcagtct
gcctgcggcagccagcttccctaacaggggagcctaaaaggagctgatttttttgaatta
ctgcacctatgaccagtatgcagccgccggcggcacgctggacgaagccgcctttgcccc
tttggccgcacgggcgtcccggctcatcgaccggatggcctttggccgggccgagcgtca
cgcggccgtgtgcgcatcctgtgccgctgctctggcggatgcctgcatccagatcatcga
cgcagcaaacgctgtgcagagcgcccgcacgccgcccggcgtgtccagcgtctccaacga
cggcgtgtccatgaccttcacctccggcgcactggccgaacggctggcggcagaggcggc
gtacatcctcgccaacacactgggcagcgacccgcacggcctgctgtatcgagggtgttt
ctgatgcagacgcccgtcacggtcgtcatgctgctgcacgacgcggccaccgaagccgac
cagccggtctgcaaggtgctcaccggatgcagctggcgggagacccgccgcacctcggcc
tccggggacccccagcgggtggtgcatatccgcctcccgcctgcgccgggctatctgccc
tatccccagtgggcgcgtctgcccccggcagaaaaggccgcacactggacgctcaagcgg
ggcggcaagctcctctgcggcgctgtccgcagcctgaccgaggccgaatacgccgccctc
gaaaaaacgcacatctgctgtacggtggcggacgtctcggacgaccggggcgtcccgctg
ccgcattttcatgtggaagggagctgagagaatgagcgcacggatcccctttggcccggt
cgcgccgtcagcaaaaccggtctttgacccacctgacgactggaagtaccgggtcgatgg
tgtgcagatggagttgagctggcgccccgacttcggcgcagaaaagaccgctgccctgca
aaaggcccagttcgcccttgcgcaggaagccgcgcggctcatcgacagctacgtcccctt
cgacaccggccagctgaaaaacagcgttcagactgcatccaactacgaagagggcctttt
ggtctacaataccccttatgcccgcaagcagtattatctgcaccccgagggcgaagcact
gcacggagacaccgacctgcgcggctcctactggggccagcgggctattgctgatgtggg
cgaacatctggccctcttcggggccaaggccgtcacgactttctggggagggatgggaca
cttatgagcgagaaagccaccatcaccgcgatgagagaatggctcaagacctgccctctc
atcgcggaagaacagagcgagaacggcgcagccttccgcatttccggcctctcgccggag
cctgtggtcgagttttccatcgaggacagccccaccgacccggtgacggctgttttcttt
tccggccgaaacctcgccaagagctacatcttcgtttcccgccgcgactacagcgaggcc
cagagcgtccagatcgcgaacagcggcttttttgagcagctgaccgagtgggtgctggcc
cagaacgaccggcatcacctgccccggctgggcggccgcaaagagccgctgcgcgtttcg
gtgatgtccagcggctacatcgtcacggccagcgcggacagctgtaagatgcagatgcag
ctgcggctcgaatattaccagcccaagggctgaaacgaaaggagttttttcctatgactg
ttaccgaagccgtcaagctgtcgggcctgacccccagcaccgactataccggcgtggaga
ccaccgacgacttcctgctggccgtccagaccgaggccagccagaccgacgtgaaaagct
gggtggtctgtgccgaccacgtgcgggagcacagcggcgcactgaacgcctccaccacgg
acaacacctacatccgcaccggccctgtcaccaccaagggcagtgtccagcgcaccctct
ccattcagggcgaccgctacgtgggcgatgcgtttcaggactttctgctctcccacaaga
tcgcgttcggctccggccagagcgtggtggtgccttatgtttacttctctctccgcaccg
gcaagggcgagaagggcgaaggcgcgctcatcctgaccagcgatgtgggcggcagcgccg
gcgcgaatgccacctttgccgccgatttcaagggcatcggcaccccggctgagttcgact
ataacaccgccgtcgcgggctgagagaaaggagtaccgataaatgctgatccatggacag
gaatttgatttttcgcttctgaacgccaacgacctcgaccgtctggaggatgcactggac
gagatgacccgggagggcgaggccgagacagcccggtgcgaacgggagaatgtccgcctg
ggcgaccgtctccgcgcacaggcccgcgtttccatgcgcggcctcgacaagattttgggc
gcaggggcatccgcccgtctggggctgaacgaaaacgatgtcagccgtctgtacgacgtt
ctcgacgagatcacgcaggcagccgctgctgagaaggctcgttattcccgcccggcggcc
gtcccccagaaccgcgcccagcgccgggctgagaagcgccagaaggacaagcacaagccg
cccgtgagctatccgggccagcctgccgccgcccagatggtggagcgggtggataaggcc
gcccgccgcaggcagcttctgaccgagctggcggctctggaaaatggctgacatcctgct
ggacaaactgccccgcacttgggccggcaggccaatcgactgggatttccggcctatggt
ctggttcaacgggcaatatctccgccttccggaggacgaaaagggcctgcctgagctggc
ccgggaaaccatgcgccggttttaccgcgtggccgtcccgccggaggaagaggtggacgc
tttcaaggctctggtggagttctacaccgcaggcccgcaggaggtatccgaccgccccgg
cagcagccgcaccgaggagctggcgctggactacatcaccgacggccccgccatcgtggc
cgcgttccagcaggcatacggtatcgatgtcacccgggcaaggctccactggtggcggtt
caaggccctcatgtcgaacctgcccgaggagacccagctggtgaagatcatcgggttccg
gacggctgaccctgcgcagtttcagggcgaagagcgggagcggcgtgccgagctgaagga
acgcttcgcgctgcccgctgctctgcggaaaggaggcggtcgcattgtcaccctgcaaga
ccgcaacgaagcctttgcggcccgcttccggcgctgaccgcgccccggtgctctgccccc
tgtgcggccggcctctgccggtctgggccatcccggaagccagcgcccggggcatctggg
tcaaatgcaagaacccgtcctgccgcaaagaaatcgaaataaaactctaagcctgtgcca
ctgtgcctgcgctctttttcacagaaagaggtggacaccgtggccgcagatttttccatc
accggcgaagtaaagctcaacagtgacccggctgagaaagccacgagcaagtggaccgtg
gccgcaggccagcttatcgcggactttgccaagaaagctgcatccagcctgaaaagcgtg
gtcaaatccggtctggactacaacgcccagatggaaagctatctgaccaacttcaaggtc
atgctgggcaacgaacagcttgccgccgagaagctggaagagatcaggaagatggcggcg
tccacgcccttctccctgtccgacctgaccgaggggacccagaccctcttacagtttggc
atcgcggcggacgacaccaccggtgtgctcaagcaactgggcgatatttcgctgggcaac
gcggacaagctccagaccctcgtacgggcctatggcaagatgtcctcggcccagaaggtc
acgctggaaaacgtcaacatgatgatcgacgcgggcttcaacccgctcaatcagatctgc
gacgccaccggcgaaagcatgagcgccctctacaagcgcatctcggacggcaaggtcagc
ttcaatgagctggaagccgccgtggctgctgccaccagtgagggcgggcagttctacaac
ggtatgctggaggccagccagaccttcaacggcaggctgtccaccctgaaggacaacgtg
gccgcgctgaccggtgaactgaccagcgggctgttctcggctctcggggacatcatcgtc
aaggcaaacgagctggtcgtctccatcaccgaggacgacgccaaaatggccgcgctcaag
gagaccatcggcgttctgacggcggcagtcgcggccgtcacggcggcagtgctgagctat
aaggcgaccgtggcggcagctacagctatcacggcgctgcataccgctgccaccaccgcg
atggctgcggcccataaagctgccgccgcaggagctaccggtctgcaagtggcgcaggcg
gcattgaataccgtgctttcggccaatcccatcgggcttgtggtggccgctctggccgct
ctggcggcggggcttgtgaccgcctatcacaccagcgagaccttccgctctgctgtcgat
tcagcattttcggccattcaaaagaccgcctcgaatgtcatcggttcggtggtggactgg
atcaatgagcttgtggcccgcatcaagggtgcagccgccgcgctgggctctctgaaaaac
ggcctcggtgcagcaaaagatgcctacaacgaggcttattccaactctatcggcagctat
cagcagtcgaaaagagataaggcaagccagagccgcctcgacaagcacaatgagcgagtc
gcacagtctcaggctgacgcggcccgcagttccggctcttccggcgcggcggcatctgcc
accgctgcggccgctgcggccacctctgccgccaagagcacaaaacaggccacggcggac
atcatcaaatccatcagcgacaccaccaccgcagtcaaggacggcgtgaccaccacgacc
gagactgtcaccgaaacgctgtccaacggcacgacccagcagaagcaggtcatcacctcc
accagccgtcagatggtggacggcgtcctcaaggacgtaaagaccgtcgagaccatcgcg
gcggacggcaagcggacggtcagccagaccatggagaccgtgcgagacgtagtgaacacc
gtgacggccaccatcacggccctcgcggacggggtcaagaccaccacccagaccgtgacc
aagaccctcgcggacggcaccaccgagcagcagcgcgttatcacccagacgcaggacaag
gtcatcgacggaacgctccgcacggtggagaccgtcaagaccattgccgccgacggcacc
gagcaggtggccgagactatcaaggacagcgccgccaagacactggacggcctctggtct
gccctcaaagaccgggccaacgagggcattctcggcacggtgggcaccctgtgggacgcg
gtaaagagcggagactggctctccatcggcaagtgggcggcatctgccctctactcgggc
ctgaccgccgaccagaagcagaagctcaccgactatgccctctcgctggtagacggcctg
aacggcgttctcggacagggctcacaggggctggcgcagggcgcggcttctctgggacag
cagctcttcgagggcattaccggcaagttcggcgacatctcctccatggccgtcaagatg
ggcggcaccctgaaaagtgtgttcggcgccctcaaggccccgctggccgctgcggccaaa
gccatcagcgccggcctctccggcggtctgctgagtatgttcccggccatttatgcgggc
ttcgccggcatgatcggcaccatcggcgcagccgtcgaagggatgctggccgccatcagc
gcggccctcacctccaccctcttcggcatcccggcgggcctcgtggtggccgctgccgcc
gtcgctctgggcgtcgccatcgcggccatcgtgtccaagctgggcgggagccaccgcagt
[truncated: 599,966 more chars]
